# Supplementary material for: DRAG in situ barcoding reveals an increased number of HSPCs contributing to myelopoiesis with age
Source: Nat Commun. 2023 Apr 17;14:2184. doi: 10.1038/s41467-023-37167-8 (PMC10110593; doi:10.1038/s41467-023-37167-8)
Supplement: Supplementary file 4 — Supplementary Data 1 [file 41467_2023_37167_MOESM4_ESM.xlsx]

## Sheet: Sheet1
P7- index1	caagcagaagacggcatacgagattgactgagtgactggagttcagacgtgtgctcttccgatc
P7- index2	caagcagaagacggcatacgagataacaaccgtgactggagttcagacgtgtgctcttccgatc
P7- index3	caagcagaagacggcatacgagataacacaggtgactggagttcagacgtgtgctcttccgatc
P7- index4	caagcagaagacggcatacgagataacaggagtgactggagttcagacgtgtgctcttccgatc
P7- index5	caagcagaagacggcatacgagataaccgacgtgactggagttcagacgtgtgctcttccgatc
P7- index6	caagcagaagacggcatacgagataacctcagtgactggagttcagacgtgtgctcttccgatc
P7- index7	caagcagaagacggcatacgagataacgagtgtgactggagttcagacgtgtgctcttccgatc
P7- index8	caagcagaagacggcatacgagataacgttcgtgactggagttcagacgtgtgctcttccgatc
P7- index9	caagcagaagacggcatacgagataactcctgtgactggagttcagacgtgtgctcttccgatc
P7- index10	caagcagaagacggcatacgagataactgtggtgactggagttcagacgtgtgctcttccgatc
P7- index11	caagcagaagacggcatacgagataagaagggtgactggagttcagacgtgtgctcttccgatc
P7- index12	caagcagaagacggcatacgagataagaccagtgactggagttcagacgtgtgctcttccgatc
P7- index13	caagcagaagacggcatacgagataagcactgtgactggagttcagacgtgtgctcttccgatc
P7- index14	caagcagaagacggcatacgagataagcgtagtgactggagttcagacgtgtgctcttccgatc
P7- index15	caagcagaagacggcatacgagataagctgcgtgactggagttcagacgtgtgctcttccgatc
P7- index16	caagcagaagacggcatacgagataaggaacgtgactggagttcagacgtgtgctcttccgatc
P7- index17	caagcagaagacggcatacgagatccaacatgtgactggagttcagacgtgtgctcttccgatc
P7- index18	caagcagaagacggcatacgagatccaagtagtgactggagttcagacgtgtgctcttccgatc
P7- index19	caagcagaagacggcatacgagatccagtgtgtgactggagttcagacgtgtgctcttccgatc
P7- index20	caagcagaagacggcatacgagatccataccgtgactggagttcagacgtgtgctcttccgatc
P7- index21	caagcagaagacggcatacgagatccgaatcgtgactggagttcagacgtgtgctcttccgatc
P7- index22	caagcagaagacggcatacgagatggaattcgtgactggagttcagacgtgtgctcttccgatc
P7- index23	caagcagaagacggcatacgagatggacgttgtgactggagttcagacgtgtgctcttccgatc
P7- index24	caagcagaagacggcatacgagatggagaacgtgactggagttcagacgtgtgctcttccgatc
P7- index25	caagcagaagacggcatacgagatggatacggtgactggagttcagacgtgtgctcttccgatc
P7- index26	caagcagaagacggcatacgagatggatcatgtgactggagttcagacgtgtgctcttccgatc
P7- index27	caagcagaagacggcatacgagatttagtgggtgactggagttcagacgtgtgctcttccgatc
P7- index28	caagcagaagacggcatacgagatttcaggtgtgactggagttcagacgtgtgctcttccgatc
P7- index29	caagcagaagacggcatacgagatttcgaacgtgactggagttcagacgtgtgctcttccgatc
P7- index30	caagcagaagacggcatacgagatttcgctagtgactggagttcagacgtgtgctcttccgatc
P7- index31	caagcagaagacggcatacgagatttgatcggtgactggagttcagacgtgtgctcttccgatc
P7- index32	caagcagaagacggcatacgagatttgccttgtgactggagttcagacgtgtgctcttccgatc
P7- index33	caagcagaagacggcatacgagatttgtgctgtgactggagttcagacgtgtgctcttccgatc
P7- index34	caagcagaagacggcatacgagatacaacgagtgactggagttcagacgtgtgctcttccgatc
P7- index35	caagcagaagacggcatacgagatacaagctgtgactggagttcagacgtgtgctcttccgatc
P7- index36	caagcagaagacggcatacgagatacacatcgtgactggagttcagacgtgtgctcttccgatc
P7- index37	caagcagaagacggcatacgagatacagtacgtgactggagttcagacgtgtgctcttccgatc
P7- index38	caagcagaagacggcatacgagatacatagggtgactggagttcagacgtgtgctcttccgatc
P7- index39	caagcagaagacggcatacgagataccaatggtgactggagttcagacgtgtgctcttccgatc
P7- index40	caagcagaagacggcatacgagataccgcaagtgactggagttcagacgtgtgctcttccgatc
P7- index41	caagcagaagacggcatacgagataccggttgtgactggagttcagacgtgtgctcttccgatc
P7- index42	caagcagaagacggcatacgagatacctaacgtgactggagttcagacgtgtgctcttccgatc
P7- index43	caagcagaagacggcatacgagataccttcggtgactggagttcagacgtgtgctcttccgatc
P7- index44	caagcagaagacggcatacgagatcaacagcgtgactggagttcagacgtgtgctcttccgatc
P7- index45	caagcagaagacggcatacgagatcaaccaagtgactggagttcagacgtgtgctcttccgatc
P7- index46	caagcagaagacggcatacgagatcaactcggtgactggagttcagacgtgtgctcttccgatc
P7- index47	caagcagaagacggcatacgagatcaagatggtgactggagttcagacgtgtgctcttccgatc
P7- index48	caagcagaagacggcatacgagatcaaggcagtgactggagttcagacgtgtgctcttccgatc
P7- index49	caagcagaagacggcatacgagatcaatgacgtgactggagttcagacgtgtgctcttccgatc
P7- index50	caagcagaagacggcatacgagatcacacgtgtgactggagttcagacgtgtgctcttccgatc
P7- index51	caagcagaagacggcatacgagatcacattggtgactggagttcagacgtgtgctcttccgatc
P7- index52	caagcagaagacggcatacgagatcacctatgtgactggagttcagacgtgtgctcttccgatc
P7- index53	caagcagaagacggcatacgagatcactaaggtgactggagttcagacgtgtgctcttccgatc
P7- index54	caagcagaagacggcatacgagatcacttccgtgactggagttcagacgtgtgctcttccgatc
P7- index55	caagcagaagacggcatacgagatcagagttgtgactggagttcagacgtgtgctcttccgatc
P7- index56	caagcagaagacggcatacgagatcaggagagtgactggagttcagacgtgtgctcttccgatc
P7- index57	caagcagaagacggcatacgagatgcaatgggtgactggagttcagacgtgtgctcttccgatc
P7- index58	caagcagaagacggcatacgagatgcacgaagtgactggagttcagacgtgtgctcttccgatc
P7- index59	caagcagaagacggcatacgagatgcactctgtgactggagttcagacgtgtgctcttccgatc
P7- index60	caagcagaagacggcatacgagatgcagttagtgactggagttcagacgtgtgctcttccgatc
P7- index61	caagcagaagacggcatacgagatgccactagtgactggagttcagacgtgtgctcttccgatc
P7- index62	caagcagaagacggcatacgagatgccgtatgtgactggagttcagacgtgtgctcttccgatc
P7- index63	caagcagaagacggcatacgagatgcgaactgtgactggagttcagacgtgtgctcttccgatc
P7- index64	caagcagaagacggcatacgagatgcgtgttgtgactggagttcagacgtgtgctcttccgatc
P7- index65	caagcagaagacggcatacgagatgctagacgtgactggagttcagacgtgtgctcttccgatc
P7- index66	caagcagaagacggcatacgagatgcttatggtgactggagttcagacgtgtgctcttccgatc
P7- index67	caagcagaagacggcatacgagatgcttcctgtgactggagttcagacgtgtgctcttccgatc
P7- index68	caagcagaagacggcatacgagattgagtccgtgactggagttcagacgtgtgctcttccgatc
P7- index69	caagcagaagacggcatacgagattgccaatgtgactggagttcagacgtgtgctcttccgatc
P7- index70	caagcagaagacggcatacgagattgcggaagtgactggagttcagacgtgtgctcttccgatc
P7- index71	caagcagaagacggcatacgagattgcttacgtgactggagttcagacgtgtgctcttccgatc
P7- index72	caagcagaagacggcatacgagattggaagcgtgactggagttcagacgtgtgctcttccgatc
P7- index73	caagcagaagacggcatacgagattggagtagtgactggagttcagacgtgtgctcttccgatc
P7- index74	caagcagaagacggcatacgagattggcatggtgactggagttcagacgtgtgctcttccgatc
P7- index75	caagcagaagacggcatacgagattggctctgtgactggagttcagacgtgtgctcttccgatc
P7- index76	caagcagaagacggcatacgagattggtgaggtgactggagttcagacgtgtgctcttccgatc
P7- index77	caagcagaagacggcatacgagattgttggtgtgactggagttcagacgtgtgctcttccgatc
P7- index78	caagcagaagacggcatacgagatacgagaagtgactggagttcagacgtgtgctcttccgatc
P7- index79	caagcagaagacggcatacgagatacgatccgtgactggagttcagacgtgtgctcttccgatc
P7- index80	caagcagaagacggcatacgagatacgccatgtgactggagttcagacgtgtgctcttccgatc
P7- index81	caagcagaagacggcatacgagatacggtgagtgactggagttcagacgtgtgctcttccgatc
P7- index82	caagcagaagacggcatacgagatacgtctagtgactggagttcagacgtgtgctcttccgatc
P7- index83	caagcagaagacggcatacgagatactaccggtgactggagttcagacgtgtgctcttccgatc
P7- index84	caagcagaagacggcatacgagatactcacagtgactggagttcagacgtgtgctcttccgatc
P7- index85	caagcagaagacggcatacgagatactctgggtgactggagttcagacgtgtgctcttccgatc
P7- index86	caagcagaagacggcatacgagatactgagcgtgactggagttcagacgtgtgctcttccgatc
P7- index87	caagcagaagacggcatacgagatagaacacgtgactggagttcagacgtgtgctcttccgatc
P7- index88	caagcagaagacggcatacgagatagaatcggtgactggagttcagacgtgtgctcttccgatc
P7- index89	caagcagaagacggcatacgagatcagtcatgtgactggagttcagacgtgtgctcttccgatc
P7- index90	caagcagaagacggcatacgagatcatcggtgtgactggagttcagacgtgtgctcttccgatc
P7- index91	caagcagaagacggcatacgagatcatgcctgtgactggagttcagacgtgtgctcttccgatc
P7- index92	caagcagaagacggcatacgagatcatgtgggtgactggagttcagacgtgtgctcttccgatc
P7- index93	caagcagaagacggcatacgagatcattctggtgactggagttcagacgtgtgctcttccgatc
P7- index94	caagcagaagacggcatacgagatggcaacagtgactggagttcagacgtgtgctcttccgatc
P7- index95	caagcagaagacggcatacgagatggccttagtgactggagttcagacgtgtgctcttccgatc
P7- index96	caagcagaagacggcatacgagatggtaagggtgactggagttcagacgtgtgctcttccgatc
P7- index97	caagcagaagacggcatacgagatggtccaagtgactggagttcagacgtgtgctcttccgatc
P7- index98	caagcagaagacggcatacgagatggtctgtgtgactggagttcagacgtgtgctcttccgatc
P7- index99	caagcagaagacggcatacgagatggtgactgtgactggagttcagacgtgtgctcttccgatc
P7- index100	caagcagaagacggcatacgagatggtggtagtgactggagttcagacgtgtgctcttccgatc
P7- index101	caagcagaagacggcatacgagatgtaagcagtgactggagttcagacgtgtgctcttccgatc
P7- index102	caagcagaagacggcatacgagatgtagagtgtgactggagttcagacgtgtgctcttccgatc
P7- index103	caagcagaagacggcatacgagatgtatgtggtgactggagttcagacgtgtgctcttccgatc
P7- index104	caagcagaagacggcatacgagatgtcgatggtgactggagttcagacgtgtgctcttccgatc
P7- index105	caagcagaagacggcatacgagatgtctaccgtgactggagttcagacgtgtgctcttccgatc
P7- index106	caagcagaagacggcatacgagatgtcttgggtgactggagttcagacgtgtgctcttccgatc
P7- index107	caagcagaagacggcatacgagattaacgccgtgactggagttcagacgtgtgctcttccgatc
P7- index108	caagcagaagacggcatacgagattacagcggtgactggagttcagacgtgtgctcttccgatc
P7- index109	caagcagaagacggcatacgagattacgacagtgactggagttcagacgtgtgctcttccgatc
P7- index110	caagcagaagacggcatacgagattactcgcgtgactggagttcagacgtgtgctcttccgatc
P7- index111	caagcagaagacggcatacgagattagagacgtgactggagttcagacgtgtgctcttccgatc
P7- index112	caagcagaagacggcatacgagattagctaggtgactggagttcagacgtgtgctcttccgatc
P7- index113	caagcagaagacggcatacgagattatccgggtgactggagttcagacgtgtgctcttccgatc
P7- index114	caagcagaagacggcatacgagattatgctcgtgactggagttcagacgtgtgctcttccgatc
P7- index115	caagcagaagacggcatacgagattcaccacgtgactggagttcagacgtgtgctcttccgatc
P7- index116	caagcagaagacggcatacgagattcacgtggtgactggagttcagacgtgtgctcttccgatc
P7- index117	caagcagaagacggcatacgagattcagaaggtgactggagttcagacgtgtgctcttccgatc
P7- index118	caagcagaagacggcatacgagattcagcttgtgactggagttcagacgtgtgctcttccgatc
P7- index119	caagcagaagacggcatacgagattcatggcgtgactggagttcagacgtgtgctcttccgatc
P7- index120	caagcagaagacggcatacgagatagaccgtgtgactggagttcagacgtgtgctcttccgatc
P7- index121	caagcagaagacggcatacgagatagaggatgtgactggagttcagacgtgtgctcttccgatc
P7- index122	caagcagaagacggcatacgagatagatgcagtgactggagttcagacgtgtgctcttccgatc
P7- index123	caagcagaagacggcatacgagatagcatgtgtgactggagttcagacgtgtgctcttccgatc
P7- index124	caagcagaagacggcatacgagatagccagagtgactggagttcagacgtgtgctcttccgatc
P7- index125	caagcagaagacggcatacgagatagcgaaggtgactggagttcagacgtgtgctcttccgatc
P7- index126	caagcagaagacggcatacgagatagctctcgtgactggagttcagacgtgtgctcttccgatc
P7- index127	caagcagaagacggcatacgagataggactggtgactggagttcagacgtgtgctcttccgatc
P7- index128	caagcagaagacggcatacgagataggctaagtgactggagttcagacgtgtgctcttccgatc
P7- index129	caagcagaagacggcatacgagataggtaccgtgactggagttcagacgtgtgctcttccgatc
P7- index130	caagcagaagacggcatacgagataggttgggtgactggagttcagacgtgtgctcttccgatc
P7- index131	caagcagaagacggcatacgagatagtagtcgtgactggagttcagacgtgtgctcttccgatc
P7- index132	caagcagaagacggcatacgagatagtcaacgtgactggagttcagacgtgtgctcttccgatc
P7- index133	caagcagaagacggcatacgagatagtcgctgtgactggagttcagacgtgtgctcttccgatc
P7- index134	caagcagaagacggcatacgagatccgataggtgactggagttcagacgtgtgctcttccgatc
P7- index135	caagcagaagacggcatacgagatccgcttagtgactggagttcagacgtgtgctcttccgatc
P7- index136	caagcagaagacggcatacgagatccgttctgtgactggagttcagacgtgtgctcttccgatc
P7- index137	caagcagaagacggcatacgagatcctatcagtgactggagttcagacgtgtgctcttccgatc
P7- index138	caagcagaagacggcatacgagatcctcaatgtgactggagttcagacgtgtgctcttccgatc
P7- index139	caagcagaagacggcatacgagatcctggaagtgactggagttcagacgtgtgctcttccgatc
P7- index140	caagcagaagacggcatacgagatccttagagtgactggagttcagacgtgtgctcttccgatc
P7- index141	caagcagaagacggcatacgagatccttgtcgtgactggagttcagacgtgtgctcttccgatc
P7- index142	caagcagaagacggcatacgagatgtgacaagtgactggagttcagacgtgtgctcttccgatc
P7- index143	caagcagaagacggcatacgagatgtgcatcgtgactggagttcagacgtgtgctcttccgatc
P7- index144	caagcagaagacggcatacgagatgtgtagagtgactggagttcagacgtgtgctcttccgatc
P7- index145	caagcagaagacggcatacgagatgttacgtgtgactggagttcagacgtgtgctcttccgatc
P7- index146	caagcagaagacggcatacgagatgttcggagtgactggagttcagacgtgtgctcttccgatc
P7- index147	caagcagaagacggcatacgagatgttctcggtgactggagttcagacgtgtgctcttccgatc
P7- index148	caagcagaagacggcatacgagatgttgccagtgactggagttcagacgtgtgctcttccgatc
P7- index149	caagcagaagacggcatacgagatgttgttcgtgactggagttcagacgtgtgctcttccgatc
P7- index150	caagcagaagacggcatacgagattccacctgtgactggagttcagacgtgtgctcttccgatc
P7- index151	caagcagaagacggcatacgagattccagtcgtgactggagttcagacgtgtgctcttccgatc
P7- index152	caagcagaagacggcatacgagattcctctggtgactggagttcagacgtgtgctcttccgatc
P7- index153	caagcagaagacggcatacgagattcctgcagtgactggagttcagacgtgtgctcttccgatc
P7- index154	caagcagaagacggcatacgagattcgcagagtgactggagttcagacgtgtgctcttccgatc
P7- index155	caagcagaagacggcatacgagattcggttcgtgactggagttcagacgtgtgctcttccgatc
