# Supplementary material for: DRAG in situ barcoding reveals an increased number of HSPCs contributing to myelopoiesis with age
Source: Nat Commun. 2023 Apr 17;14:2184. doi: 10.1038/s41467-023-37167-8 (PMC10110593; doi:10.1038/s41467-023-37167-8)
Supplement: Supplementary file 5 — Supplementary Data 2 [file 41467_2023_37167_MOESM5_ESM.xlsx]

## Sheet: Feuil1
In situ barcoding name	Barcode type	Barcode Generation System	Barcode template length (bp)	Diversity	Evolvable	Inducible	Fluorescent reporter for enriching barcoded cells	Sequencing	RNA + lineage barcode co-dection in single cells	Quantification of cellular output per barcode	Modeling framework to analyse the data	Species	Reference
DRAG	Insertion/deletion	VDJ recombination	86	depends on the number of insertions and deletions induced by the VDJ recombination process	No	Yes, tamoxifen	Yes	Illumina	No	Good	Yes	Mouse	This paper
Transposon	Integration site	Transposon	Not applicable	depends on the number of insertion sites in the genome	No	Yes, doxycycline	Yes	Illumina	No	Improved with TARIS protocol (ref 2018)	No	Mouse	Sun 2014, Rodrigues Fraticelli 2018
Polylox	Recombination	Lox P-site recombination	2,152	More than 1.8 recombinations	No	Yes, tamoxifen	No	PacBio	No	No direct test provided	Yes	Mouse	Pei 2017
Polylox express	Recombination	Lox P-site recombination	2,152	More than 1.8 recombinations	No	Yes, tamoxifen	No	PacBio	Yes	No direct test provided	Yes	Mouse	Pei 2020
Carlin	Insertion/deletion	Cas9 and g-RNA editing	283	Dependent of the length of the edited cassette	Yes	Yes, doxycycline	No	Illumina	Yes	No direct test provided	No	Mouse	Bowling 2020
GESTALT	Insertion/deletion	Cas9 and g-RNA editing	266	Dependent of the length of the edited cassette	Yes	No	No	Illumina	No	No direct test provided	No	Zebrafish	McKenna 2016
scGESTALT	Insertion/deletion	Cas9 and g-RNA editing	363	Dependent of the length of the edited cassette	Yes	No	No	Illumina	Yes	No direct test provided	No	Zebrafish	Raj 2018
homing CRISPER	Insertion/deletion	Cas9 and g-RNA editing	240	Dependent of the length of the edited cassette	Yes	No	No	Illumina	No	No direct test provided	No	Mouse	Kahlor 2018
LINNAEUS	Insertion/deletion	Cas9 and g-RNA editing	75	Dependent of the length of the edited cassette	Yes	No	yes by loss of fluorescence	Illumina	Yes	No direct test provided	Yes	Zebrafish	Spanjaard 2018
ScarTrace	Insertion/deletion	Cas9 and g-RNA editing	249	Dependent of the length of the edited cassette	Yes	No	yes by loss of fluorescence	Illumina	Yes	No direct test provided	No	Zebrafish	Almany 2018
