# Supplementary material for: DRAG in situ barcoding reveals an increased number of HSPCs contributing to myelopoiesis with age
Source: Nat Commun. 2023 Apr 17;14:2184. doi: 10.1038/s41467-023-37167-8 (PMC10110593; doi:10.1038/s41467-023-37167-8)
Supplement: Supplementary file 6 — Supplementary Data 3 [file 41467_2023_37167_MOESM6_ESM.csv]

	p_val	avg_log2FC	pct.1	pct.2	p_val_adj	cluster	gene		cluster number	cluster annotation
Gas5	0	1.019342199	0.773	0.498	0	0	Gas5		cluster 0	MPP4
Zfas1	0	0.96676247	0.704	0.415	0	0	Zfas1		cluster 1	MPP2/3
Sox4	0	0.907445736	0.911	0.656	0	0	Sox4		cluster 2	HSC
Pim1	0	0.896753123	0.927	0.734	0	0	Pim1		cluster 3	MPP2/Cycling
Adgrl4	0	0.803299748	0.888	0.633	0	0	Adgrl4		cluster 4	MPP2a
Cd34	0	0.708194049	0.901	0.605	0	0	Cd34		cluster 5	MPP3
Ramp1	0	0.692563188	0.95	0.745	0	0	Ramp1		cluster 6	MPP2b
Ctla2a	0	0.659015742	0.967	0.742	0	0	Ctla2a		cluster 7	MPP3/4/5
Ifitm1	0	0.626876135	0.952	0.728	0	0	Ifitm1		cluster 8	MPP1/3/4/5
Naca	0	0.484082391	0.995	0.948	0	0	Naca		cluster 9	HSC/MPP3/4/5
Fau	0	0.355753674	1	0.99	0	0	Fau		cluster 10	MPP2/3/Cycling
Ptpn18	1.12E-297	0.488662264	0.974	0.862	1.17E-293	0	Ptpn18
Eef1a1	2.98E-297	0.305090617	1	0.99	3.09E-293	0	Eef1a1
Paip2	3.15E-292	0.520417858	0.956	0.816	3.27E-288	0	Paip2
Tmsb10	5.20E-274	0.425426955	0.993	0.906	5.40E-270	0	Tmsb10
Cmtm7	2.13E-268	0.438539731	0.981	0.874	2.22E-264	0	Cmtm7
Ptprcap	3.07E-263	0.488669909	0.946	0.763	3.19E-259	0	Ptprcap
Uba52	4.34E-262	0.546267567	0.964	0.843	4.50E-258	0	Uba52
Lmo2	3.60E-261	0.45106875	0.974	0.837	3.74E-257	0	Lmo2
H2afy	2.16E-258	0.460051764	0.996	0.899	2.25E-254	0	H2afy
Samsn1	1.80E-253	0.626740772	0.898	0.741	1.87E-249	0	Samsn1
Eif3e	1.03E-246	0.449419201	0.965	0.834	1.07E-242	0	Eif3e
Eef1b2	2.26E-245	0.317423954	0.998	0.954	2.35E-241	0	Eef1b2
Cd27	1.48E-243	0.555806614	0.821	0.598	1.53E-239	0	Cd27
Ifi203	1.23E-242	0.580220002	0.841	0.639	1.28E-238	0	Ifi203
Btf3	7.14E-233	0.375428761	0.987	0.932	7.41E-229	0	Btf3
Gimap1	9.52E-233	0.548823216	0.812	0.582	9.88E-229	0	Gimap1
Flt3	2.06E-230	0.678191935	0.594	0.339	2.14E-226	0	Flt3
Grcc10	3.97E-227	0.59050635	0.82	0.622	4.12E-223	0	Grcc10
Snhg8	1.14E-223	0.635795036	0.736	0.471	1.19E-219	0	Snhg8
Nsa2	5.96E-220	0.420518675	0.966	0.871	6.19E-216	0	Nsa2
Snhg1	3.11E-213	0.661657089	0.693	0.439	3.23E-209	0	Snhg1
Tmem176b	8.26E-210	0.394157373	0.938	0.738	8.58E-206	0	Tmem176b
AC149090.1	5.75E-201	0.504823552	0.871	0.719	5.97E-197	0	AC149090.1
Txnip	1.83E-200	0.369806181	0.93	0.782	1.90E-196	0	Txnip
Pnrc1	9.46E-198	0.453653438	0.866	0.713	9.82E-194	0	Pnrc1
Tespa1	4.21E-197	0.574740013	0.609	0.385	4.37E-193	0	Tespa1
Nme2	8.28E-196	0.473326343	0.83	0.581	8.60E-192	0	Nme2
AY036118	3.04E-195	0.486752262	0.946	0.853	3.16E-191	0	AY036118
Gcnt2	3.61E-194	0.520261278	0.757	0.562	3.75E-190	0	Gcnt2
Dipk1b	4.41E-190	0.601567942	0.53	0.324	4.58E-186	0	Dipk1b
Vldlr	6.46E-189	0.586141031	0.439	0.249	6.71E-185	0	Vldlr
Pfdn5	3.14E-186	0.378178975	0.957	0.855	3.26E-182	0	Pfdn5
Uqcrh	3.00E-184	0.366253199	0.971	0.895	3.11E-180	0	Uqcrh
Dapp1	6.58E-184	0.430267998	0.915	0.756	6.83E-180	0	Dapp1
Ndufb1-ps	5.91E-183	0.486132886	0.764	0.478	6.13E-179	0	Ndufb1-ps
Atp5md	4.50E-179	0.508592441	0.75	0.469	4.67E-175	0	Atp5md
Zfp36l2	2.36E-176	0.372411629	0.965	0.867	2.45E-172	0	Zfp36l2
Sirt3	2.60E-176	0.456753408	0.776	0.596	2.70E-172	0	Sirt3
Itm2b	4.47E-175	0.315457899	0.981	0.913	4.64E-171	0	Itm2b
Srgn	5.26E-172	0.259680595	0.992	0.907	5.46E-168	0	Srgn
Tsc22d1	3.15E-171	0.493401619	0.678	0.476	3.27E-167	0	Tsc22d1
Prdx2	4.68E-169	0.333075404	0.957	0.815	4.86E-165	0	Prdx2
Atp5mpl	2.25E-166	0.487356702	0.743	0.471	2.34E-162	0	Atp5mpl
Eif3f	6.01E-166	0.354716631	0.96	0.865	6.23E-162	0	Eif3f
Ifitm3	1.34E-165	0.328131925	0.966	0.845	1.39E-161	0	Ifitm3
Myl12b	3.30E-161	0.382323439	0.946	0.833	3.43E-157	0	Myl12b
Ypel3	3.06E-160	0.423636349	0.72	0.527	3.17E-156	0	Ypel3
Hlf	2.16E-158	0.490710532	0.745	0.541	2.25E-154	0	Hlf
Ltb	3.29E-158	0.564416776	0.559	0.326	3.41E-154	0	Ltb
Mrpl52	2.46E-157	0.364714066	0.931	0.786	2.56E-153	0	Mrpl52
Tle5	1.53E-156	0.475516996	0.729	0.468	1.58E-152	0	Tle5
Dusp2	3.77E-156	0.52515832	0.639	0.468	3.92E-152	0	Dusp2
Rbis	4.91E-156	0.499454821	0.682	0.436	5.10E-152	0	Rbis
Aldoa	3.16E-155	0.379378915	0.908	0.78	3.28E-151	0	Aldoa
Fth1	1.50E-154	0.204870906	0.996	0.971	1.55E-150	0	Fth1
Plac8	5.15E-154	0.28905707	0.89	0.68	5.35E-150	0	Plac8
Rab5if	2.71E-153	0.50867016	0.677	0.434	2.81E-149	0	Rab5if
Ubb	3.61E-151	0.265755633	0.995	0.966	3.75E-147	0	Ubb
Ifi27	3.92E-151	0.548519588	0.749	0.604	4.07E-147	0	Ifi27
Bmyc	3.85E-150	0.466827462	0.671	0.513	4.00E-146	0	Bmyc
Snx14	9.65E-149	0.47188988	0.573	0.417	1.00E-144	0	Snx14
Ndfip1	2.38E-148	0.47251189	0.623	0.463	2.47E-144	0	Ndfip1
Myl10	1.92E-146	0.556988349	0.481	0.293	1.99E-142	0	Myl10
Ptpre	1.00E-141	0.438548359	0.81	0.678	1.04E-137	0	Ptpre
Jund	1.70E-141	0.407853268	0.88	0.753	1.76E-137	0	Jund
Dpm1	3.65E-141	0.415550307	0.774	0.625	3.79E-137	0	Dpm1
H3f3b	1.05E-140	0.273087725	0.991	0.962	1.09E-136	0	H3f3b
Hnrnpa0	1.45E-137	0.282192417	0.969	0.866	1.50E-133	0	Hnrnpa0
Slc25a4	5.02E-137	0.387731515	0.846	0.678	5.21E-133	0	Slc25a4
Gng10	1.35E-136	0.486096978	0.594	0.402	1.41E-132	0	Gng10
Selenow	5.91E-133	0.329866	0.913	0.771	6.13E-129	0	Selenow
Chd3	9.18E-133	0.426429453	0.593	0.434	9.53E-129	0	Chd3
Fkbp3	1.19E-132	0.316422359	0.924	0.761	1.24E-128	0	Fkbp3
Micos13	6.05E-132	0.427959613	0.697	0.453	6.28E-128	0	Micos13
Ctla2b	8.80E-132	0.448778686	0.549	0.366	9.14E-128	0	Ctla2b
Znrf1	1.51E-131	0.409001813	0.715	0.58	1.57E-127	0	Znrf1
Zfp608	5.01E-131	0.457235578	0.591	0.443	5.20E-127	0	Zfp608
Tmem223	4.42E-130	0.4802341	0.496	0.333	4.58E-126	0	Tmem223
Cox7a2l	1.42E-128	0.311647827	0.919	0.802	1.48E-124	0	Cox7a2l
Atp6v1f	1.30E-127	0.339748853	0.905	0.779	1.35E-123	0	Atp6v1f
S100a10	1.34E-127	0.315235785	0.895	0.725	1.39E-123	0	S100a10
Snhg4	1.14E-126	0.489239534	0.499	0.329	1.18E-122	0	Snhg4
Pik3ip1	1.46E-126	0.387997475	0.638	0.466	1.52E-122	0	Pik3ip1
Kdm5b	1.92E-126	0.429708684	0.52	0.361	1.99E-122	0	Kdm5b
Cct6a	6.13E-126	0.433038012	0.66	0.428	6.37E-122	0	Cct6a
Bri3	7.89E-126	0.38495466	0.813	0.694	8.19E-122	0	Bri3
Gimap6	7.95E-123	0.398885035	0.577	0.395	8.25E-119	0	Gimap6
Mtln	4.32E-122	0.456258241	0.526	0.359	4.48E-118	0	Mtln
Flot1	5.93E-122	0.42110794	0.59	0.471	6.16E-118	0	Flot1
Myc	7.26E-122	0.475217587	0.676	0.521	7.54E-118	0	Myc
Tut4	7.72E-120	0.429413011	0.582	0.387	8.02E-116	0	Tut4
Rbpms	2.59E-119	0.39327519	0.705	0.55	2.69E-115	0	Rbpms
Ier3	1.68E-118	0.467047412	0.559	0.42	1.75E-114	0	Ier3
Serpinb1a	1.73E-118	0.340771508	0.816	0.623	1.79E-114	0	Serpinb1a
Irf2bp2	2.05E-118	0.37970524	0.754	0.63	2.13E-114	0	Irf2bp2
Hsd17b10	2.94E-118	0.368993317	0.778	0.642	3.05E-114	0	Hsd17b10
Il12a	3.21E-118	0.525601165	0.401	0.273	3.33E-114	0	Il12a
Lyl1	6.68E-118	0.400114285	0.732	0.611	6.93E-114	0	Lyl1
Rab38	9.04E-118	0.375267154	0.735	0.577	9.38E-114	0	Rab38
Rnasek	9.72E-118	0.4333414	0.54	0.372	1.01E-113	0	Rnasek
Tcp11l2	4.20E-117	0.347620977	0.339	0.173	4.36E-113	0	Tcp11l2
Satb1	5.31E-117	0.494300828	0.406	0.274	5.52E-113	0	Satb1
Fxyd5	8.61E-116	0.263625369	0.941	0.816	8.94E-112	0	Fxyd5
Clnk	1.55E-115	0.375618335	0.314	0.199	1.61E-111	0	Clnk
Angpt1	2.06E-115	0.333462449	0.833	0.652	2.13E-111	0	Angpt1
Acads	1.27E-114	0.379110613	0.572	0.44	1.32E-110	0	Acads
Gpr171	5.08E-114	0.409158431	0.439	0.302	5.27E-110	0	Gpr171
Map1lc3b	5.68E-114	0.3031917	0.878	0.767	5.90E-110	0	Map1lc3b
AI662270	6.24E-114	0.403110289	0.677	0.443	6.47E-110	0	AI662270
Plaat3	1.68E-113	0.422960166	0.444	0.298	1.74E-109	0	Plaat3
Pebp1	2.93E-113	0.230788473	0.962	0.829	3.05E-109	0	Pebp1
H3f3a	1.11E-112	0.204982556	0.994	0.973	1.16E-108	0	H3f3a
Ssbp1	1.78E-112	0.356285031	0.823	0.69	1.85E-108	0	Ssbp1
Tes	5.49E-112	0.382775827	0.546	0.422	5.70E-108	0	Tes
Lat2	2.62E-111	0.432355923	0.39	0.266	2.72E-107	0	Lat2
Sinhcaf	3.96E-111	0.437473116	0.428	0.29	4.11E-107	0	Sinhcaf
Ddx5	4.81E-111	0.256698016	0.98	0.931	4.99E-107	0	Ddx5
Srsf5	6.70E-110	0.294531555	0.932	0.854	6.96E-106	0	Srsf5
Sh2d5	6.83E-110	0.369128561	0.349	0.231	7.09E-106	0	Sh2d5
Snhg20	1.90E-109	0.387450181	0.523	0.387	1.98E-105	0	Snhg20
Klf10	5.08E-109	0.431200796	0.568	0.442	5.28E-105	0	Klf10
Fam117a	8.42E-109	0.412748179	0.638	0.509	8.74E-105	0	Fam117a
Msi2	1.07E-108	0.320019858	0.844	0.695	1.11E-104	0	Msi2
Sptssa	1.69E-108	0.299437786	0.89	0.751	1.76E-104	0	Sptssa
Pcp4l1	2.81E-108	0.403318015	0.382	0.255	2.92E-104	0	Pcp4l1
Tomm6	5.83E-108	0.34871044	0.78	0.598	6.05E-104	0	Tomm6
Slc38a2	9.14E-108	0.325117668	0.905	0.793	9.49E-104	0	Slc38a2
Junb	1.44E-106	0.375758721	0.743	0.612	1.49E-102	0	Junb
Trp53cor1	3.07E-106	0.266703141	0.145	0.046	3.19E-102	0	Trp53cor1
Sec61b	7.67E-106	0.220048153	0.972	0.885	7.96E-102	0	Sec61b
Atp6v0c	1.04E-105	0.416163488	0.611	0.431	1.08E-101	0	Atp6v0c
Trmt112	1.18E-105	0.29212328	0.915	0.784	1.22E-101	0	Trmt112
Ier2	3.34E-105	0.385067571	0.737	0.625	3.47E-101	0	Ier2
Pts	3.61E-105	0.346977273	0.773	0.655	3.74E-101	0	Pts
Plgrkt	3.97E-105	0.347836301	0.733	0.609	4.12E-101	0	Plgrkt
Klhl24	8.36E-105	0.364289998	0.653	0.528	8.68E-101	0	Klhl24
Maml3	4.24E-104	0.388159476	0.442	0.321	4.40E-100	0	Maml3
Spint2	2.76E-103	0.321492437	0.797	0.658	2.86E-99	0	Spint2
Ethe1	3.43E-103	0.383676929	0.669	0.557	3.56E-99	0	Ethe1
Mtdh	4.70E-103	0.316736597	0.885	0.768	4.88E-99	0	Mtdh
Epb41l4aos	9.67E-103	0.369896758	0.619	0.504	1.00E-98	0	Epb41l4aos
Psme1	9.78E-103	0.259508242	0.95	0.848	1.01E-98	0	Psme1
Eif3h	1.09E-101	0.261274637	0.937	0.823	1.13E-97	0	Eif3h
Gpr65	2.67E-101	0.394012996	0.518	0.391	2.77E-97	0	Gpr65
Il1r1	3.64E-101	0.329428687	0.231	0.137	3.78E-97	0	Il1r1
B9d2	7.53E-101	0.380026958	0.577	0.458	7.82E-97	0	B9d2
Epsti1	2.05E-100	0.369692694	0.562	0.429	2.13E-96	0	Epsti1
Tmem59	2.83E-100	0.304395022	0.85	0.74	2.94E-96	0	Tmem59
Cbfa2t3	2.94E-100	0.351878259	0.756	0.623	3.05E-96	0	Cbfa2t3
Etv6	1.71E-99	0.349547186	0.747	0.625	1.77E-95	0	Etv6
Tspan13	2.19E-99	0.313334533	0.77	0.615	2.27E-95	0	Tspan13
Tcf4	2.87E-99	0.335994788	0.732	0.595	2.98E-95	0	Tcf4
Osbpl1a	3.79E-99	0.36559488	0.6	0.463	3.94E-95	0	Osbpl1a
Krt18	7.11E-99	0.362419134	0.608	0.453	7.38E-95	0	Krt18
Acot1	2.47E-98	0.370363316	0.331	0.215	2.57E-94	0	Acot1
H2-DMa	2.79E-98	0.303124263	0.765	0.621	2.89E-94	0	H2-DMa
Tspan32	4.01E-98	0.320551534	0.792	0.671	4.17E-94	0	Tspan32
Rtraf	4.57E-98	0.312152657	0.869	0.742	4.74E-94	0	Rtraf
Stxbp4	5.28E-98	0.416260622	0.399	0.26	5.48E-94	0	Stxbp4
Pglyrp2	5.42E-98	0.37430868	0.47	0.337	5.63E-94	0	Pglyrp2
Tut7	1.60E-97	0.418649977	0.477	0.333	1.66E-93	0	Tut7
Ndufa13	1.64E-97	0.273947246	0.924	0.819	1.70E-93	0	Ndufa13
Kcnk12	2.10E-97	0.343209967	0.341	0.239	2.18E-93	0	Kcnk12
Mxd4	5.28E-97	0.35512136	0.509	0.387	5.48E-93	0	Mxd4
Rnf130	5.52E-97	0.340081145	0.804	0.696	5.73E-93	0	Rnf130
Foxp1	1.09E-96	0.317140374	0.829	0.714	1.13E-92	0	Foxp1
Calcrl	1.59E-96	0.370025251	0.445	0.327	1.65E-92	0	Calcrl
BC028528	5.90E-96	0.35249127	0.55	0.441	6.12E-92	0	BC028528
Eif3i	7.32E-96	0.251434933	0.922	0.789	7.60E-92	0	Eif3i
Saraf	1.73E-95	0.306731804	0.729	0.61	1.79E-91	0	Saraf
Ndufa6	1.51E-94	0.275433427	0.898	0.79	1.56E-90	0	Ndufa6
Dancr	1.76E-94	0.359949797	0.306	0.188	1.83E-90	0	Dancr
Limd2	1.93E-94	0.32789912	0.772	0.648	2.00E-90	0	Limd2
Sec62	2.50E-94	0.292207066	0.873	0.765	2.59E-90	0	Sec62
Rxylt1	7.92E-94	0.364032184	0.377	0.253	8.23E-90	0	Rxylt1
Kit	2.20E-93	0.290128306	0.814	0.672	2.29E-89	0	Kit
Ramac	6.72E-93	0.37417831	0.454	0.319	6.98E-89	0	Ramac
Ikzf2	1.17E-92	0.348338006	0.571	0.429	1.22E-88	0	Ikzf2
Rsrp1	2.10E-92	0.264013031	0.92	0.834	2.18E-88	0	Rsrp1
Otos	2.16E-92	0.395979202	0.467	0.338	2.24E-88	0	Otos
Ly6a	2.10E-91	0.323677108	0.538	0.359	2.18E-87	0	Ly6a
Glipr1	5.97E-91	0.334595821	0.712	0.585	6.19E-87	0	Glipr1
Arf4	1.44E-90	0.3131634	0.784	0.676	1.50E-86	0	Arf4
Mndal	1.75E-90	0.329655137	0.724	0.592	1.82E-86	0	Mndal
Ccl4	2.01E-90	0.359568853	0.353	0.201	2.09E-86	0	Ccl4
Suclg1	2.79E-90	0.278342227	0.824	0.688	2.90E-86	0	Suclg1
Rhoh	1.72E-89	0.344155158	0.588	0.485	1.79E-85	0	Rhoh
Ppdpf	1.97E-89	0.349285314	0.69	0.582	2.04E-85	0	Ppdpf
Snhg12	2.37E-89	0.330285401	0.624	0.504	2.46E-85	0	Snhg12
Pigp	3.00E-89	0.339555362	0.609	0.498	3.11E-85	0	Pigp
Llph	5.05E-89	0.268892993	0.892	0.765	5.24E-85	0	Llph
Gng5	5.38E-89	0.216749487	0.965	0.878	5.58E-85	0	Gng5
Sep-01	2.59E-88	0.335643115	0.643	0.529	2.69E-84	0	Sep-01
Eif3k	3.26E-87	0.236359176	0.943	0.842	3.39E-83	0	Eif3k
Srp14	4.65E-87	0.267505588	0.883	0.768	4.82E-83	0	Srp14
Napsa	1.05E-86	0.273444981	0.791	0.663	1.09E-82	0	Napsa
Micos10	4.55E-86	0.303427911	0.665	0.441	4.72E-82	0	Micos10
Dcun1d1	1.28E-85	0.293411779	0.746	0.631	1.33E-81	0	Dcun1d1
Myb	2.04E-85	0.264279697	0.875	0.733	2.12E-81	0	Myb
Xpc	2.28E-85	0.353089042	0.541	0.442	2.36E-81	0	Xpc
Ssbp2	8.28E-85	0.309020207	0.686	0.566	8.60E-81	0	Ssbp2
Cdk6	1.18E-84	0.231527111	0.9	0.74	1.23E-80	0	Cdk6
Psenen	1.33E-84	0.299696496	0.84	0.736	1.38E-80	0	Psenen
Cir1	2.93E-84	0.34284741	0.655	0.548	3.04E-80	0	Cir1
Tmem176a	3.28E-84	0.232274336	0.828	0.676	3.40E-80	0	Tmem176a
Erg	6.07E-84	0.354575037	0.424	0.316	6.30E-80	0	Erg
Stap1	8.04E-84	0.328483877	0.681	0.581	8.35E-80	0	Stap1
Atxn7l3b	9.39E-84	0.293552555	0.821	0.719	9.75E-80	0	Atxn7l3b
Elf1	1.15E-83	0.306441349	0.786	0.676	1.19E-79	0	Elf1
Gabarapl2	1.92E-83	0.313375122	0.75	0.655	2.00E-79	0	Gabarapl2
Akap13	2.99E-83	0.254422985	0.901	0.814	3.11E-79	0	Akap13
Ninj1	3.44E-83	0.312089639	0.678	0.559	3.57E-79	0	Ninj1
Arpc2	1.10E-82	0.2073976	0.961	0.87	1.15E-78	0	Arpc2
Tmem258	1.19E-82	0.242076177	0.902	0.779	1.24E-78	0	Tmem258
Cebpz	1.79E-82	0.316458418	0.805	0.704	1.86E-78	0	Cebpz
Tia1	2.11E-82	0.311664902	0.696	0.597	2.19E-78	0	Tia1
Tnfaip8	2.52E-82	0.281694599	0.832	0.722	2.62E-78	0	Tnfaip8
Ciao2a	3.42E-82	0.347658545	0.555	0.384	3.56E-78	0	Ciao2a
Sytl1	4.50E-82	0.226450913	0.163	0.077	4.67E-78	0	Sytl1
Runx2	7.41E-82	0.339351676	0.464	0.362	7.69E-78	0	Runx2
Rsbn1l	8.90E-82	0.310179303	0.738	0.649	9.24E-78	0	Rsbn1l
Trmt10a	1.51E-81	0.349190579	0.455	0.359	1.57E-77	0	Trmt10a
Tbca	1.82E-81	0.271359761	0.871	0.757	1.89E-77	0	Tbca
Tomm7	1.90E-81	0.200923884	0.961	0.88	1.97E-77	0	Tomm7
Pafah1b3	1.92E-81	0.298727435	0.54	0.428	2.00E-77	0	Pafah1b3
Clic1	8.33E-81	0.209331721	0.958	0.871	8.64E-77	0	Clic1
Hoxa9	1.01E-80	0.339702623	0.506	0.394	1.04E-76	0	Hoxa9
Zfp467	1.20E-80	0.291635207	0.267	0.153	1.25E-76	0	Zfp467
Wfdc17	1.68E-80	0.461387428	0.337	0.191	1.75E-76	0	Wfdc17
Aimp1	2.63E-80	0.267042197	0.846	0.728	2.73E-76	0	Aimp1
Rbm39	7.81E-80	0.225590861	0.962	0.892	8.11E-76	0	Rbm39
Pura	8.38E-80	0.310567424	0.724	0.622	8.70E-76	0	Pura
Snhg3	1.08E-79	0.369330353	0.501	0.354	1.12E-75	0	Snhg3
Zfand6	3.30E-79	0.307384841	0.63	0.536	3.42E-75	0	Zfand6
Hsbp1	3.80E-78	0.273304045	0.822	0.709	3.94E-74	0	Hsbp1
Cbr1	7.84E-78	0.303783375	0.469	0.37	8.14E-74	0	Cbr1
Rgs1	8.85E-78	0.363585542	0.583	0.44	9.19E-74	0	Rgs1
Shisa5	2.97E-77	0.231007177	0.623	0.495	3.08E-73	0	Shisa5
Hhex	9.09E-77	0.321764091	0.637	0.539	9.44E-73	0	Hhex
Il21r	2.39E-76	0.31555812	0.468	0.363	2.48E-72	0	Il21r
Slco3a1	2.96E-76	0.357244198	0.618	0.507	3.08E-72	0	Slco3a1
Irf2	3.65E-76	0.289423564	0.758	0.661	3.79E-72	0	Irf2
Nme4	4.49E-76	0.321308475	0.584	0.479	4.66E-72	0	Nme4
Pabpn1	4.97E-76	0.284121964	0.75	0.627	5.16E-72	0	Pabpn1
Phgdh	6.65E-76	0.20461223	0.859	0.682	6.91E-72	0	Phgdh
Retreg1	9.45E-76	0.319017007	0.495	0.388	9.81E-72	0	Retreg1
Cd244a	2.04E-75	0.225004642	0.144	0.078	2.12E-71	0	Cd244a
Jun	2.82E-75	0.403953181	0.766	0.654	2.92E-71	0	Jun
Polr1d	3.44E-75	0.233131878	0.899	0.787	3.57E-71	0	Polr1d
Commd7	1.69E-74	0.298977299	0.688	0.59	1.76E-70	0	Commd7
Tsc22d4	3.46E-74	0.279447337	0.858	0.77	3.59E-70	0	Tsc22d4
Crlf3	4.72E-74	0.28012265	0.761	0.673	4.90E-70	0	Crlf3
Elk3	8.17E-74	0.306385163	0.511	0.413	8.48E-70	0	Elk3
Mtmr9	1.32E-73	0.345217722	0.436	0.347	1.37E-69	0	Mtmr9
Dtx3	5.62E-73	0.288870875	0.416	0.318	5.84E-69	0	Dtx3
Mettl23	8.67E-73	0.28175941	0.669	0.577	9.00E-69	0	Mettl23
Cct4	1.00E-72	0.21813601	0.896	0.78	1.04E-68	0	Cct4
Fis1	1.63E-72	0.255696989	0.862	0.758	1.69E-68	0	Fis1
H2-T23	2.66E-72	0.227658567	0.856	0.766	2.76E-68	0	H2-T23
Mmgt2	3.61E-72	0.299318803	0.371	0.287	3.75E-68	0	Mmgt2
Scaf11	4.29E-72	0.606443463	0.818	0.751	4.46E-68	0	Scaf11
Basp1	1.22E-71	0.312151086	0.53	0.409	1.26E-67	0	Basp1
Tprgl	1.62E-71	0.289564507	0.596	0.515	1.68E-67	0	Tprgl
Snx10	2.13E-71	0.283186523	0.601	0.507	2.21E-67	0	Snx10
Sco2	2.74E-71	0.292856302	0.42	0.331	2.85E-67	0	Sco2
Peg13	5.38E-71	0.278187781	0.248	0.151	5.58E-67	0	Peg13
Prxl2c	1.21E-70	0.437052805	0.316	0.207	1.26E-66	0	Prxl2c
Fos	4.34E-70	0.344108285	0.7	0.57	4.51E-66	0	Fos
Skp1a	5.58E-70	0.255483954	0.84	0.726	5.80E-66	0	Skp1a
Resf1	5.93E-70	0.330193546	0.348	0.246	6.16E-66	0	Resf1
Csnk1e	6.54E-70	0.292876335	0.555	0.463	6.79E-66	0	Csnk1e
Son	1.60E-69	0.213807504	0.941	0.864	1.66E-65	0	Son
Fut8	4.58E-69	0.285960887	0.744	0.632	4.75E-65	0	Fut8
Acadm	8.71E-69	0.281909357	0.593	0.503	9.04E-65	0	Acadm
Camk2a	1.79E-68	0.267538101	0.245	0.167	1.86E-64	0	Camk2a
Srebf2	1.92E-68	0.295917376	0.551	0.466	2.00E-64	0	Srebf2
Fkbp1a	2.06E-68	0.275824645	0.723	0.601	2.14E-64	0	Fkbp1a
Ciao2b	2.13E-68	0.306700991	0.417	0.308	2.22E-64	0	Ciao2b
Ube2v1	4.89E-68	0.312672129	0.461	0.353	5.08E-64	0	Ube2v1
Bst2	5.32E-68	0.261648153	0.767	0.65	5.53E-64	0	Bst2
Eef2k	9.57E-68	0.276467542	0.57	0.47	9.94E-64	0	Eef2k
Klk8	1.39E-67	0.302624808	0.567	0.462	1.45E-63	0	Klk8
Laptm4a	1.40E-67	0.243854333	0.763	0.665	1.45E-63	0	Laptm4a
Foxn3	1.67E-67	0.259673608	0.703	0.595	1.73E-63	0	Foxn3
Pdrg1	1.71E-67	0.267071593	0.684	0.582	1.77E-63	0	Pdrg1
Glrx3	2.05E-67	0.250932449	0.802	0.677	2.13E-63	0	Glrx3
Slc50a1	4.34E-67	0.279340863	0.63	0.546	4.51E-63	0	Slc50a1
Dguok	4.92E-67	0.279358685	0.662	0.571	5.11E-63	0	Dguok
Phpt1	6.02E-67	0.272488815	0.667	0.565	6.25E-63	0	Phpt1
Tspan4	6.93E-67	0.289082622	0.631	0.53	7.20E-63	0	Tspan4
Adnp	7.55E-67	0.31495611	0.422	0.334	7.84E-63	0	Adnp
Tnfsf13os	9.00E-67	0.296277607	0.281	0.197	9.34E-63	0	Tnfsf13os
Mc5r	9.18E-67	0.275728211	0.2	0.126	9.53E-63	0	Mc5r
Dync1i2	1.45E-66	0.266690482	0.799	0.706	1.51E-62	0	Dync1i2
Atp5o	2.12E-66	0.25513568	0.636	0.429	2.20E-62	0	Atp5o
Senp6	2.41E-66	0.263078334	0.744	0.652	2.50E-62	0	Senp6
Mrpl24	2.75E-66	0.270623327	0.752	0.655	2.86E-62	0	Mrpl24
Glul	3.14E-66	0.244882352	0.664	0.564	3.26E-62	0	Glul
Higd2a	4.88E-66	0.272554122	0.687	0.595	5.07E-62	0	Higd2a
Ifi44	5.71E-66	0.271279662	0.188	0.091	5.92E-62	0	Ifi44
Vgll4	1.29E-65	0.290134321	0.5	0.407	1.34E-61	0	Vgll4
Ino80b	1.29E-65	0.29930202	0.564	0.488	1.34E-61	0	Ino80b
Pdk1	1.44E-65	0.281633238	0.401	0.314	1.49E-61	0	Pdk1
Mrpl34	1.70E-65	0.228619349	0.824	0.696	1.76E-61	0	Mrpl34
Spns2	2.81E-65	0.297490297	0.571	0.47	2.91E-61	0	Spns2
Uqcc3	3.16E-65	0.278300814	0.651	0.572	3.29E-61	0	Uqcc3
Cxxc5	5.10E-65	0.291980733	0.51	0.417	5.29E-61	0	Cxxc5
Zfp36	5.40E-65	0.323270682	0.539	0.432	5.61E-61	0	Zfp36
Supt4a	9.04E-65	0.241803008	0.789	0.693	9.39E-61	0	Supt4a
Nrip1	1.39E-64	0.278007472	0.687	0.582	1.44E-60	0	Nrip1
Eif3m	2.78E-64	0.20016687	0.875	0.77	2.89E-60	0	Eif3m
Ube2r2	4.82E-64	0.279154128	0.68	0.595	5.00E-60	0	Ube2r2
Snhg15	5.22E-64	0.312872146	0.346	0.251	5.42E-60	0	Snhg15
Ccdc85b	5.48E-64	0.298502059	0.46	0.375	5.69E-60	0	Ccdc85b
Cyren	5.99E-64	0.29088147	0.3	0.211	6.22E-60	0	Cyren
Sumo1	6.70E-64	0.210641767	0.868	0.757	6.96E-60	0	Sumo1
Il18	8.13E-64	0.235228633	0.219	0.128	8.44E-60	0	Il18
Rnase6	9.33E-64	0.252958532	0.375	0.257	9.68E-60	0	Rnase6
Ptpmt1	1.15E-63	0.303396756	0.387	0.288	1.19E-59	0	Ptpmt1
Gabarapl1	1.21E-63	0.240384876	0.603	0.497	1.25E-59	0	Gabarapl1
Cd37	1.46E-63	0.249775262	0.584	0.5	1.51E-59	0	Cd37
Ube2b	2.54E-63	0.253312787	0.767	0.681	2.64E-59	0	Ube2b
Rsl24d1	5.07E-63	0.248184631	0.735	0.633	5.26E-59	0	Rsl24d1
Top1	5.92E-63	0.232160279	0.896	0.808	6.14E-59	0	Top1
Mfng	6.99E-63	0.27196897	0.502	0.404	7.26E-59	0	Mfng
Rab4b	7.87E-63	0.291132276	0.32	0.235	8.18E-59	0	Rab4b
Tmsb15b2	1.22E-62	0.262447421	0.227	0.145	1.26E-58	0	Tmsb15b2
Timm23	1.27E-62	0.283566063	0.574	0.423	1.32E-58	0	Timm23
Smad7	1.80E-62	0.325785925	0.359	0.273	1.87E-58	0	Smad7
Rtp4	5.05E-62	0.324323529	0.254	0.163	5.24E-58	0	Rtp4
Zfp422	1.15E-61	0.280755036	0.635	0.544	1.19E-57	0	Zfp422
Camk1	1.58E-61	0.268105012	0.396	0.314	1.64E-57	0	Camk1
Runx3	2.51E-61	0.260848824	0.628	0.521	2.61E-57	0	Runx3
Map4k4	2.64E-61	0.275775225	0.51	0.419	2.74E-57	0	Map4k4
Ifnar2	4.02E-61	0.293094757	0.609	0.539	4.17E-57	0	Ifnar2
Imp3	4.43E-61	0.23643541	0.785	0.672	4.60E-57	0	Imp3
Cox16	5.73E-61	0.31256815	0.499	0.432	5.95E-57	0	Cox16
Ltc4s	8.06E-61	0.263374405	0.227	0.157	8.36E-57	0	Ltc4s
Fdx2	1.07E-60	0.298583949	0.381	0.287	1.11E-56	0	Fdx2
Ndrg1	1.15E-60	0.275888703	0.535	0.44	1.19E-56	0	Ndrg1
Eif1a	1.40E-60	0.274589035	0.695	0.6	1.45E-56	0	Eif1a
P2ry14	1.52E-60	0.270061423	0.335	0.248	1.57E-56	0	P2ry14
Mettl7a1	1.80E-60	0.245332929	0.459	0.347	1.86E-56	0	Mettl7a1
Myct1	2.65E-60	0.258875486	0.596	0.473	2.75E-56	0	Myct1
Gsto1	2.84E-60	0.258716438	0.666	0.558	2.95E-56	0	Gsto1
Mplkip	2.90E-60	0.263600403	0.658	0.576	3.01E-56	0	Mplkip
Igfbp4	3.18E-60	0.233415959	0.706	0.57	3.31E-56	0	Igfbp4
Bin1	1.06E-59	0.289566004	0.414	0.338	1.10E-55	0	Bin1
Ppp1r10	2.37E-59	0.266582417	0.558	0.476	2.47E-55	0	Ppp1r10
Tap2	5.18E-59	0.263127427	0.684	0.603	5.38E-55	0	Tap2
Ctsl	5.91E-59	0.221287146	0.403	0.288	6.13E-55	0	Ctsl
Csnk2a1	8.54E-59	0.233560443	0.781	0.688	8.87E-55	0	Csnk2a1
Serf1	9.58E-59	0.276882364	0.647	0.541	9.94E-55	0	Serf1
Aff3	1.57E-58	0.280658109	0.468	0.381	1.63E-54	0	Aff3
Inka1	1.64E-58	0.296840451	0.392	0.292	1.70E-54	0	Inka1
Znrd1	2.17E-58	0.255295583	0.666	0.579	2.25E-54	0	Znrd1
Tsc22d3	3.63E-58	0.204873403	0.711	0.614	3.77E-54	0	Tsc22d3
Pum1	3.71E-58	0.259706637	0.696	0.616	3.85E-54	0	Pum1
Zup1	5.10E-58	0.26032828	0.262	0.181	5.29E-54	0	Zup1
Tbrg1	5.39E-58	0.242901773	0.71	0.622	5.59E-54	0	Tbrg1
Nit2	8.40E-58	0.278771744	0.421	0.352	8.72E-54	0	Nit2
Calcoco1	1.56E-57	0.214814383	0.209	0.131	1.62E-53	0	Calcoco1
Ddx21	2.43E-57	0.20508101	0.84	0.721	2.52E-53	0	Ddx21
Ankrd13a	2.69E-57	0.24008357	0.779	0.696	2.79E-53	0	Ankrd13a
Ccdc107	2.80E-57	0.273859758	0.547	0.477	2.91E-53	0	Ccdc107
Sesn1	3.66E-57	0.264433347	0.418	0.335	3.80E-53	0	Sesn1
Smim14	5.35E-57	0.257503421	0.684	0.611	5.55E-53	0	Smim14
Hbp1	9.63E-57	0.255922731	0.391	0.307	1.00E-52	0	Hbp1
Ebpl	1.19E-56	0.256574338	0.485	0.4	1.24E-52	0	Ebpl
Adh5	1.55E-56	0.238755084	0.73	0.626	1.60E-52	0	Adh5
Pdgfrb	1.82E-56	0.267985136	0.277	0.212	1.89E-52	0	Pdgfrb
Maco1	1.93E-56	0.260090999	0.261	0.186	2.00E-52	0	Maco1
Zscan2	4.87E-56	0.201324159	0.184	0.117	5.06E-52	0	Zscan2
Zfand5	1.68E-55	0.225778713	0.742	0.668	1.74E-51	0	Zfand5
Eci1	1.73E-55	0.259203772	0.547	0.476	1.79E-51	0	Eci1
Ldhb	1.87E-55	0.263750612	0.464	0.367	1.95E-51	0	Ldhb
Srek1ip1	2.09E-55	0.283046145	0.554	0.491	2.17E-51	0	Srek1ip1
Mthfd2l	2.76E-55	0.239456091	0.319	0.241	2.87E-51	0	Mthfd2l
AI480526	4.76E-55	0.236256464	0.292	0.203	4.95E-51	0	AI480526
Fbxw4	7.85E-55	0.22489297	0.204	0.148	8.15E-51	0	Fbxw4
Btg2	1.11E-54	0.29915517	0.463	0.373	1.15E-50	0	Btg2
Bex6	1.64E-54	0.299691006	0.366	0.287	1.70E-50	0	Bex6
Avl9	2.56E-54	0.256025151	0.461	0.379	2.66E-50	0	Avl9
Hsd3b7	2.64E-54	0.266811069	0.317	0.236	2.74E-50	0	Hsd3b7
Zcchc7	2.85E-54	0.234633672	0.657	0.582	2.96E-50	0	Zcchc7
Rab26os	3.07E-54	0.261597322	0.292	0.221	3.19E-50	0	Rab26os
Abhd14a	5.12E-54	0.25031976	0.467	0.392	5.32E-50	0	Abhd14a
Oga	6.05E-54	0.252745926	0.28	0.201	6.29E-50	0	Oga
Egfl7	6.95E-54	0.266789056	0.646	0.536	7.22E-50	0	Egfl7
Hoxa7	8.72E-54	0.268421641	0.397	0.326	9.05E-50	0	Hoxa7
Traf3ip3	1.45E-53	0.257061785	0.492	0.428	1.51E-49	0	Traf3ip3
Tbxa2r	1.94E-53	0.23992143	0.201	0.125	2.02E-49	0	Tbxa2r
Ccdc12	2.12E-53	0.224859884	0.776	0.695	2.20E-49	0	Ccdc12
Zfp1	2.56E-53	0.25346418	0.316	0.245	2.65E-49	0	Zfp1
Cited2	5.76E-53	0.254696215	0.759	0.676	5.98E-49	0	Cited2
Cnrip1	6.25E-53	0.226187143	0.209	0.128	6.49E-49	0	Cnrip1
Capza2	7.58E-53	0.202891391	0.861	0.77	7.87E-49	0	Capza2
Ing4	8.37E-53	0.266522646	0.487	0.427	8.69E-49	0	Ing4
Tmem50a	1.01E-52	0.217186543	0.795	0.718	1.05E-48	0	Tmem50a
Tmem179b	1.01E-52	0.277889154	0.391	0.302	1.05E-48	0	Tmem179b
Fam32a	1.14E-52	0.248394554	0.698	0.634	1.18E-48	0	Fam32a
Ech1	1.40E-52	0.25604923	0.709	0.637	1.45E-48	0	Ech1
Arhgap30	1.75E-52	0.253230047	0.591	0.513	1.82E-48	0	Arhgap30
Tmem173	2.05E-52	0.237283243	0.352	0.275	2.13E-48	0	Tmem173
Cd1d1	2.36E-52	0.234640496	0.305	0.228	2.45E-48	0	Cd1d1
Stat3	3.19E-52	0.253650994	0.579	0.515	3.32E-48	0	Stat3
Eva1b	3.29E-52	0.228394974	0.243	0.167	3.42E-48	0	Eva1b
Skap2	3.70E-52	0.245316648	0.725	0.656	3.84E-48	0	Skap2
Letm2	3.73E-52	0.235324991	0.351	0.258	3.87E-48	0	Letm2
Il15	4.76E-52	0.242259039	0.291	0.22	4.94E-48	0	Il15
Sod2	5.37E-52	0.239176185	0.692	0.609	5.57E-48	0	Sod2
Rhob	6.20E-52	0.272167359	0.401	0.333	6.44E-48	0	Rhob
Pan3	8.47E-52	0.236615324	0.627	0.548	8.80E-48	0	Pan3
Idh2	1.50E-51	0.205325428	0.751	0.617	1.56E-47	0	Idh2
Pde4b	1.93E-51	0.254691125	0.375	0.304	2.00E-47	0	Pde4b
Emc6	3.95E-51	0.213777325	0.742	0.644	4.10E-47	0	Emc6
Mir99ahg	9.42E-51	0.209056737	0.212	0.127	9.78E-47	0	Mir99ahg
Pold4	1.07E-50	0.248490706	0.541	0.471	1.11E-46	0	Pold4
Atp6v0b	2.06E-50	0.218430453	0.799	0.712	2.13E-46	0	Atp6v0b
Mta3	2.38E-50	0.285360868	0.42	0.359	2.47E-46	0	Mta3
Snw1	2.61E-50	0.22119417	0.768	0.685	2.71E-46	0	Snw1
Matk	3.76E-50	0.253733158	0.403	0.343	3.91E-46	0	Matk
Mdga1	4.16E-50	0.253702296	0.299	0.236	4.32E-46	0	Mdga1
Tbc1d10c	4.31E-50	0.242469256	0.441	0.375	4.47E-46	0	Tbc1d10c
Mbnl2	5.35E-50	0.240865802	0.565	0.497	5.56E-46	0	Mbnl2
Card19	5.98E-50	0.240069705	0.605	0.542	6.21E-46	0	Card19
Rasal3	6.37E-50	0.241899443	0.36	0.298	6.62E-46	0	Rasal3
Hmox2	7.84E-50	0.244595181	0.603	0.536	8.14E-46	0	Hmox2
Marcksl1	1.73E-49	0.258350274	0.468	0.398	1.80E-45	0	Marcksl1
Sell	1.82E-49	0.248423765	0.533	0.419	1.89E-45	0	Sell
Egr1	1.86E-49	0.321363461	0.516	0.408	1.93E-45	0	Egr1
Bloc1s2	1.92E-49	0.250300195	0.536	0.476	2.00E-45	0	Bloc1s2
Celf2	1.94E-49	0.204271137	0.842	0.767	2.01E-45	0	Celf2
Psmg4	6.55E-49	0.217473109	0.718	0.627	6.80E-45	0	Psmg4
Nrros	9.09E-49	0.244451621	0.557	0.494	9.43E-45	0	Nrros
Gimap9	1.03E-48	0.267302761	0.4	0.341	1.07E-44	0	Gimap9
D16Ertd472e	1.06E-48	0.26556222	0.432	0.374	1.10E-44	0	D16Ertd472e
Hadh	2.48E-48	0.239052174	0.57	0.497	2.58E-44	0	Hadh
Nbdy	3.18E-48	0.250710038	0.501	0.436	3.30E-44	0	Nbdy
Mbtd1	3.19E-48	0.239243729	0.463	0.395	3.32E-44	0	Mbtd1
Cep19	4.01E-48	0.253400756	0.337	0.279	4.17E-44	0	Cep19
Lxn	4.22E-48	0.227360482	0.337	0.276	4.38E-44	0	Lxn
Ndufs8	5.81E-48	0.212991095	0.731	0.632	6.03E-44	0	Ndufs8
Cwf19l2	6.06E-48	0.241534905	0.553	0.489	6.29E-44	0	Cwf19l2
Rnh1	6.17E-48	0.233877149	0.651	0.576	6.40E-44	0	Rnh1
Pnisr	1.89E-47	0.221076949	0.675	0.605	1.96E-43	0	Pnisr
Smim3	2.42E-47	0.231138382	0.313	0.256	2.51E-43	0	Smim3
Gem	2.46E-47	0.232793267	0.12	0.064	2.56E-43	0	Gem
Cyb5a	2.70E-47	0.213668513	0.705	0.64	2.80E-43	0	Cyb5a
Anxa4	3.42E-47	0.240740448	0.399	0.334	3.56E-43	0	Anxa4
Dtnbp1	4.12E-47	0.244770144	0.66	0.589	4.28E-43	0	Dtnbp1
Ubxn4	4.81E-47	0.240458838	0.678	0.612	4.99E-43	0	Ubxn4
Dntt	6.28E-47	0.626429284	0.193	0.114	6.52E-43	0	Dntt
Tctex1d2	7.63E-47	0.247834575	0.46	0.411	7.93E-43	0	Tctex1d2
Smim27	8.83E-47	0.241337894	0.616	0.546	9.17E-43	0	Smim27
Hist1h2bc	9.42E-47	0.777311135	0.358	0.345	9.78E-43	0	Hist1h2bc
As3mt	1.06E-46	0.244006481	0.394	0.337	1.10E-42	0	As3mt
Arhgef18	1.13E-46	0.244578774	0.409	0.353	1.17E-42	0	Arhgef18
Tle4	1.53E-46	0.229531569	0.519	0.458	1.59E-42	0	Tle4
Ipo11	2.06E-46	0.233714846	0.51	0.437	2.14E-42	0	Ipo11
Gng2	2.07E-46	0.223156283	0.519	0.447	2.14E-42	0	Gng2
Tet1	2.34E-46	0.229326224	0.315	0.249	2.43E-42	0	Tet1
Il2rg	2.95E-46	0.239795617	0.425	0.351	3.07E-42	0	Il2rg
H13	3.18E-46	0.213519536	0.679	0.609	3.31E-42	0	H13
Aamp	5.47E-46	0.207113013	0.718	0.642	5.68E-42	0	Aamp
Cdc26	5.54E-46	0.208169304	0.708	0.626	5.75E-42	0	Cdc26
Vezf1	7.23E-46	0.24755984	0.596	0.529	7.51E-42	0	Vezf1
Washc3	7.27E-46	0.2338851	0.505	0.454	7.55E-42	0	Washc3
Hint2	8.67E-46	0.212353052	0.649	0.571	9.01E-42	0	Hint2
Tmem42	1.11E-45	0.224850406	0.289	0.226	1.16E-41	0	Tmem42
Tnfrsf13b	1.13E-45	0.219069563	0.413	0.347	1.17E-41	0	Tnfrsf13b
Mrpl43	1.64E-45	0.215588138	0.676	0.6	1.70E-41	0	Mrpl43
Snhg6	1.68E-45	0.223199939	0.599	0.529	1.75E-41	0	Snhg6
Zfp869	2.62E-45	0.224637521	0.292	0.211	2.72E-41	0	Zfp869
Hilpda	2.94E-45	0.218233618	0.315	0.258	3.05E-41	0	Hilpda
Usp22	6.75E-45	0.223851435	0.376	0.322	7.01E-41	0	Usp22
Mettl26	6.83E-45	0.23857456	0.508	0.454	7.10E-41	0	Mettl26
Crlf2	7.37E-45	0.22975088	0.665	0.599	7.66E-41	0	Crlf2
Sdf2	9.56E-45	0.225207645	0.542	0.484	9.92E-41	0	Sdf2
Anks1	1.06E-44	0.242846855	0.485	0.432	1.10E-40	0	Anks1
Plppr3	1.10E-44	0.237303162	0.39	0.327	1.14E-40	0	Plppr3
Capg	1.44E-44	0.236341035	0.55	0.484	1.50E-40	0	Capg
Uqcrc2	2.43E-44	0.204797457	0.742	0.661	2.52E-40	0	Uqcrc2
Ankrd10	2.64E-44	0.217283964	0.628	0.551	2.74E-40	0	Ankrd10
Arhgap15	8.47E-44	0.209391367	0.623	0.556	8.79E-40	0	Arhgap15
Ptov1	8.89E-44	0.220580289	0.624	0.55	9.23E-40	0	Ptov1
Tgif1	9.19E-44	0.206976065	0.318	0.252	9.55E-40	0	Tgif1
Dusp11	1.22E-43	0.212774317	0.635	0.58	1.27E-39	0	Dusp11
H2-Ob	1.84E-43	0.210536968	0.207	0.145	1.91E-39	0	H2-Ob
Padi4	1.89E-43	0.228947371	0.288	0.221	1.96E-39	0	Padi4
Gtf3c6	2.90E-43	0.242746697	0.563	0.506	3.01E-39	0	Gtf3c6
Stat4	3.89E-43	0.21461292	0.362	0.296	4.04E-39	0	Stat4
Acot2	4.92E-43	0.203049681	0.268	0.195	5.10E-39	0	Acot2
Ten1	7.31E-43	0.229541903	0.521	0.473	7.59E-39	0	Ten1
Rnf13	7.33E-43	0.206185516	0.405	0.344	7.61E-39	0	Rnf13
Dip2b	1.09E-42	0.229045875	0.373	0.326	1.13E-38	0	Dip2b
Zfp266	1.10E-42	0.219441627	0.423	0.363	1.15E-38	0	Zfp266
Arl11	1.15E-42	0.206395763	0.203	0.169	1.19E-38	0	Arl11
Coro2a	1.27E-42	0.250767796	0.564	0.493	1.32E-38	0	Coro2a
Acap1	1.31E-42	0.215150762	0.549	0.492	1.37E-38	0	Acap1
Cdc40	1.60E-42	0.21965612	0.593	0.538	1.66E-38	0	Cdc40
Mdfi	1.61E-42	0.211042812	0.322	0.251	1.68E-38	0	Mdfi
Sdsl	1.81E-42	0.232715383	0.546	0.459	1.88E-38	0	Sdsl
Trappc4	1.97E-42	0.217374781	0.637	0.584	2.05E-38	0	Trappc4
Galnt11	2.51E-42	0.227244501	0.36	0.304	2.61E-38	0	Galnt11
Fut7	2.90E-42	0.205795668	0.256	0.209	3.01E-38	0	Fut7
Leng8	3.89E-42	0.20471025	0.393	0.329	4.04E-38	0	Leng8
Treml2	3.92E-42	0.214942108	0.589	0.525	4.07E-38	0	Treml2
Mcee	3.93E-42	0.235908395	0.544	0.497	4.08E-38	0	Mcee
Dhrs3	4.86E-42	0.218191388	0.227	0.168	5.04E-38	0	Dhrs3
Bcl10	6.65E-42	0.223219603	0.562	0.513	6.90E-38	0	Bcl10
Zfhx3	6.79E-42	0.238150012	0.355	0.284	7.04E-38	0	Zfhx3
Nceh1	8.80E-42	0.22295078	0.441	0.382	9.13E-38	0	Nceh1
Bptf	9.85E-42	0.200705457	0.717	0.651	1.02E-37	0	Bptf
Ddah2	1.28E-41	0.226310133	0.434	0.357	1.33E-37	0	Ddah2
Itih5	1.51E-41	0.21335621	0.429	0.357	1.57E-37	0	Itih5
Gnpda2	1.58E-41	0.228744367	0.309	0.255	1.64E-37	0	Gnpda2
Fxr1	1.93E-41	0.20154241	0.704	0.631	2.01E-37	0	Fxr1
Gt(ROSA)26Sor	2.29E-41	0.227699754	0.279	0.235	2.37E-37	0	Gt(ROSA)26Sor
Btg3	2.55E-41	0.225818677	0.272	0.225	2.65E-37	0	Btg3
Ric8a	2.56E-41	0.224705496	0.416	0.374	2.65E-37	0	Ric8a
Sys1	4.11E-41	0.22739279	0.63	0.583	4.27E-37	0	Sys1
Arl6ip5	4.27E-41	0.20467314	0.649	0.589	4.43E-37	0	Arl6ip5
Fam89b	4.67E-41	0.22724696	0.257	0.2	4.85E-37	0	Fam89b
Kxd1	6.19E-41	0.210429635	0.584	0.526	6.43E-37	0	Kxd1
Phf14	6.39E-41	0.214556827	0.677	0.605	6.63E-37	0	Phf14
Cmc1	8.51E-41	0.217134149	0.617	0.554	8.83E-37	0	Cmc1
Armcx1	8.67E-41	0.22262682	0.261	0.206	9.00E-37	0	Armcx1
Mrpl53	1.08E-40	0.231020823	0.329	0.267	1.12E-36	0	Mrpl53
Map7	1.19E-40	0.214193701	0.369	0.308	1.23E-36	0	Map7
BC035044	1.43E-40	0.254062507	0.398	0.319	1.49E-36	0	BC035044
Clec4e	1.72E-40	0.213328091	0.277	0.216	1.79E-36	0	Clec4e
Baz2b	2.05E-40	0.220297895	0.558	0.511	2.12E-36	0	Baz2b
Ttc3	5.33E-40	0.20688928	0.591	0.52	5.53E-36	0	Ttc3
Haghl	7.53E-40	0.206319258	0.325	0.272	7.81E-36	0	Haghl
Ccdc28b	7.60E-40	0.219473276	0.373	0.33	7.89E-36	0	Ccdc28b
Twistnb	8.84E-40	0.205000203	0.65	0.581	9.17E-36	0	Twistnb
Frat2	9.58E-40	0.201851649	0.479	0.415	9.94E-36	0	Frat2
Lztfl1	1.44E-39	0.216051447	0.399	0.345	1.50E-35	0	Lztfl1
Rangrf	1.59E-39	0.210087482	0.434	0.361	1.65E-35	0	Rangrf
Ptp4a3	1.88E-39	0.200364401	0.599	0.531	1.96E-35	0	Ptp4a3
Rilpl2	2.08E-39	0.214490524	0.414	0.364	2.16E-35	0	Rilpl2
Tmem134	2.27E-39	0.239469299	0.399	0.325	2.36E-35	0	Tmem134
Smim10l1	2.62E-39	0.200344773	0.51	0.451	2.72E-35	0	Smim10l1
Aopep	3.71E-39	0.218252841	0.234	0.183	3.86E-35	0	Aopep
Coq10b	5.02E-39	0.215408473	0.339	0.282	5.21E-35	0	Coq10b
Sdhaf4	5.38E-39	0.215966281	0.511	0.46	5.59E-35	0	Sdhaf4
Atraid	6.10E-39	0.202209694	0.526	0.47	6.33E-35	0	Atraid
Pigx	6.12E-39	0.217848797	0.55	0.501	6.36E-35	0	Pigx
Ccnq	1.37E-38	0.214373293	0.257	0.204	1.42E-34	0	Ccnq
Znrd2	1.73E-38	0.239862606	0.391	0.313	1.80E-34	0	Znrd2
Zfp386	1.78E-38	0.213725619	0.332	0.29	1.85E-34	0	Zfp386
Arhgap17	1.90E-38	0.214990968	0.531	0.482	1.98E-34	0	Arhgap17
Arl3	1.94E-38	0.203184719	0.388	0.341	2.02E-34	0	Arl3
Frg1	2.78E-38	0.201832924	0.669	0.603	2.89E-34	0	Frg1
Gstp1	3.37E-38	0.243412968	0.459	0.4	3.49E-34	0	Gstp1
Prkacb	3.93E-38	0.201703919	0.554	0.497	4.08E-34	0	Prkacb
Zfand1	4.22E-38	0.201681701	0.317	0.267	4.38E-34	0	Zfand1
Tigd2	6.55E-38	0.215097189	0.385	0.335	6.80E-34	0	Tigd2
Phax	8.08E-38	0.203841277	0.527	0.476	8.39E-34	0	Phax
Pecam1	9.68E-38	0.20591247	0.325	0.267	1.00E-33	0	Pecam1
Nt5c	9.72E-38	0.209298163	0.606	0.548	1.01E-33	0	Nt5c
Csad	1.03E-37	0.201154335	0.352	0.286	1.07E-33	0	Csad
Gatd3a	1.13E-37	0.209643105	0.257	0.202	1.17E-33	0	Gatd3a
Mthfsl	2.12E-37	0.208102338	0.394	0.354	2.20E-33	0	Mthfsl
Dph5	2.19E-37	0.208176988	0.425	0.375	2.27E-33	0	Dph5
Impact	2.94E-37	0.209911755	0.355	0.287	3.05E-33	0	Impact
Def6	4.44E-37	0.221340781	0.506	0.466	4.61E-33	0	Def6
Tnfaip8l2	4.64E-37	0.213556919	0.293	0.246	4.82E-33	0	Tnfaip8l2
Tm2d2	7.31E-37	0.203679123	0.531	0.488	7.58E-33	0	Tm2d2
Hddc2	2.01E-36	0.205688971	0.462	0.409	2.08E-32	0	Hddc2
Xpa	2.02E-36	0.206084033	0.371	0.328	2.10E-32	0	Xpa
Mdp1	3.38E-36	0.219322801	0.418	0.383	3.51E-32	0	Mdp1
Aamdc	3.43E-36	0.209315966	0.397	0.361	3.56E-32	0	Aamdc
Pdcd2	3.61E-36	0.201981767	0.469	0.428	3.75E-32	0	Pdcd2
Saysd1	4.31E-36	0.202238781	0.326	0.283	4.48E-32	0	Saysd1
Wbp1	5.12E-36	0.2047854	0.356	0.316	5.32E-32	0	Wbp1
Afap1l1	7.07E-36	0.211293702	0.322	0.275	7.34E-32	0	Afap1l1
Nr2c2ap	1.62E-35	0.207945173	0.44	0.396	1.68E-31	0	Nr2c2ap
Gstt2	2.18E-35	0.200694484	0.294	0.252	2.27E-31	0	Gstt2
Isg15	2.21E-35	0.231208827	0.208	0.156	2.29E-31	0	Isg15
Prorsd1	2.68E-35	0.206660812	0.483	0.438	2.79E-31	0	Prorsd1
Arhgap18	4.46E-35	0.209734386	0.36	0.311	4.63E-31	0	Arhgap18
Zmynd8	1.38E-34	0.203294038	0.569	0.52	1.44E-30	0	Zmynd8
Hspbp1	2.56E-34	0.225192993	0.478	0.434	2.66E-30	0	Hspbp1
Naxd	4.12E-34	0.206133433	0.541	0.5	4.28E-30	0	Naxd
Oip5os1	1.50E-33	0.226003817	0.379	0.314	1.55E-29	0	Oip5os1
Pdcl3	1.60E-33	0.214197138	0.509	0.481	1.66E-29	0	Pdcl3
Tacstd2	2.94E-33	0.211372055	0.343	0.304	3.05E-29	0	Tacstd2
Hscb	3.55E-33	0.200512653	0.534	0.484	3.69E-29	0	Hscb
Ecpas	5.10E-33	0.200577221	0.304	0.244	5.29E-29	0	Ecpas
Sep-06	7.32E-33	0.206847827	0.512	0.469	7.60E-29	0	Sep-06
Thoc1	1.10E-32	0.211082565	0.441	0.405	1.14E-28	0	Thoc1
Stx16	2.70E-32	0.203790663	0.464	0.433	2.80E-28	0	Stx16
Stk4	3.34E-32	0.200393224	0.58	0.545	3.47E-28	0	Stk4
Adgrg3	5.83E-32	0.215501005	0.407	0.363	6.06E-28	0	Adgrg3
Cacna1a	1.02E-31	0.21107296	0.289	0.252	1.06E-27	0	Cacna1a
Ankrd49	3.45E-31	0.21131506	0.496	0.455	3.58E-27	0	Ankrd49
Kctd1	9.24E-31	0.201271521	0.327	0.289	9.59E-27	0	Kctd1
Bbx	6.71E-30	0.200555507	0.461	0.423	6.97E-26	0	Bbx
Zfp24	1.01E-28	0.202653856	0.445	0.419	1.05E-24	0	Zfp24
Fosb	7.56E-19	0.23694475	0.542	0.496	7.85E-15	0	Fosb
Yae1d1	1.16E-11	0.294439938	0.36	0.341	1.20E-07	0	Yae1d1
Dennd5b	2.94E-10	0.311149137	0.264	0.266	3.05E-06	0	Dennd5b
Ung	0	1.21307002	0.735	0.114	0	1	Ung
Hells	0	1.196600024	0.807	0.309	0	1	Hells
Lig1	0	1.140893486	0.873	0.412	0	1	Lig1
Mcm6	0	1.074939713	0.909	0.523	0	1	Mcm6
Mcm3	0	1.069803487	0.881	0.451	0	1	Mcm3
Mcm7	0	1.022233757	0.915	0.579	0	1	Mcm7
Pcna	0	0.968486553	0.907	0.581	0	1	Pcna
Dut	0	0.95928784	0.948	0.652	0	1	Dut
Cdca7	0	0.934098127	0.883	0.505	0	1	Cdca7
Uhrf1	0	0.925591184	0.69	0.266	0	1	Uhrf1
Dctpp1	0	0.909710505	0.932	0.641	0	1	Dctpp1
Mcm4	0	0.882767542	0.759	0.327	0	1	Mcm4
Syce2	0	0.878940698	0.822	0.423	0	1	Syce2
Mcm5	0	0.878717303	0.794	0.35	0	1	Mcm5
Dhfr	0	0.873025307	0.661	0.221	0	1	Dhfr
Tipin	0	0.85093329	0.828	0.404	0	1	Tipin
Siva1	0	0.789452759	0.901	0.625	0	1	Siva1
Mcm2	0	0.771468523	0.724	0.302	0	1	Mcm2
Nasp	0	0.763328103	0.838	0.469	0	1	Nasp
Fabp5	0	0.761533795	0.836	0.482	0	1	Fabp5
Mif	0	0.72719724	0.986	0.848	0	1	Mif
Ranbp1	0	0.709936378	0.962	0.775	0	1	Ranbp1
Nap1l1	0	0.697956024	0.953	0.801	0	1	Nap1l1
Stmn1	0	0.668373849	0.992	0.892	0	1	Stmn1
E2f1	0	0.663381637	0.525	0.138	0	1	E2f1
Ptma	0	0.459507489	1	0.981	0	1	Ptma
Ppia	3.57297352763157e-315	0.440025319	0.999	0.975	3.70946111638709e-311	1	Ppia
Rfc2	1.26091781948942e-314	0.684444207	0.893	0.626	1.30908488019392e-310	1	Rfc2
Prim1	2.41170937487191e-310	0.66689919	0.685	0.301	2.50E-306	1	Prim1
Dnmt1	6.41827613914676e-310	0.673956807	0.859	0.514	6.66E-306	1	Dnmt1
Ran	3.70E-302	0.555402344	0.975	0.877	3.85E-298	1	Ran
Paics	3.72E-302	0.644624644	0.906	0.658	3.86E-298	1	Paics
Set	2.98E-296	0.527659662	0.983	0.897	3.10E-292	1	Set
Dtl	1.10E-295	0.683866795	0.672	0.309	1.14E-291	1	Dtl
Chek1	2.17E-294	0.537102716	0.496	0.158	2.25E-290	1	Chek1
Cdt1	6.11E-288	0.599858388	0.598	0.216	6.34E-284	1	Cdt1
Dtymk	1.28E-282	0.635076876	0.895	0.622	1.32E-278	1	Dtymk
Gins2	1.43E-280	0.590559019	0.601	0.229	1.49E-276	1	Gins2
Hsp90aa1	7.43E-278	0.504445747	0.987	0.917	7.71E-274	1	Hsp90aa1
Snrpd1	7.36E-273	0.558982872	0.952	0.786	7.64E-269	1	Snrpd1
Cisd1	1.93E-271	0.618919109	0.806	0.494	2.01E-267	1	Cisd1
Fam111a	3.73E-268	0.661272097	0.796	0.475	3.87E-264	1	Fam111a
Hat1	1.12E-260	0.626759032	0.773	0.44	1.16E-256	1	Hat1
Ybx1	2.02E-259	0.463334373	0.988	0.929	2.10E-255	1	Ybx1
Cenps	2.37E-258	0.556285745	0.546	0.213	2.46E-254	1	Cenps
Nme1	3.83E-257	0.555440426	0.941	0.763	3.97E-253	1	Nme1
Ldha	6.43E-257	0.565754458	0.957	0.83	6.68E-253	1	Ldha
Hspd1	1.00E-255	0.557206939	0.947	0.767	1.04E-251	1	Hspd1
Slc25a5	9.84E-247	0.525954592	0.968	0.851	1.02E-242	1	Slc25a5
Ybx3	2.54E-241	0.53900646	0.932	0.737	2.64E-237	1	Ybx3
Rfc4	1.43E-237	0.600647935	0.704	0.356	1.49E-233	1	Rfc4
Ncl	3.20E-235	0.494696784	0.985	0.921	3.32E-231	1	Ncl
Zmynd19	1.03E-233	0.530476251	0.57	0.228	1.07E-229	1	Zmynd19
Ppp1r14b	2.30E-231	0.537723099	0.925	0.724	2.39E-227	1	Ppp1r14b
Tyms	1.29E-230	0.653670243	0.735	0.377	1.34E-226	1	Tyms
Hnrnpf	2.75E-229	0.451726596	0.972	0.892	2.86E-225	1	Hnrnpf
Cdk4	4.59E-229	0.532975818	0.929	0.737	4.76E-225	1	Cdk4
Hint1	1.81E-227	0.47674028	0.974	0.887	1.88E-223	1	Hint1
Ccne2	3.10E-227	0.564852861	0.432	0.134	3.22E-223	1	Ccne2
Pa2g4	1.54E-226	0.523745771	0.922	0.714	1.60E-222	1	Pa2g4
Dscc1	1.23E-222	0.478811233	0.389	0.119	1.28E-218	1	Dscc1
Nop10	4.43E-222	0.502447709	0.951	0.824	4.59E-218	1	Nop10
Hmgn1	6.42E-220	0.531247065	0.92	0.701	6.67E-216	1	Hmgn1
Orc6	7.05E-219	0.523001719	0.699	0.351	7.32E-215	1	Orc6
Higd1a	1.32E-216	0.537818598	0.845	0.579	1.37E-212	1	Higd1a
Atpif1	1.33E-215	0.441371743	0.978	0.898	1.38E-211	1	Atpif1
Srm	3.65E-214	0.548757697	0.786	0.443	3.79E-210	1	Srm
Dnajc9	1.35E-213	0.514662111	0.821	0.496	1.40E-209	1	Dnajc9
Nudc	3.10E-213	0.506342159	0.925	0.744	3.22E-209	1	Nudc
Slfn9	1.64E-207	0.61750582	0.459	0.187	1.70E-203	1	Slfn9
Rfc3	2.33E-207	0.53080053	0.674	0.364	2.42E-203	1	Rfc3
Apex1	1.64E-204	0.527851339	0.84	0.556	1.70E-200	1	Apex1
Cycs	1.80E-204	0.513667816	0.901	0.673	1.86E-200	1	Cycs
Wdr76	1.82E-204	0.529916316	0.603	0.286	1.89E-200	1	Wdr76
Hspe1	5.45E-204	0.478325401	0.957	0.844	5.66E-200	1	Hspe1
Npm1	3.13E-201	0.356106614	0.994	0.947	3.25E-197	1	Npm1
Nop58	2.17E-200	0.503962506	0.905	0.686	2.25E-196	1	Nop58
Erh	4.76E-198	0.558502676	0.909	0.722	4.94E-194	1	Erh
Ppa1	6.01E-198	0.503096595	0.852	0.581	6.24E-194	1	Ppa1
Cbx5	1.34E-194	0.49561944	0.826	0.528	1.39E-190	1	Cbx5
Slbp	1.72E-192	0.496018696	0.791	0.465	1.78E-188	1	Slbp
Igfbp41	1.39E-190	0.517152102	0.838	0.551	1.44E-186	1	Igfbp4
Psmc3ip	2.73E-189	0.44439545	0.496	0.208	2.84E-185	1	Psmc3ip
Hnrnpab	7.14E-185	0.437389845	0.945	0.786	7.42E-181	1	Hnrnpab
Chaf1a	2.37E-184	0.45019032	0.502	0.215	2.47E-180	1	Chaf1a
Ptges3	1.74E-183	0.446035642	0.933	0.772	1.81E-179	1	Ptges3
Nrm	2.59E-183	0.491882428	0.679	0.363	2.68E-179	1	Nrm
Snu13	5.15E-183	0.453934189	0.917	0.726	5.35E-179	1	Snu13
Ndufaf2	5.70E-182	0.46539251	0.73	0.419	5.92E-178	1	Ndufaf2
Pola1	6.08E-180	0.50691784	0.663	0.335	6.31E-176	1	Pola1
Cbx3	1.24E-179	0.390120511	0.977	0.861	1.29E-175	1	Cbx3
Gapdh	3.02E-179	0.373896263	0.989	0.936	3.14E-175	1	Gapdh
Tpi1	4.65E-179	0.458937283	0.906	0.711	4.83E-175	1	Tpi1
Dek	9.22E-179	0.425167809	0.931	0.751	9.57E-175	1	Dek
Atp5g1	4.34E-178	0.402792449	0.954	0.827	4.50E-174	1	Atp5g1
Tfdp1	5.48E-176	0.468026858	0.768	0.465	5.69E-172	1	Tfdp1
Rmi2	6.48E-176	0.389663734	0.403	0.148	6.72E-172	1	Rmi2
Anp32b	1.53E-175	0.360446405	0.974	0.889	1.59E-171	1	Anp32b
Nop56	7.67E-175	0.43765168	0.871	0.623	7.96E-171	1	Nop56
Alyref	3.87E-174	0.441467659	0.893	0.645	4.02E-170	1	Alyref
Fen1	4.29E-174	0.470354407	0.621	0.305	4.46E-170	1	Fen1
Atad2	3.80E-173	0.530853812	0.733	0.418	3.94E-169	1	Atad2
Timeless	1.67E-169	0.41877543	0.463	0.188	1.73E-165	1	Timeless
Eif5a	1.61E-168	0.348466908	0.986	0.932	1.68E-164	1	Eif5a
Shmt1	9.52E-168	0.416402235	0.474	0.2	9.89E-164	1	Shmt1
Rbmxl1	9.71E-168	0.445697432	0.831	0.565	1.01E-163	1	Rbmxl1
Pole2	6.22E-167	0.384604083	0.443	0.182	6.46E-163	1	Pole2
Rbbp7	2.94E-166	0.462800088	0.86	0.628	3.05E-162	1	Rbbp7
Ndufab1	3.35E-166	0.42354874	0.914	0.742	3.47E-162	1	Ndufab1
Hnrnpd	4.91E-166	0.437651456	0.915	0.709	5.10E-162	1	Hnrnpd
Nhp2	1.73E-164	0.42679612	0.873	0.634	1.80E-160	1	Nhp2
Sdf2l1	1.21E-162	0.468807856	0.646	0.325	1.26E-158	1	Sdf2l1
Rfc1	1.98E-162	0.45957939	0.793	0.527	2.06E-158	1	Rfc1
Phgdh1	6.56E-162	0.440298055	0.901	0.686	6.81E-158	1	Phgdh
Usp1	9.83E-162	0.458731206	0.74	0.445	1.02E-157	1	Usp1
Ndufa4	7.65E-161	0.369550047	0.978	0.917	7.94E-157	1	Ndufa4
Topbp1	8.57E-159	0.436573827	0.752	0.47	8.89E-155	1	Topbp1
Cox5a	4.76E-157	0.413961925	0.943	0.822	4.94E-153	1	Cox5a
Aarsd1	5.52E-157	0.525352865	0.519	0.27	5.73E-153	1	Aarsd1
Chaf1b	2.47E-156	0.439303999	0.63	0.33	2.57E-152	1	Chaf1b
Snrpd2	3.88E-156	0.388310743	0.95	0.834	4.03E-152	1	Snrpd2
Snrpb	1.67E-155	0.379633459	0.946	0.825	1.73E-151	1	Snrpb
Cenpk	2.61E-155	0.48398005	0.551	0.276	2.71E-151	1	Cenpk
Smco4	8.79E-155	0.429822977	0.642	0.348	9.12E-151	1	Smco4
Ppil1	1.11E-154	0.425175573	0.693	0.403	1.15E-150	1	Ppil1
Uqcc2	7.09E-154	0.413015368	0.886	0.671	7.36E-150	1	Uqcc2
Prdx1	7.49E-154	0.358372509	0.954	0.81	7.77E-150	1	Prdx1
Exo1	2.01E-153	0.407539295	0.374	0.148	2.09E-149	1	Exo1
H2afz	3.65E-153	0.294906129	0.993	0.951	3.78E-149	1	H2afz
Snrpf	6.58E-153	0.331213884	0.974	0.889	6.83E-149	1	Snrpf
Timm8a1	1.02E-152	0.44676886	0.747	0.451	1.06E-148	1	Timm8a1
Serbp1	1.07E-152	0.306404122	0.987	0.939	1.11E-148	1	Serbp1
Sumo2	6.96E-151	0.369571597	0.962	0.879	7.23E-147	1	Sumo2
Uqcr10	1.47E-150	0.384310031	0.944	0.82	1.53E-146	1	Uqcr10
Prmt1	4.61E-150	0.396215227	0.895	0.685	4.78E-146	1	Prmt1
Rif1	3.75E-149	0.455200288	0.745	0.469	3.90E-145	1	Rif1
Polr2f	5.89E-149	0.396478304	0.888	0.68	6.12E-145	1	Polr2f
Ppat	6.78E-149	0.408481442	0.621	0.331	7.04E-145	1	Ppat
Abracl	1.27E-148	0.394743858	0.922	0.774	1.32E-144	1	Abracl
Idh21	1.14E-147	0.405663722	0.855	0.604	1.18E-143	1	Idh2
C1qbp	4.17E-147	0.390644893	0.911	0.725	4.33E-143	1	C1qbp
U2af1	9.76E-147	0.391300631	0.916	0.745	1.01E-142	1	U2af1
Tuba1b	1.13E-146	0.244366015	0.97	0.815	1.17E-142	1	Tuba1b
Galk1	1.27E-146	0.430742598	0.714	0.423	1.32E-142	1	Galk1
Casp8ap2	3.02E-146	0.443127547	0.642	0.363	3.13E-142	1	Casp8ap2
Rfc5	8.44E-146	0.431688894	0.646	0.356	8.76E-142	1	Rfc5
Gnl3	1.10E-144	0.404553326	0.86	0.631	1.14E-140	1	Gnl3
H2afy1	6.14E-144	0.501959041	0.982	0.909	6.38E-140	1	H2afy
Cdk61	1.85E-143	0.351530658	0.943	0.743	1.92E-139	1	Cdk6
Bex3	4.75E-142	0.417206991	0.875	0.657	4.93E-138	1	Bex3
Rnaseh2b	1.16E-141	0.400812689	0.623	0.341	1.20E-137	1	Rnaseh2b
Dpy30	1.73E-141	0.399810811	0.827	0.584	1.80E-137	1	Dpy30
Fbl	3.07E-141	0.376658523	0.892	0.679	3.18E-137	1	Fbl
Hprt	3.65E-139	0.387448132	0.869	0.653	3.79E-135	1	Hprt
Nolc1	1.37E-137	0.404470573	0.721	0.433	1.42E-133	1	Nolc1
G3bp1	1.69E-137	0.361465524	0.925	0.757	1.76E-133	1	G3bp1
Mrpl18	1.71E-137	0.3578915	0.868	0.636	1.78E-133	1	Mrpl18
Ezh2	5.93E-137	0.396088519	0.774	0.469	6.15E-133	1	Ezh2
Krtcap2	7.77E-137	0.362634264	0.931	0.781	8.07E-133	1	Krtcap2
Hnrnpa3	2.45E-136	0.363602916	0.967	0.875	2.54E-132	1	Hnrnpa3
Fkbp31	2.91E-136	0.375373612	0.926	0.773	3.02E-132	1	Fkbp3
Rrm1	3.36E-136	0.417455222	0.695	0.386	3.49E-132	1	Rrm1
Zfp367	1.21E-135	0.350596274	0.364	0.137	1.26E-131	1	Zfp367
Dnph1	1.66E-135	0.409910202	0.625	0.342	1.72E-131	1	Dnph1
Dkc1	5.83E-135	0.380029771	0.832	0.578	6.05E-131	1	Dkc1
Prim2	1.34E-134	0.37334462	0.487	0.23	1.39E-130	1	Prim2
Lsm6	1.58E-134	0.379797606	0.879	0.658	1.64E-130	1	Lsm6
Cdc6	3.53E-134	0.358080556	0.392	0.156	3.66E-130	1	Cdc6
Hpf1	1.22E-133	0.399465963	0.821	0.564	1.27E-129	1	Hpf1
Srsf7	3.48E-133	0.374599147	0.927	0.778	3.61E-129	1	Srsf7
Cenph	1.13E-132	0.428367526	0.51	0.257	1.17E-128	1	Cenph
Ak2	1.50E-132	0.360762343	0.881	0.656	1.56E-128	1	Ak2
Mrpl14	2.97E-132	0.384831575	0.794	0.555	3.08E-128	1	Mrpl14
Cenpm	2.81E-131	0.422521379	0.511	0.254	2.92E-127	1	Cenpm
Uchl5	5.80E-131	0.389550939	0.814	0.567	6.03E-127	1	Uchl5
Ipo5	3.45E-130	0.394021903	0.649	0.378	3.58E-126	1	Ipo5
Nt5c3b	4.05E-130	0.377246095	0.567	0.294	4.20E-126	1	Nt5c3b
Srsf3	5.13E-130	0.302406116	0.973	0.901	5.33E-126	1	Srsf3
Hsp90ab1	1.86E-129	0.229934565	0.997	0.976	1.93E-125	1	Hsp90ab1
Fignl1	3.37E-129	0.347355758	0.453	0.21	3.50E-125	1	Fignl1
Crip1	1.55E-128	0.279573314	0.957	0.821	1.60E-124	1	Crip1
Ssrp1	2.96E-128	0.359041426	0.858	0.631	3.07E-124	1	Ssrp1
Banf1	1.41E-127	0.339029603	0.899	0.683	1.47E-123	1	Banf1
Naa50	7.29E-127	0.37553158	0.784	0.528	7.56E-123	1	Naa50
Samd1	1.89E-126	0.390951879	0.552	0.287	1.97E-122	1	Samd1
Pdap1	2.39E-126	0.351904157	0.9	0.715	2.48E-122	1	Pdap1
Psip1	5.41E-126	0.372939052	0.834	0.595	5.61E-122	1	Psip1
Mrpl12	7.49E-126	0.347894356	0.855	0.614	7.78E-122	1	Mrpl12
Pold1	9.10E-126	0.363646697	0.503	0.25	9.45E-122	1	Pold1
Serf11	2.39E-125	0.381723481	0.781	0.52	2.49E-121	1	Serf1
Cacybp	3.95E-123	0.375748652	0.883	0.686	4.10E-119	1	Cacybp
Rad51	8.77E-123	0.397501699	0.423	0.199	9.10E-119	1	Rad51
Lyar	2.45E-122	0.368289445	0.796	0.53	2.54E-118	1	Lyar
Fkbp4	3.08E-122	0.360965759	0.865	0.652	3.20E-118	1	Fkbp4
Msh6	4.83E-122	0.361998369	0.52	0.263	5.01E-118	1	Msh6
Rbbp4	7.72E-122	0.357147995	0.882	0.681	8.01E-118	1	Rbbp4
Cdk2ap1	1.01E-121	0.364614933	0.804	0.553	1.05E-117	1	Cdk2ap1
Ndufa5	5.16E-121	0.355350876	0.885	0.702	5.35E-117	1	Ndufa5
Tmem238	9.56E-121	0.376894281	0.627	0.355	9.93E-117	1	Tmem238
Nrgn	1.49E-120	0.436437352	0.865	0.628	1.55E-116	1	Nrgn
Snrpa1	1.68E-120	0.369385852	0.802	0.558	1.74E-116	1	Snrpa1
Csrp1	1.70E-120	0.374904418	0.714	0.451	1.77E-116	1	Csrp1
Srsf2	1.87E-120	0.315425783	0.947	0.822	1.94E-116	1	Srsf2
Pole	1.90E-120	0.348177829	0.41	0.183	1.98E-116	1	Pole
Msh2	2.67E-120	0.363169958	0.643	0.378	2.77E-116	1	Msh2
Wdhd1	5.70E-120	0.348595321	0.426	0.189	5.92E-116	1	Wdhd1
Alkbh2	8.67E-120	0.263536255	0.264	0.075	9.00E-116	1	Alkbh2
Tmem107	1.18E-119	0.307422675	0.395	0.164	1.22E-115	1	Tmem107
Atp5e	1.55E-119	0.30586719	0.977	0.927	1.60E-115	1	Atp5e
Srsf10	1.56E-119	0.353297843	0.834	0.617	1.62E-115	1	Srsf10
Gins1	2.92E-119	0.295472753	0.342	0.138	3.03E-115	1	Gins1
Pebp11	4.49E-119	0.288703981	0.96	0.839	4.66E-115	1	Pebp1
Cct3	5.29E-119	0.328324469	0.901	0.721	5.49E-115	1	Cct3
Ywhaq	5.72E-119	0.341703723	0.905	0.752	5.94E-115	1	Ywhaq
Umps	6.93E-119	0.350875129	0.589	0.322	7.19E-115	1	Umps
Cenpx	1.27E-118	0.35711115	0.858	0.637	1.31E-114	1	Cenpx
E2f3	5.43E-118	0.373314827	0.564	0.309	5.63E-114	1	E2f3
Cox7c	1.35E-117	0.291275118	0.978	0.93	1.40E-113	1	Cox7c
Pola2	1.46E-117	0.335065582	0.508	0.256	1.52E-113	1	Pola2
Bzw2	4.30E-117	0.356025052	0.795	0.545	4.47E-113	1	Bzw2
Lsm3	1.89E-116	0.347425656	0.888	0.697	1.96E-112	1	Lsm3
Cnbp	2.23E-116	0.296998345	0.952	0.84	2.31E-112	1	Cnbp
Hirip3	2.68E-116	0.383162013	0.651	0.364	2.78E-112	1	Hirip3
Nudt5	2.91E-115	0.346185527	0.726	0.461	3.02E-111	1	Nudt5
Rad51ap1	7.79E-115	0.387895696	0.423	0.207	8.08E-111	1	Rad51ap1
Rnf227	1.97E-114	0.256374561	0.214	0.064	2.04E-110	1	Rnf227
Uchl3	2.04E-114	0.355387281	0.754	0.505	2.11E-110	1	Uchl3
Pgam1	7.34E-114	0.382092627	0.888	0.721	7.62E-110	1	Pgam1
Ydjc	9.79E-114	0.381764628	0.567	0.31	1.02E-109	1	Ydjc
Haus1	1.29E-113	0.36449534	0.571	0.315	1.34E-109	1	Haus1
Eef1g	2.61E-113	0.24542225	0.982	0.907	2.71E-109	1	Eef1g
Park7	2.76E-113	0.314786913	0.949	0.846	2.87E-109	1	Park7
Sumo3	3.54E-113	0.342661596	0.815	0.585	3.67E-109	1	Sumo3
Mms22l	7.10E-113	0.305435868	0.442	0.21	7.37E-109	1	Mms22l
Timm13	7.38E-113	0.335944701	0.898	0.73	7.66E-109	1	Timm13
Tagln2	1.74E-111	0.280350178	0.955	0.828	1.81E-107	1	Tagln2
Impa2	1.80E-111	0.361819864	0.713	0.471	1.86E-107	1	Impa2
Brca2	2.89E-111	0.350983262	0.488	0.246	3.01E-107	1	Brca2
Nkg7	6.08E-111	0.269904507	0.811	0.54	6.32E-107	1	Nkg7
Smc6	9.22E-111	0.348646001	0.782	0.534	9.58E-107	1	Smc6
Sox12	2.04E-110	0.303432205	0.359	0.131	2.12E-106	1	Sox12
Romo1	2.85E-110	0.307761648	0.913	0.774	2.96E-106	1	Romo1
Snrpd3	3.54E-110	0.298851814	0.915	0.758	3.68E-106	1	Snrpd3
Pgp	4.30E-110	0.363369811	0.682	0.428	4.46E-106	1	Pgp
Ccnd1	4.37E-109	0.359321908	0.442	0.183	4.54E-105	1	Ccnd1
Raly	1.07E-108	0.31678431	0.884	0.711	1.11E-104	1	Raly
Tgfb1	1.74E-108	0.349816914	0.852	0.634	1.80E-104	1	Tgfb1
Vdac3	4.99E-108	0.329927684	0.884	0.703	5.18E-104	1	Vdac3
Eif2s1	8.53E-108	0.325149828	0.838	0.622	8.86E-104	1	Eif2s1
Mcmbp	1.34E-107	0.354949903	0.643	0.396	1.39E-103	1	Mcmbp
Trim28	3.73E-107	0.314991374	0.838	0.613	3.87E-103	1	Trim28
Mrpl42	4.09E-107	0.322530771	0.819	0.573	4.25E-103	1	Mrpl42
Cuta	7.98E-107	0.332357227	0.836	0.621	8.29E-103	1	Cuta
Eif4a1	1.22E-106	0.260152312	0.974	0.889	1.27E-102	1	Eif4a1
Etfb	1.77E-106	0.305453405	0.929	0.773	1.84E-102	1	Etfb
Ift27	2.74E-106	0.360539636	0.532	0.302	2.85E-102	1	Ift27
Atp5k	2.78E-106	0.276610456	0.957	0.844	2.88E-102	1	Atp5k
Smyd2	6.13E-106	0.330730088	0.625	0.353	6.36E-102	1	Smyd2
Nmral1	7.36E-106	0.342111146	0.495	0.261	7.64E-102	1	Nmral1
Pold2	8.37E-106	0.31828295	0.542	0.289	8.69E-102	1	Pold2
Ssbp4	9.41E-106	0.334698498	0.729	0.482	9.77E-102	1	Ssbp4
Exosc5	2.40E-105	0.323389639	0.822	0.584	2.49E-101	1	Exosc5
Hspbp11	9.20E-105	0.339874872	0.658	0.398	9.55E-101	1	Hspbp1
Cgas	1.10E-104	0.304998127	0.285	0.116	1.15E-100	1	Cgas
Parp1	1.33E-104	0.342156315	0.731	0.483	1.39E-100	1	Parp1
Atp5g3	2.64E-104	0.305823261	0.918	0.784	2.74E-100	1	Atp5g3
Mat2a	4.20E-104	0.341895169	0.848	0.657	4.36E-100	1	Mat2a
Exosc8	1.31E-103	0.325522928	0.761	0.508	1.36E-99	1	Exosc8
Rnf168	1.43E-103	0.332857661	0.548	0.302	1.49E-99	1	Rnf168
Eif1ax	4.27E-103	0.316531124	0.854	0.647	4.43E-99	1	Eif1ax
Atad5	5.30E-103	0.327098018	0.422	0.205	5.50E-99	1	Atad5
Rnaseh2a	2.10E-102	0.346696316	0.604	0.357	2.18E-98	1	Rnaseh2a
Cdc45	2.49E-102	0.325463993	0.381	0.183	2.58E-98	1	Cdc45
Cox6c	4.11E-102	0.260382615	0.973	0.914	4.27E-98	1	Cox6c
Dna2	9.71E-102	0.298591508	0.376	0.173	1.01E-97	1	Dna2
Uqcr11	1.99E-101	0.266195523	0.953	0.854	2.06E-97	1	Uqcr11
Sae1	2.26E-101	0.316270417	0.775	0.519	2.35E-97	1	Sae1
Mtch1	3.74E-101	0.312994508	0.826	0.615	3.88E-97	1	Mtch1
Fam162a	1.31E-100	0.326563539	0.778	0.548	1.36E-96	1	Fam162a
Idh3a	9.69E-100	0.31040191	0.671	0.413	1.01E-95	1	Idh3a
Dhrs4	9.90E-100	0.352025258	0.63	0.391	1.03E-95	1	Dhrs4
Uqcrb	1.16E-99	0.288741807	0.937	0.834	1.20E-95	1	Uqcrb
Psmb8	9.00E-99	0.270588713	0.962	0.868	9.34E-95	1	Psmb8
Pole4	1.22E-98	0.317742044	0.727	0.491	1.27E-94	1	Pole4
Fkbp2	1.33E-98	0.324878458	0.769	0.522	1.38E-94	1	Fkbp2
Ptrh2	1.43E-98	0.322142205	0.599	0.355	1.48E-94	1	Ptrh2
Phb2	1.56E-98	0.28267371	0.889	0.71	1.62E-94	1	Phb2
Clspn	1.59E-98	0.37542702	0.458	0.242	1.65E-94	1	Clspn
Lmnb1	1.61E-98	0.261764355	0.803	0.509	1.67E-94	1	Lmnb1
Cetn3	2.40E-98	0.307319256	0.871	0.679	2.49E-94	1	Cetn3
Timm231	1.05E-97	0.448623716	0.616	0.425	1.09E-93	1	Timm23
Vdac1	1.14E-97	0.282398657	0.889	0.707	1.18E-93	1	Vdac1
Runx31	2.76E-97	0.318104103	0.748	0.502	2.86E-93	1	Runx3
Nelfe	3.24E-97	0.332459011	0.584	0.345	3.36E-93	1	Nelfe
Adh51	3.48E-97	0.326424177	0.821	0.614	3.62E-93	1	Adh5
Atp5j2	3.97E-97	0.296459938	0.948	0.879	4.12E-93	1	Atp5j2
Pgk1	6.92E-97	0.304253803	0.878	0.686	7.19E-93	1	Pgk1
Tmem14c	7.58E-97	0.274383283	0.861	0.669	7.86E-93	1	Tmem14c
Adk	9.64E-97	0.314900811	0.656	0.402	1.00E-92	1	Adk
Gar1	1.00E-96	0.299991514	0.769	0.522	1.04E-92	1	Gar1
Arpp19	1.18E-95	0.295718141	0.904	0.743	1.23E-91	1	Arpp19
Ndufa12	1.78E-95	0.281320494	0.896	0.718	1.85E-91	1	Ndufa12
Supt16	4.14E-95	0.315700454	0.852	0.65	4.30E-91	1	Supt16
Psma7	4.17E-95	0.277261921	0.941	0.84	4.33E-91	1	Psma7
Sfxn1	5.23E-95	0.311007726	0.791	0.561	5.43E-91	1	Sfxn1
Rsl1d1	6.42E-95	0.280705775	0.873	0.681	6.67E-91	1	Rsl1d1
Bola1	6.73E-95	0.30759851	0.727	0.49	6.98E-91	1	Bola1
Gart	2.04E-94	0.315532444	0.643	0.397	2.12E-90	1	Gart
Cct8	6.72E-94	0.273903442	0.909	0.758	6.98E-90	1	Cct8
Usp37	8.91E-94	0.307543452	0.478	0.249	9.25E-90	1	Usp37
Tmem256	1.62E-93	0.290069869	0.91	0.768	1.68E-89	1	Tmem256
Gatm	3.14E-93	0.309159608	0.561	0.298	3.25E-89	1	Gatm
Mrpl36	3.81E-93	0.326409565	0.774	0.56	3.95E-89	1	Mrpl36
Nt5dc2	5.11E-93	0.329651031	0.489	0.252	5.30E-89	1	Nt5dc2
Atic	5.48E-93	0.309994171	0.723	0.481	5.69E-89	1	Atic
Jpt2	7.50E-93	0.295233125	0.461	0.244	7.79E-89	1	Jpt2
Cops3	1.20E-92	0.305382051	0.714	0.48	1.25E-88	1	Cops3
Atp5h	2.72E-92	0.265904142	0.956	0.885	2.82E-88	1	Atp5h
Gspt1	2.84E-92	0.306001969	0.811	0.599	2.94E-88	1	Gspt1
Baz1b	3.04E-92	0.320364528	0.725	0.491	3.16E-88	1	Baz1b
Stub1	3.90E-92	0.320060107	0.788	0.558	4.05E-88	1	Stub1
Dhx9	6.85E-92	0.31184991	0.798	0.586	7.11E-88	1	Dhx9
Gpx4	1.06E-91	0.269583621	0.947	0.847	1.10E-87	1	Gpx4
Snrpg	1.11E-91	0.250538501	0.974	0.901	1.15E-87	1	Snrpg
Pold3	2.42E-91	0.3102685	0.542	0.313	2.52E-87	1	Pold3
Timm50	3.63E-91	0.309855803	0.659	0.415	3.77E-87	1	Timm50
Txnl1	3.66E-91	0.278140074	0.885	0.722	3.80E-87	1	Txnl1
Vkorc1	6.00E-91	0.300731047	0.733	0.495	6.23E-87	1	Vkorc1
Erp29	6.28E-91	0.288904688	0.886	0.707	6.52E-87	1	Erp29
Tmsb101	7.56E-91	0.238656665	0.981	0.915	7.85E-87	1	Tmsb10
Pgls	1.01E-90	0.271340455	0.914	0.765	1.05E-86	1	Pgls
Gtf3a	1.29E-90	0.29039668	0.785	0.55	1.34E-86	1	Gtf3a
Brca1	2.12E-89	0.297239486	0.344	0.157	2.20E-85	1	Brca1
Srpk1	4.91E-89	0.288698644	0.799	0.577	5.09E-85	1	Srpk1
Uqcrq	5.78E-89	0.261310003	0.922	0.782	6.01E-85	1	Uqcrq
Egfl71	6.26E-89	0.318592486	0.761	0.519	6.50E-85	1	Egfl7
Ywhah	1.12E-88	0.280425322	0.875	0.695	1.16E-84	1	Ywhah
Tomm5	1.93E-88	0.272640084	0.877	0.7	2.00E-84	1	Tomm5
Mcm10	2.15E-88	0.27535672	0.305	0.142	2.23E-84	1	Mcm10
Chchd1	5.75E-88	0.275945714	0.861	0.674	5.97E-84	1	Chchd1
Rexo2	7.55E-88	0.273270787	0.78	0.539	7.84E-84	1	Rexo2
Tmco1	1.42E-87	0.273673829	0.896	0.725	1.47E-83	1	Tmco1
Eif3g	1.67E-87	0.274371283	0.816	0.607	1.73E-83	1	Eif3g
Actl6a	2.28E-87	0.295367782	0.756	0.524	2.37E-83	1	Actl6a
Nudcd2	4.20E-87	0.315113671	0.724	0.484	4.36E-83	1	Nudcd2
Exosc7	7.63E-87	0.275142562	0.809	0.59	7.92E-83	1	Exosc7
Pkmyt1	9.86E-87	0.268669316	0.332	0.16	1.02E-82	1	Pkmyt1
Oser1	9.91E-87	0.31739983	0.561	0.342	1.03E-82	1	Oser1
Tmem147	1.49E-86	0.285628562	0.782	0.554	1.55E-82	1	Tmem147
Lsm2	1.57E-86	0.26606466	0.818	0.582	1.63E-82	1	Lsm2
Bola2	1.87E-86	0.265810012	0.918	0.772	1.94E-82	1	Bola2
Slc25a39	2.26E-86	0.293820371	0.661	0.425	2.34E-82	1	Slc25a39
Ndufb2	3.09E-86	0.270910717	0.891	0.73	3.21E-82	1	Ndufb2
Pdia6	6.28E-86	0.265087874	0.866	0.676	6.52E-82	1	Pdia6
Qdpr	1.38E-85	0.278406663	0.663	0.418	1.43E-81	1	Qdpr
Rad50	1.40E-85	0.306071415	0.727	0.492	1.46E-81	1	Rad50
Tcf19	2.42E-85	0.211913948	0.224	0.09	2.52E-81	1	Tcf19
Smc3	4.81E-85	0.273486254	0.843	0.645	5.00E-81	1	Smc3
Ppm1g	8.59E-85	0.27678641	0.801	0.572	8.92E-81	1	Ppm1g
Txn1	1.06E-84	0.223325052	0.972	0.906	1.11E-80	1	Txn1
Tubg1	5.70E-84	0.255421871	0.4	0.202	5.92E-80	1	Tubg1
Fxn	6.28E-84	0.27984642	0.561	0.324	6.52E-80	1	Fxn
Zbtb8os	6.36E-84	0.299985994	0.627	0.395	6.61E-80	1	Zbtb8os
Fasn	6.36E-84	0.287401311	0.457	0.241	6.61E-80	1	Fasn
Mlec	6.62E-84	0.278712037	0.856	0.665	6.87E-80	1	Mlec
Tcp1	9.28E-84	0.253250549	0.861	0.656	9.63E-80	1	Tcp1
Magoh	1.37E-83	0.26063609	0.872	0.679	1.43E-79	1	Magoh
Glrx31	1.44E-83	0.26723029	0.859	0.674	1.50E-79	1	Glrx3
Polr2e	2.86E-83	0.269297362	0.851	0.649	2.97E-79	1	Polr2e
Odc1	2.94E-83	0.260529485	0.763	0.518	3.05E-79	1	Odc1
Vegfb	2.95E-83	0.287016049	0.512	0.286	3.06E-79	1	Vegfb
Ptpn7	7.81E-83	0.309947737	0.671	0.443	8.11E-79	1	Ptpn7
Ssb	2.57E-82	0.236394639	0.931	0.802	2.67E-78	1	Ssb
Bag2	8.48E-82	0.269597757	0.42	0.2	8.80E-78	1	Bag2
Hacd1	1.03E-81	0.275206069	0.559	0.323	1.07E-77	1	Hacd1
Eif1ad	1.11E-81	0.271915323	0.652	0.416	1.15E-77	1	Eif1ad
Emid1	7.52E-81	0.280323327	0.323	0.145	7.80E-77	1	Emid1
Phf5a	1.43E-80	0.2602229	0.786	0.564	1.48E-76	1	Phf5a
Dbi	3.52E-80	0.239477275	0.912	0.767	3.65E-76	1	Dbi
Stip1	5.11E-80	0.284075086	0.699	0.472	5.30E-76	1	Stip1
Pin1	5.90E-80	0.287594061	0.718	0.487	6.13E-76	1	Pin1
Anp32a	6.81E-80	0.243647516	0.93	0.822	7.07E-76	1	Anp32a
Ssr4	6.97E-80	0.219954952	0.937	0.819	7.24E-76	1	Ssr4
Cdv3	9.66E-80	0.277787077	0.792	0.589	1.00E-75	1	Cdv3
Cox7b	1.06E-79	0.248808501	0.928	0.809	1.10E-75	1	Cox7b
Gins4	1.39E-79	0.280255571	0.536	0.319	1.44E-75	1	Gins4
Enkd1	1.55E-79	0.219097543	0.267	0.112	1.61E-75	1	Enkd1
Nxt1	1.69E-79	0.2632271	0.703	0.46	1.76E-75	1	Nxt1
Cd3eap	2.03E-79	0.280175164	0.498	0.268	2.11E-75	1	Cd3eap
Atp5j	2.52E-79	0.236978346	0.955	0.874	2.62E-75	1	Atp5j
Hspa14	3.06E-79	0.284483274	0.665	0.443	3.18E-75	1	Hspa14
Ogfod3	3.83E-79	0.267272705	0.33	0.155	3.97E-75	1	Ogfod3
Isyna1	4.16E-79	0.274994619	0.552	0.324	4.32E-75	1	Isyna1
Ide	4.86E-79	0.281072428	0.55	0.325	5.04E-75	1	Ide
Cbx1	5.77E-79	0.233240442	0.896	0.724	5.99E-75	1	Cbx1
Hspa8	7.43E-79	0.221113706	0.987	0.958	7.72E-75	1	Hspa8
Mfsd10	1.16E-78	0.295188976	0.695	0.461	1.21E-74	1	Mfsd10
Noc2l	1.86E-78	0.26693673	0.695	0.471	1.93E-74	1	Noc2l
Ubr7	2.41E-78	0.276649807	0.464	0.262	2.50E-74	1	Ubr7
Fmc1	2.72E-78	0.270441116	0.797	0.584	2.83E-74	1	Fmc1
Smarcc1	3.75E-78	0.271866999	0.784	0.573	3.89E-74	1	Smarcc1
Nup85	4.95E-78	0.274236191	0.454	0.252	5.14E-74	1	Nup85
Bag1	6.05E-78	0.255379348	0.862	0.679	6.28E-74	1	Bag1
Tex30	8.52E-78	0.259637635	0.575	0.334	8.84E-74	1	Tex30
Snhg41	1.16E-77	0.38688708	0.522	0.336	1.20E-73	1	Snhg4
Ddx211	1.60E-77	0.245923033	0.887	0.72	1.66E-73	1	Ddx21
Aprt	2.05E-77	0.259763681	0.865	0.704	2.13E-73	1	Aprt
H2afj	2.37E-77	0.243869409	0.92	0.796	2.46E-73	1	H2afj
Shmt2	3.38E-77	0.276749537	0.524	0.304	3.50E-73	1	Shmt2
Nsmce4a	3.45E-77	0.256410922	0.823	0.618	3.58E-73	1	Nsmce4a
Nifk	3.78E-77	0.251457822	0.795	0.574	3.93E-73	1	Nifk
Ubap2	5.87E-77	0.262542059	0.637	0.401	6.09E-73	1	Ubap2
Fus	5.94E-77	0.249996027	0.916	0.777	6.17E-73	1	Fus
Fam92a	6.14E-77	0.276237713	0.631	0.397	6.38E-73	1	Fam92a
Chchd2	7.27E-77	0.21535886	0.976	0.934	7.55E-73	1	Chchd2
Gps1	7.61E-77	0.282231607	0.591	0.37	7.90E-73	1	Gps1
Nans	1.30E-76	0.268830544	0.619	0.393	1.35E-72	1	Nans
Pcbp1	1.47E-76	0.243443021	0.91	0.783	1.52E-72	1	Pcbp1
Snrnp40	1.82E-76	0.254961263	0.779	0.548	1.89E-72	1	Snrnp40
Impdh2	1.90E-76	0.212392711	0.905	0.717	1.97E-72	1	Impdh2
Haus4	2.20E-76	0.290190783	0.574	0.347	2.29E-72	1	Haus4
Cks1b	2.88E-76	0.207405606	0.809	0.528	2.99E-72	1	Cks1b
Zgrf1	3.15E-76	0.203710831	0.269	0.119	3.27E-72	1	Zgrf1
Dynll2	3.35E-76	0.29114559	0.676	0.459	3.48E-72	1	Dynll2
Eif3j1	3.81E-76	0.265834343	0.797	0.6	3.95E-72	1	Eif3j1
Cdc37	5.06E-76	0.238458954	0.888	0.727	5.26E-72	1	Cdc37
Bola3	6.59E-76	0.246973369	0.784	0.555	6.84E-72	1	Bola3
Mrto4	6.77E-76	0.274943903	0.729	0.495	7.02E-72	1	Mrto4
Dctd	1.07E-75	0.255563167	0.479	0.255	1.11E-71	1	Dctd
Pole3	1.51E-75	0.262030917	0.635	0.404	1.56E-71	1	Pole3
Tk1	1.58E-75	0.312356453	0.422	0.214	1.64E-71	1	Tk1
Dnajc2	1.73E-75	0.25224873	0.828	0.625	1.80E-71	1	Dnajc2
Pycrl	2.34E-75	0.280846518	0.538	0.322	2.43E-71	1	Pycrl
Pycard	4.68E-75	0.27527875	0.822	0.634	4.85E-71	1	Pycard
Chchd6	5.26E-75	0.285581369	0.536	0.315	5.46E-71	1	Chchd6
Tomm20	1.00E-74	0.213479412	0.936	0.819	1.04E-70	1	Tomm20
Slc29a1	1.18E-74	0.248529142	0.481	0.258	1.23E-70	1	Slc29a1
Lsm8	1.77E-74	0.259951096	0.753	0.531	1.84E-70	1	Lsm8
Timm9	2.17E-74	0.250743322	0.705	0.464	2.25E-70	1	Timm9
Myc1	2.88E-74	0.297936581	0.744	0.518	2.99E-70	1	Myc
Pcgf6	1.08E-73	0.251998788	0.419	0.219	1.12E-69	1	Pcgf6
Anapc11	1.68E-73	0.282298657	0.706	0.496	1.75E-69	1	Anapc11
Cdc7	1.74E-73	0.251715359	0.346	0.173	1.81E-69	1	Cdc7
Kpna3	1.84E-73	0.275040364	0.551	0.337	1.91E-69	1	Kpna3
Ndufaf4	1.91E-73	0.263549635	0.614	0.381	1.99E-69	1	Ndufaf4
Ndufc1	2.19E-73	0.226911067	0.901	0.743	2.28E-69	1	Ndufc1
Gemin6	2.25E-73	0.25495445	0.485	0.275	2.34E-69	1	Gemin6
Pdia3	3.03E-73	0.265243415	0.872	0.719	3.14E-69	1	Pdia3
Sf3b5	4.65E-73	0.228727175	0.887	0.721	4.83E-69	1	Sf3b5
Cfdp1	6.06E-73	0.249220197	0.813	0.61	6.29E-69	1	Cfdp1
Tceal9	1.03E-72	0.262035846	0.815	0.618	1.07E-68	1	Tceal9
Pclaf	1.25E-72	0.564017527	0.49	0.312	1.30E-68	1	Pclaf
Hnrnpu	1.69E-72	0.227157796	0.939	0.832	1.75E-68	1	Hnrnpu
Mrpl13	2.05E-72	0.245000669	0.731	0.51	2.13E-68	1	Mrpl13
Ppif	2.19E-72	0.265010745	0.665	0.433	2.27E-68	1	Ppif
Itga2b	3.24E-72	0.46639925	0.42	0.239	3.36E-68	1	Itga2b
Eif5b	3.64E-72	0.236173554	0.873	0.699	3.78E-68	1	Eif5b
Psma2	5.70E-72	0.234863026	0.912	0.786	5.92E-68	1	Psma2
Ndufs6	6.49E-72	0.240029336	0.864	0.687	6.74E-68	1	Ndufs6
Manf	9.56E-72	0.239202488	0.814	0.61	9.93E-68	1	Manf
Cdca7l	1.01E-71	0.25801239	0.681	0.459	1.05E-67	1	Cdca7l
Pdcd5	1.22E-71	0.238489831	0.865	0.695	1.26E-67	1	Pdcd5
Psme2	1.57E-71	0.242700667	0.834	0.646	1.64E-67	1	Psme2
Atp1b3	1.76E-71	0.265708625	0.676	0.458	1.82E-67	1	Atp1b3
Idi1	1.82E-71	0.243244592	0.367	0.183	1.89E-67	1	Idi1
Tssc4	2.67E-71	0.267821622	0.499	0.304	2.78E-67	1	Tssc4
Pfkl	2.70E-71	0.25091845	0.629	0.411	2.81E-67	1	Pfkl
Cdc25a	3.74E-71	0.260101481	0.442	0.247	3.89E-67	1	Cdc25a
Eif3a	5.28E-71	0.245389573	0.912	0.778	5.48E-67	1	Eif3a
Map4k1	7.07E-71	0.265287881	0.547	0.328	7.34E-67	1	Map4k1
Rdx	1.31E-70	0.243547073	0.842	0.649	1.36E-66	1	Rdx
Gcsh	1.93E-70	0.263680298	0.635	0.409	2.00E-66	1	Gcsh
Lage3	2.29E-70	0.234688792	0.782	0.568	2.38E-66	1	Lage3
Uba2	2.95E-70	0.234552773	0.719	0.487	3.07E-66	1	Uba2
Nedd4	3.05E-70	0.230826137	0.86	0.679	3.17E-66	1	Nedd4
Psme11	5.46E-70	0.206957699	0.947	0.857	5.66E-66	1	Psme1
Rad54l	5.88E-70	0.242402486	0.309	0.153	6.10E-66	1	Rad54l
Psmc4	8.36E-70	0.247218876	0.726	0.511	8.68E-66	1	Psmc4
Srsf6	9.69E-70	0.212202689	0.873	0.699	1.01E-65	1	Srsf6
Rwdd1	1.13E-69	0.228287749	0.812	0.606	1.18E-65	1	Rwdd1
Tmem160	1.36E-69	0.233827201	0.829	0.637	1.41E-65	1	Tmem160
Ddx1	1.41E-69	0.257439747	0.673	0.451	1.46E-65	1	Ddx1
Cct5	1.81E-69	0.211049049	0.921	0.786	1.88E-65	1	Cct5
Meaf6	1.96E-69	0.246962066	0.592	0.369	2.04E-65	1	Meaf6
Arl6ip6	3.52E-69	0.238839995	0.461	0.258	3.66E-65	1	Arl6ip6
Mrpl20	3.65E-69	0.231583367	0.839	0.653	3.78E-65	1	Mrpl20
Ctps	4.60E-69	0.238520634	0.363	0.175	4.77E-65	1	Ctps
Lsm7	5.16E-69	0.222626143	0.855	0.663	5.36E-65	1	Lsm7
Nefh	5.59E-69	0.258227145	0.334	0.144	5.81E-65	1	Nefh
Metrn	7.30E-69	0.235086258	0.402	0.214	7.58E-65	1	Metrn
Ddx18	1.13E-68	0.22593415	0.792	0.583	1.17E-64	1	Ddx18
Nt5c1	1.27E-68	0.253251308	0.742	0.522	1.31E-64	1	Nt5c
Mrpl17	1.30E-68	0.238043034	0.759	0.546	1.35E-64	1	Mrpl17
Ppid	1.66E-68	0.244042124	0.788	0.587	1.72E-64	1	Ppid
Cox5b	2.70E-68	0.218047481	0.945	0.87	2.80E-64	1	Cox5b
Gsto11	3.99E-68	0.23423421	0.767	0.544	4.14E-64	1	Gsto1
AI506816	4.24E-68	0.308475266	0.441	0.254	4.40E-64	1	AI506816
Psma4	4.59E-68	0.208385181	0.897	0.742	4.76E-64	1	Psma4
Phb	5.44E-68	0.245916811	0.729	0.509	5.65E-64	1	Phb
Tubgcp2	7.90E-68	0.245974232	0.363	0.192	8.20E-64	1	Tubgcp2
Mrpl33	8.06E-68	0.21433031	0.916	0.788	8.37E-64	1	Mrpl33
Sms	1.05E-67	0.228749128	0.786	0.57	1.09E-63	1	Sms
Nme41	1.11E-67	0.237031002	0.69	0.464	1.15E-63	1	Nme4
Eif6	1.89E-67	0.226599193	0.805	0.605	1.96E-63	1	Eif6
Mrps28	2.02E-67	0.235983262	0.724	0.501	2.10E-63	1	Mrps28
Ebna1bp2	2.08E-67	0.223975127	0.801	0.596	2.16E-63	1	Ebna1bp2
Slf1	2.28E-67	0.238376693	0.452	0.25	2.37E-63	1	Slf1
Cisd2	2.66E-67	0.240767574	0.763	0.56	2.77E-63	1	Cisd2
Macrod1	4.65E-67	0.24935016	0.477	0.275	4.83E-63	1	Macrod1
Smim4	5.96E-67	0.232456098	0.839	0.642	6.19E-63	1	Smim4
Hypk	1.72E-66	0.230069732	0.845	0.659	1.78E-62	1	Hypk
Pdxp	2.11E-66	0.222427554	0.348	0.168	2.19E-62	1	Pdxp
Exosc1	2.73E-66	0.248086884	0.636	0.417	2.83E-62	1	Exosc1
Nme21	3.41E-66	0.536503104	0.744	0.619	3.54E-62	1	Nme2
Pnn	3.52E-66	0.239334637	0.831	0.653	3.66E-62	1	Pnn
Pmm1	3.97E-66	0.244773982	0.405	0.218	4.12E-62	1	Pmm1
Trp53	4.39E-66	0.214837395	0.841	0.645	4.56E-62	1	Trp53
Eif3b	5.01E-66	0.245758124	0.726	0.513	5.20E-62	1	Eif3b
Lap3	5.58E-66	0.244390922	0.62	0.398	5.79E-62	1	Lap3
Hdac2	5.99E-66	0.243874187	0.669	0.453	6.22E-62	1	Hdac2
Npl	1.42E-65	0.236469019	0.484	0.28	1.47E-61	1	Npl
Zbtb12	2.20E-65	0.238249965	0.475	0.265	2.29E-61	1	Zbtb12
Tomm40	2.43E-65	0.228247827	0.719	0.488	2.53E-61	1	Tomm40
Ahsa1	2.52E-65	0.23057952	0.79	0.583	2.62E-61	1	Ahsa1
Oxct1	4.16E-65	0.267666801	0.66	0.442	4.32E-61	1	Oxct1
Fh1	4.93E-65	0.235928996	0.611	0.405	5.12E-61	1	Fh1
Ruvbl2	5.34E-65	0.231775462	0.725	0.496	5.54E-61	1	Ruvbl2
Cinp	5.55E-65	0.24532177	0.451	0.258	5.77E-61	1	Cinp
Cltb	5.81E-65	0.242823185	0.468	0.263	6.03E-61	1	Cltb
Cd48	7.39E-65	0.298641592	0.61	0.41	7.67E-61	1	Cd48
Myg1	7.65E-65	0.243586818	0.55	0.34	7.94E-61	1	Myg1
Prkdc	9.62E-65	0.2171502	0.34	0.163	9.99E-61	1	Prkdc
Rrm2	1.47E-64	0.310047612	0.415	0.223	1.53E-60	1	Rrm2
Tomm71	1.96E-64	0.200345653	0.954	0.888	2.03E-60	1	Tomm7
Mybl2	2.82E-64	0.203411727	0.259	0.12	2.93E-60	1	Mybl2
Dpm3	7.40E-64	0.219114615	0.901	0.759	7.69E-60	1	Dpm3
Tecr	1.17E-63	0.217756774	0.866	0.707	1.22E-59	1	Tecr
Agpat5	2.41E-63	0.223115658	0.657	0.436	2.50E-59	1	Agpat5
Eif4a3	3.37E-63	0.219850992	0.783	0.58	3.50E-59	1	Eif4a3
Mybbp1a	3.43E-63	0.224729301	0.746	0.532	3.56E-59	1	Mybbp1a
Cad	5.17E-63	0.229761922	0.448	0.25	5.37E-59	1	Cad
Wdr43	6.03E-63	0.213724147	0.789	0.58	6.26E-59	1	Wdr43
Slc25a41	1.40E-62	0.208171376	0.869	0.686	1.45E-58	1	Slc25a4
Klk81	1.73E-62	0.24303893	0.674	0.447	1.80E-58	1	Klk8
Nup62	2.75E-62	0.247685123	0.534	0.336	2.86E-58	1	Nup62
Slc43a3	3.64E-62	0.237176647	0.425	0.249	3.78E-58	1	Slc43a3
Slco3a11	3.91E-62	0.264412942	0.696	0.498	4.06E-58	1	Slco3a1
Prkar2a	3.98E-62	0.245029119	0.309	0.155	4.13E-58	1	Prkar2a
Mrpl28	4.31E-62	0.227989943	0.739	0.52	4.48E-58	1	Mrpl28
Mthfd1	4.45E-62	0.205093987	0.458	0.246	4.62E-58	1	Mthfd1
Taf10	4.63E-62	0.210282708	0.879	0.717	4.81E-58	1	Taf10
Mcrip2	4.65E-62	0.215697961	0.395	0.202	4.83E-58	1	Mcrip2
Tspan3	6.31E-62	0.236334942	0.628	0.405	6.55E-58	1	Tspan3
Nedd8	1.23E-61	0.200593606	0.926	0.807	1.27E-57	1	Nedd8
Cdk2	3.09E-61	0.228351015	0.459	0.27	3.20E-57	1	Cdk2
Abcf2	3.17E-61	0.232622642	0.478	0.284	3.29E-57	1	Abcf2
Tmem97	3.64E-61	0.207884908	0.425	0.224	3.78E-57	1	Tmem97
Rrp1b	1.16E-60	0.243005978	0.472	0.282	1.20E-56	1	Rrp1b
Rrs1	1.46E-60	0.244482648	0.551	0.344	1.52E-56	1	Rrs1
Mtx2	1.54E-60	0.227589851	0.616	0.404	1.60E-56	1	Mtx2
Thyn1	1.96E-60	0.215501629	0.609	0.396	2.03E-56	1	Thyn1
Ctdspl	2.20E-60	0.236409079	0.375	0.213	2.28E-56	1	Ctdspl
Nenf	2.54E-60	0.239207616	0.594	0.384	2.64E-56	1	Nenf
Nudt1	2.71E-60	0.218762785	0.511	0.306	2.82E-56	1	Nudt1
Psmd7	4.66E-60	0.201905642	0.853	0.674	4.84E-56	1	Psmd7
Prdx4	5.16E-60	0.271098427	0.573	0.363	5.36E-56	1	Prdx4
Txnl4a	5.54E-60	0.222417783	0.718	0.509	5.75E-56	1	Txnl4a
Camta1	6.25E-60	0.250852474	0.525	0.333	6.48E-56	1	Camta1
Rad18	6.51E-60	0.223343632	0.39	0.215	6.76E-56	1	Rad18
Fdx1	7.70E-60	0.236233798	0.646	0.429	7.99E-56	1	Fdx1
Utp11	8.22E-60	0.210788864	0.809	0.619	8.53E-56	1	Utp11
Osgep	1.25E-59	0.2413736	0.725	0.52	1.30E-55	1	Osgep
Micos101	1.33E-59	0.366937739	0.613	0.469	1.38E-55	1	Micos10
Ivns1abp	1.41E-59	0.201461845	0.747	0.532	1.47E-55	1	Ivns1abp
Bcap29	2.59E-59	0.215649965	0.669	0.445	2.69E-55	1	Bcap29
Akip1	3.31E-59	0.222864441	0.369	0.199	3.43E-55	1	Akip1
Snhg31	3.89E-59	0.326617714	0.528	0.36	4.04E-55	1	Snhg3
Dnajc19	4.61E-59	0.211188993	0.765	0.564	4.78E-55	1	Dnajc19
Pfdn6	5.80E-59	0.205104514	0.805	0.608	6.03E-55	1	Pfdn6
Nup43	7.96E-59	0.211717438	0.377	0.206	8.27E-55	1	Nup43
Mtap	9.02E-59	0.227522545	0.52	0.316	9.37E-55	1	Mtap
Eloc	1.40E-58	0.206263121	0.831	0.66	1.46E-54	1	Eloc
S100a1	1.81E-58	0.260920387	0.628	0.436	1.88E-54	1	S100a1
Ifrd2	1.94E-58	0.209061833	0.539	0.329	2.02E-54	1	Ifrd2
Ints7	2.39E-58	0.22907847	0.441	0.258	2.48E-54	1	Ints7
Hnrnpr	3.15E-58	0.203986041	0.815	0.64	3.27E-54	1	Hnrnpr
Aunip	3.64E-58	0.216192303	0.261	0.139	3.78E-54	1	Aunip
Mthfd1l	6.04E-58	0.21366148	0.322	0.161	6.27E-54	1	Mthfd1l
Ass1	6.04E-58	0.233464801	0.51	0.309	6.27E-54	1	Ass1
Clpp	8.38E-58	0.222165268	0.673	0.46	8.70E-54	1	Clpp
Trmt6	9.00E-58	0.239928781	0.499	0.312	9.35E-54	1	Trmt6
Marcksl11	1.12E-57	0.239347273	0.582	0.378	1.17E-53	1	Marcksl1
Mrps24	1.19E-57	0.208015069	0.852	0.683	1.23E-53	1	Mrps24
Tcof1	1.79E-57	0.244306587	0.685	0.481	1.85E-53	1	Tcof1
Bri3bp	2.55E-57	0.210209848	0.624	0.41	2.65E-53	1	Bri3bp
Ncapd3	2.57E-57	0.225884507	0.553	0.343	2.67E-53	1	Ncapd3
Gemin2	3.57E-57	0.2076601	0.443	0.254	3.70E-53	1	Gemin2
Ddx27	3.67E-57	0.224470869	0.666	0.456	3.81E-53	1	Ddx27
Casp7	6.57E-57	0.213402509	0.381	0.212	6.82E-53	1	Casp7
Nop16	1.08E-56	0.21654975	0.648	0.425	1.12E-52	1	Nop16
Elof1	1.29E-56	0.209999043	0.749	0.544	1.34E-52	1	Elof1
Paxip1	1.41E-56	0.20538886	0.334	0.18	1.46E-52	1	Paxip1
Kpnb1	1.42E-56	0.202978863	0.687	0.479	1.47E-52	1	Kpnb1
Pkig	1.49E-56	0.210672082	0.63	0.419	1.55E-52	1	Pkig
Cdc123	2.05E-56	0.217727395	0.648	0.443	2.13E-52	1	Cdc123
Gstp11	2.08E-56	0.253965782	0.572	0.38	2.16E-52	1	Gstp1
Nudt19	2.29E-56	0.225996818	0.543	0.335	2.38E-52	1	Nudt19
Eprs	2.54E-56	0.210821154	0.771	0.575	2.63E-52	1	Eprs
Sf3a3	3.51E-56	0.217087899	0.682	0.478	3.65E-52	1	Sf3a3
Sep-11	3.70E-56	0.221932647	0.488	0.302	3.84E-52	1	Sep-11
Mrpl15	4.00E-56	0.211500934	0.78	0.583	4.15E-52	1	Mrpl15
Ndufb1-ps1	4.25E-56	0.495759489	0.625	0.53	4.42E-52	1	Ndufb1-ps
Spcs3	5.05E-56	0.209461759	0.604	0.398	5.25E-52	1	Spcs3
Nsd2	5.80E-56	0.226596834	0.626	0.422	6.02E-52	1	Nsd2
Ankrd101	2.63E-55	0.204023942	0.743	0.532	2.73E-51	1	Ankrd10
Mydgf	3.08E-55	0.200563784	0.727	0.512	3.20E-51	1	Mydgf
Gars	3.29E-55	0.234710947	0.556	0.36	3.42E-51	1	Gars
Nono	4.39E-55	0.209779056	0.856	0.7	4.56E-51	1	Nono
Npepl1	6.24E-55	0.209332011	0.634	0.423	6.48E-51	1	Npepl1
Sap18	7.64E-55	0.215019599	0.777	0.59	7.93E-51	1	Sap18
Atp5o1	8.00E-55	0.353186525	0.598	0.453	8.31E-51	1	Atp5o
Prelid3b	8.08E-55	0.206346498	0.48	0.289	8.39E-51	1	Prelid3b
Trnau1ap	8.35E-55	0.222873168	0.615	0.407	8.66E-51	1	Trnau1ap
Rnf219	1.15E-54	0.228923022	0.406	0.237	1.19E-50	1	Rnf219
Atm	1.18E-54	0.204822623	0.454	0.263	1.22E-50	1	Atm
Cenpb	1.51E-54	0.22167623	0.609	0.403	1.57E-50	1	Cenpb
Zranb2	1.60E-54	0.204478516	0.804	0.62	1.66E-50	1	Zranb2
Bex61	2.84E-54	0.267280884	0.449	0.274	2.95E-50	1	Bex6
Guk1	2.99E-54	0.203454149	0.676	0.477	3.11E-50	1	Guk1
Etaa1	3.36E-54	0.209615518	0.432	0.261	3.49E-50	1	Etaa1
Acot7	6.39E-54	0.218565493	0.543	0.349	6.63E-50	1	Acot7
Tmem205	6.52E-54	0.202028384	0.664	0.457	6.77E-50	1	Tmem205
Yif1b	6.54E-54	0.216213338	0.675	0.468	6.79E-50	1	Yif1b
Mgme1	6.84E-54	0.205650209	0.416	0.241	7.10E-50	1	Mgme1
Edf1	1.28E-53	0.206422679	0.881	0.756	1.33E-49	1	Edf1
Adsl	1.33E-53	0.206890191	0.531	0.33	1.38E-49	1	Adsl
Mpp6	1.96E-53	0.201962622	0.747	0.55	2.03E-49	1	Mpp6
Psmg2	3.45E-53	0.205137849	0.646	0.435	3.58E-49	1	Psmg2
Hras	3.65E-53	0.205322411	0.591	0.394	3.79E-49	1	Hras
Tfam	7.36E-53	0.207678035	0.62	0.421	7.64E-49	1	Tfam
Cct6a1	8.07E-53	0.336764115	0.6	0.458	8.38E-49	1	Cct6a
Usp14	2.15E-52	0.208598513	0.652	0.448	2.23E-48	1	Usp14
Got2	2.87E-52	0.20620526	0.63	0.437	2.98E-48	1	Got2
Psmd14	3.10E-52	0.202359629	0.739	0.539	3.22E-48	1	Psmd14
Mrps25	6.93E-52	0.214599308	0.677	0.485	7.20E-48	1	Mrps25
Tsen15	1.13E-51	0.214137198	0.541	0.348	1.18E-47	1	Tsen15
Fdps	1.71E-51	0.204600972	0.453	0.275	1.78E-47	1	Fdps
Ubtf	9.26E-51	0.201894261	0.694	0.507	9.62E-47	1	Ubtf
Sf3b4	1.01E-49	0.204589095	0.616	0.422	1.04E-45	1	Sf3b4
Hdlbp	1.85E-49	0.204265442	0.7	0.506	1.92E-45	1	Hdlbp
Thap12	1.97E-49	0.216876523	0.466	0.293	2.05E-45	1	Thap12
Atp5md1	2.46E-49	0.400957345	0.624	0.518	2.56E-45	1	Atp5md
Adgrg31	2.70E-49	0.228715127	0.519	0.342	2.80E-45	1	Adgrg3
Isy1	5.27E-49	0.203435474	0.574	0.383	5.48E-45	1	Isy1
Msh3	5.74E-49	0.201075689	0.338	0.184	5.95E-45	1	Msh3
Ltv1	8.88E-49	0.21035059	0.501	0.325	9.22E-45	1	Ltv1
Tespa11	1.21E-48	0.206488284	0.602	0.403	1.26E-44	1	Tespa1
Rbis1	3.99E-47	0.312249964	0.603	0.471	4.14E-43	1	Rbis
Itgb3bp	8.42E-47	0.208624671	0.449	0.284	8.74E-43	1	Itgb3bp
Polr2l	1.22E-46	0.205836768	0.739	0.544	1.27E-42	1	Polr2l
Psmg1	1.31E-45	0.202281819	0.636	0.448	1.36E-41	1	Psmg1
Cenpv	1.32E-44	0.20703371	0.538	0.362	1.37E-40	1	Cenpv
Micos131	1.04E-43	0.308605164	0.614	0.49	1.08E-39	1	Micos13
Znrd21	1.54E-43	0.23591296	0.461	0.303	1.60E-39	1	Znrd2
Tomm61	2.10E-43	0.258339904	0.758	0.617	2.18E-39	1	Tomm6
Ciao2a1	7.17E-38	0.237672504	0.551	0.397	7.44E-34	1	Ciao2a
Rab5if1	1.96E-36	0.254886992	0.6	0.469	2.03E-32	1	Rab5if
Atp5mpl1	6.12E-35	0.294148312	0.622	0.518	6.36E-31	1	Atp5mpl
Gng101	2.15E-33	0.202834318	0.572	0.422	2.24E-29	1	Gng10
Tle51	2.83E-33	0.279851302	0.618	0.512	2.94E-29	1	Tle5
Unc119	1.58E-29	0.208888603	0.524	0.379	1.64E-25	1	Unc119
Pf4	5.92E-22	0.991891703	0.213	0.151	6.14E-18	1	Pf4
Rap1b	1.01E-15	0.207712491	0.721	0.611	1.05E-11	1	Rap1b
Pdcd4	2.16E-15	0.230202842	0.864	0.751	2.25E-11	1	Pdcd4
Arpc1a	2.31E-14	0.207430927	0.719	0.584	2.39E-10	1	Arpc1a
Pbx1	5.10E-07	0.258465812	0.578	0.519	0.00529914	1	Pbx1
Sult1a1	0	1.564428768	0.414	0.074	0	2	Sult1a1
Txnip1	0	1.468444484	0.897	0.802	0	2	Txnip
Hlf1	0	1.3067516	0.76	0.557	0	2	Hlf
Pdzk1ip1	0	1.20997527	0.593	0.3	0	2	Pdzk1ip1
Mllt3	0	1.196038142	0.477	0.237	0	2	Mllt3
Gng11	0	1.160313491	0.652	0.428	0	2	Gng11
Mecom	0	1.103685981	0.65	0.427	0	2	Mecom
Hacd4	0	1.103126204	0.514	0.253	0	2	Hacd4
Trim47	0	1.057017771	0.404	0.172	0	2	Trim47
Tgm2	0	1.005187889	0.378	0.118	0	2	Tgm2
Malat1	0	0.950719727	0.995	0.992	0	2	Malat1
Mmrn1	0	0.893776857	0.364	0.117	0	2	Mmrn1
mt-Co1	0	0.579247685	1	0.989	0	2	mt-Co1
Mpl	2.6576966205399e-311	0.987444751	0.464	0.229	2.76E-307	2	Mpl
Clec2d	1.28E-282	1.004777929	0.769	0.687	1.33E-278	2	Clec2d
Pik3ip11	3.73E-276	0.978872642	0.644	0.48	3.87E-272	2	Pik3ip1
Meis1	1.28E-265	1.031125631	0.751	0.61	1.33E-261	2	Meis1
Clec1a	3.57E-264	0.700905063	0.241	0.062	3.70E-260	2	Clec1a
Tsc22d31	2.67E-260	1.048899457	0.716	0.622	2.77E-256	2	Tsc22d3
Angpt11	6.69E-258	0.94913573	0.809	0.673	6.94E-254	2	Angpt1
Ifitm11	6.12E-251	1.115051934	0.863	0.766	6.36E-247	2	Ifitm1
Procr	4.45E-241	0.75741057	0.288	0.104	4.62E-237	2	Procr
mt-Cytb	1.33E-238	0.564521712	0.995	0.974	1.38E-234	2	mt-Cytb
Art4	1.32E-228	0.706085141	0.269	0.098	1.37E-224	2	Art4
Glul1	1.90E-218	0.937845127	0.66	0.574	1.97E-214	2	Glul
Tmem158	9.98E-218	0.865018406	0.304	0.14	1.04E-213	2	Tmem158
mt-Co2	1.15E-217	0.524398022	0.997	0.984	1.19E-213	2	mt-Co2
Ly6a1	6.90E-210	0.970716461	0.556	0.372	7.17E-206	2	Ly6a
Ldhb1	2.47E-208	0.817550019	0.526	0.363	2.57E-204	2	Ldhb
Lmo21	1.96E-206	0.708573875	0.917	0.861	2.03E-202	2	Lmo2
Gimap11	1.22E-205	0.866638833	0.734	0.618	1.27E-201	2	Gimap1
Nkx2-3	3.10E-201	0.774205837	0.358	0.191	3.21E-197	2	Nkx2-3
Adgrg1	3.13E-198	0.776578045	0.852	0.755	3.25E-194	2	Adgrg1
Uba7	5.54E-197	0.845558825	0.496	0.373	5.75E-193	2	Uba7
Tbxas1	1.76E-195	0.808443718	0.43	0.277	1.83E-191	2	Tbxas1
Krt181	3.67E-188	0.873892199	0.589	0.471	3.81E-184	2	Krt18
Ctla2b1	6.48E-184	0.865782705	0.521	0.388	6.72E-180	2	Ctla2b
Zfp36l21	3.58E-180	0.680484712	0.917	0.885	3.72E-176	2	Zfp36l2
Myct11	4.97E-180	0.784376828	0.61	0.482	5.16E-176	2	Myct1
Ltb1	6.80E-177	0.968012727	0.541	0.351	7.06E-173	2	Ltb
Rbp1	1.78E-175	0.791301108	0.533	0.383	1.85E-171	2	Rbp1
Ctla2a1	2.66E-172	0.801819605	0.888	0.778	2.76E-168	2	Ctla2a
Myof	9.12E-172	0.636326395	0.281	0.124	9.47E-168	2	Myof
Selenom	2.24E-167	0.645355852	0.339	0.194	2.32E-163	2	Selenom
Zbtb20	2.56E-167	0.864641385	0.591	0.475	2.66E-163	2	Zbtb20
Itsn1	1.24E-164	0.674812364	0.284	0.145	1.28E-160	2	Itsn1
mt-Co3	1.10E-161	0.481142734	0.998	0.988	1.14E-157	2	mt-Co3
Plxdc2	1.77E-156	0.443118258	0.132	0.028	1.84E-152	2	Plxdc2
mt-Atp6	3.26E-156	0.451494326	1	0.99	3.38E-152	2	mt-Atp6
Ifitm31	1.83E-153	0.791179458	0.873	0.875	1.90E-149	2	Ifitm3
Tmem176b1	1.95E-152	0.751853933	0.837	0.776	2.02E-148	2	Tmem176b
Msi21	3.30E-151	0.764897293	0.791	0.719	3.43E-147	2	Msi2
Grb10	4.19E-148	0.47417979	0.199	0.076	4.35E-144	2	Grb10
Nupr1	1.91E-146	0.83290551	0.262	0.109	1.99E-142	2	Nupr1
Esam	4.87E-146	0.649393196	0.367	0.213	5.06E-142	2	Esam
Lars2	2.35E-143	0.906812225	0.817	0.787	2.44E-139	2	Lars2
Mettl7a11	3.22E-140	0.707107938	0.466	0.356	3.35E-136	2	Mettl7a1
Klf9	1.67E-139	0.651322221	0.336	0.215	1.73E-135	2	Klf9
AY0361181	6.46E-139	0.768689066	0.891	0.873	6.71E-135	2	AY036118
H2-K1	6.46E-139	0.444568711	0.973	0.97	6.71E-135	2	H2-K1
St3gal1	9.73E-138	0.689380879	0.413	0.316	1.01E-133	2	St3gal1
Eif4a2	3.33E-137	0.713857974	0.703	0.673	3.46E-133	2	Eif4a2
Cdkn1c	4.97E-136	0.503303627	0.162	0.056	5.16E-132	2	Cdkn1c
Gabarapl11	9.80E-136	0.698405272	0.578	0.512	1.02E-131	2	Gabarapl1
Slc18a2	2.02E-134	0.78161897	0.44	0.313	2.10E-130	2	Slc18a2
Ndn	4.93E-133	0.320381054	0.112	0.019	5.12E-129	2	Ndn
AC149090.11	2.04E-132	0.696551378	0.789	0.749	2.12E-128	2	AC149090.1
Wfdc2	4.93E-129	0.51583908	0.142	0.035	5.12E-125	2	Wfdc2
Meg3	1.48E-128	0.73068661	0.114	0.02	1.54E-124	2	Meg3
Gimap5	2.93E-127	0.671541831	0.33	0.209	3.04E-123	2	Gimap5
Kit1	3.10E-127	0.730674438	0.746	0.698	3.22E-123	2	Kit
Upp1	4.73E-126	0.484787346	0.172	0.062	4.91E-122	2	Upp1
Cd63	1.07E-124	0.628635712	0.784	0.718	1.11E-120	2	Cd63
Ccl41	8.30E-124	0.681099437	0.355	0.214	8.62E-120	2	Ccl4
Tcf15	1.38E-123	0.40852799	0.166	0.064	1.43E-119	2	Tcf15
Cited21	1.75E-122	0.76145551	0.712	0.693	1.82E-118	2	Cited2
Npdc1	4.31E-122	0.467217061	0.212	0.098	4.47E-118	2	Npdc1
Gcnt21	1.44E-121	0.715382933	0.658	0.599	1.50E-117	2	Gcnt2
Samd12	1.63E-121	0.491076115	0.236	0.127	1.69E-117	2	Samd12
Gata2	1.42E-120	0.68676716	0.534	0.411	1.48E-116	2	Gata2
Plscr4	2.48E-119	0.493087089	0.218	0.116	2.57E-115	2	Plscr4
Impact1	8.02E-118	0.648598059	0.384	0.287	8.33E-114	2	Impact
Plag1	1.38E-117	0.351730201	0.106	0.023	1.43E-113	2	Plag1
Ccdc112	8.74E-117	0.548805767	0.3	0.203	9.07E-113	2	Ccdc112
Tmem176a1	4.24E-116	0.690794537	0.747	0.705	4.40E-112	2	Tmem176a
Bex1	1.74E-115	0.605508691	0.315	0.196	1.81E-111	2	Bex1
Cpne8	1.09E-112	0.362872332	0.139	0.042	1.13E-108	2	Cpne8
mt-Nd2	6.99E-112	0.464895308	0.98	0.943	7.25E-108	2	mt-Nd2
Lhcgr	6.77E-109	0.349712528	0.113	0.028	7.03E-105	2	Lhcgr
Smarca2	5.60E-107	0.644398126	0.545	0.499	5.82E-103	2	Smarca2
Gas51	3.27E-106	0.79167737	0.702	0.537	3.39E-102	2	Gas5
Aldh1a1	5.18E-105	0.52122898	0.293	0.15	5.37E-101	2	Aldh1a1
Pbx11	8.65E-105	0.749167067	0.596	0.516	8.98E-101	2	Pbx1
Dst	2.59E-104	0.59625906	0.303	0.205	2.69E-100	2	Dst
Clca3a1	5.49E-104	0.501299316	0.168	0.064	5.70E-100	2	Clca3a1
Nceh11	7.68E-104	0.638025846	0.444	0.387	7.97E-100	2	Nceh1
Tie1	3.45E-103	0.542451777	0.314	0.218	3.58E-99	2	Tie1
Ccnd2	5.53E-102	0.632277658	0.72	0.673	5.75E-98	2	Ccnd2
Csgalnact1	2.05E-101	0.544046118	0.32	0.224	2.12E-97	2	Csgalnact1
Gimap1os	8.84E-100	0.388492406	0.135	0.047	9.17E-96	2	Gimap1os
Sgms1	3.28E-99	0.606682415	0.39	0.315	3.40E-95	2	Sgms1
Cavin3	1.82E-98	0.460355366	0.234	0.144	1.89E-94	2	Cavin3
Smagp	3.98E-98	0.323796041	0.116	0.036	4.13E-94	2	Smagp
Gimap61	6.67E-98	0.621253983	0.514	0.424	6.93E-94	2	Gimap6
Bex4	1.42E-96	0.505811252	0.244	0.123	1.47E-92	2	Bex4
Zfand51	2.04E-95	0.662269836	0.68	0.687	2.12E-91	2	Zfand5
Shisa51	1.40E-94	0.591225212	0.575	0.516	1.45E-90	2	Shisa5
Jund1	1.48E-94	0.609206902	0.797	0.781	1.53E-90	2	Jund
Gda	1.88E-93	0.470436911	0.309	0.151	1.95E-89	2	Gda
Ctsl1	8.33E-93	0.670894875	0.395	0.3	8.65E-89	2	Ctsl
Pnrc11	1.23E-92	0.596089201	0.748	0.75	1.28E-88	2	Pnrc1
Aplp2	3.97E-92	0.561402474	0.414	0.343	4.13E-88	2	Aplp2
Tnip3	5.83E-92	0.548516479	0.269	0.165	6.05E-88	2	Tnip3
Ryk	2.56E-90	0.310483347	0.118	0.042	2.66E-86	2	Ryk
Nfat5	1.61E-87	0.660724797	0.401	0.353	1.68E-83	2	Nfat5
Tsc22d11	1.57E-86	0.590648064	0.568	0.516	1.62E-82	2	Tsc22d1
Abcg2	3.03E-86	0.513955596	0.374	0.305	3.14E-82	2	Abcg2
Ypel31	3.66E-86	0.609837697	0.599	0.568	3.80E-82	2	Ypel3
Eng	2.04E-85	0.578125232	0.405	0.357	2.12E-81	2	Eng
Prxl2a	4.55E-85	0.459871074	0.221	0.152	4.72E-81	2	Prxl2a
Fnbp1l	8.81E-85	0.561911951	0.38	0.318	9.15E-81	2	Fnbp1l
mt-Nd4l	3.82E-84	0.595956645	0.91	0.88	3.96E-80	2	mt-Nd4l
Pik3r1	5.21E-83	0.678468087	0.534	0.539	5.41E-79	2	Pik3r1
Apoe	5.94E-83	0.234945889	0.682	0.508	6.17E-79	2	Apoe
Pear1	8.19E-83	0.552513722	0.341	0.281	8.50E-79	2	Pear1
Plxnc1	8.64E-83	0.549196526	0.342	0.268	8.97E-79	2	Plxnc1
Hoxa10	1.55E-81	0.434525498	0.212	0.137	1.61E-77	2	Hoxa10
Arhgef12	1.73E-81	0.443794382	0.236	0.141	1.80E-77	2	Arhgef12
Ptprcap1	2.44E-81	0.500638138	0.846	0.8	2.53E-77	2	Ptprcap
mt-Nd4	6.07E-81	0.386807261	0.985	0.965	6.30E-77	2	mt-Nd4
Snhg81	2.61E-80	0.651087941	0.619	0.518	2.71E-76	2	Snhg8
H2-T231	1.27E-79	0.528956105	0.787	0.788	1.32E-75	2	H2-T23
Avl91	1.59E-79	0.531005003	0.44	0.391	1.65E-75	2	Avl9
F11r	1.77E-79	0.408560765	0.233	0.152	1.84E-75	2	F11r
Mycn	4.25E-79	0.50895357	0.232	0.147	4.41E-75	2	Mycn
Rgs11	1.90E-78	0.681731172	0.541	0.461	1.98E-74	2	Rgs1
Plscr2	1.99E-78	0.396937721	0.185	0.1	2.06E-74	2	Plscr2
Letm21	3.10E-78	0.52752	0.336	0.27	3.22E-74	2	Letm2
Zfp4671	4.54E-78	0.430718062	0.252	0.166	4.71E-74	2	Zfp467
Rras	1.95E-77	0.400948401	0.204	0.131	2.03E-73	2	Rras
Nwd1	2.14E-77	0.416848159	0.223	0.154	2.22E-73	2	Nwd1
Selenow1	2.23E-77	0.536370879	0.806	0.805	2.32E-73	2	Selenow
Trpc6	3.16E-77	0.31110212	0.137	0.062	3.28E-73	2	Trpc6
Csad1	8.82E-77	0.512130977	0.351	0.292	9.16E-73	2	Csad
Sord	2.37E-76	0.551735324	0.501	0.479	2.46E-72	2	Sord
Akap131	4.79E-76	0.579055491	0.83	0.836	4.98E-72	2	Akap13
Ogt	5.97E-76	0.664931802	0.591	0.596	6.20E-72	2	Ogt
Cbx6	7.60E-76	0.547999994	0.357	0.317	7.89E-72	2	Cbx6
Fbxo9	1.50E-75	0.550716532	0.519	0.501	1.56E-71	2	Fbxo9
Clk1	1.57E-75	0.629601515	0.684	0.696	1.63E-71	2	Clk1
Coq8a	2.74E-75	0.417569719	0.227	0.152	2.85E-71	2	Coq8a
Bcl11a	1.33E-74	0.58911868	0.696	0.676	1.38E-70	2	Bcl11a
Scarf1	3.05E-73	0.400654946	0.227	0.166	3.17E-69	2	Scarf1
Gimap8	5.82E-72	0.33996873	0.158	0.07	6.04E-68	2	Gimap8
Inka11	7.24E-72	0.565171068	0.356	0.308	7.52E-68	2	Inka1
Slc50a11	1.28E-71	0.522330112	0.57	0.565	1.33E-67	2	Slc50a1
Iigp1	5.63E-71	0.497320778	0.206	0.108	5.85E-67	2	Iigp1
Map1lc3b1	1.20E-70	0.524766976	0.77	0.798	1.25E-66	2	Map1lc3b
Lpar6	1.72E-70	0.482317742	0.318	0.261	1.78E-66	2	Lpar6
Klhl241	2.71E-70	0.532182151	0.573	0.555	2.82E-66	2	Klhl24
Ifi441	4.17E-70	0.413213833	0.186	0.1	4.33E-66	2	Ifi44
Crebrf	6.26E-70	0.485177708	0.35	0.287	6.50E-66	2	Crebrf
Mir99ahg1	2.09E-69	0.466143502	0.2	0.137	2.17E-65	2	Mir99ahg
Gsta4	2.94E-69	0.367843191	0.163	0.09	3.05E-65	2	Gsta4
Snhg201	5.42E-69	0.531382123	0.439	0.416	5.63E-65	2	Snhg20
Gucy1a1	5.55E-68	0.280084215	0.136	0.067	5.77E-64	2	Gucy1a1
Rsrp11	8.10E-68	0.504564204	0.839	0.858	8.41E-64	2	Rsrp1
Klhl4	6.96E-67	0.302142773	0.105	0.044	7.22E-63	2	Klhl4
H2-Q4	1.17E-65	0.530489991	0.529	0.513	1.21E-61	2	H2-Q4
Plxna4os1	2.84E-65	0.308983337	0.127	0.061	2.95E-61	2	Plxna4os1
Smpdl3a	2.99E-65	0.466003461	0.452	0.413	3.11E-61	2	Smpdl3a
Lst1	5.25E-65	0.541644268	0.512	0.487	5.45E-61	2	Lst1
Ighm	7.96E-65	1.88438582	0.032	0.19	8.27E-61	2	Ighm
Zfp8691	3.25E-64	0.484851193	0.267	0.223	3.38E-60	2	Zfp869
Zfp950	3.76E-64	0.538236458	0.37	0.349	3.91E-60	2	Zfp950
Slc25a36	1.52E-63	0.531153411	0.4	0.381	1.58E-59	2	Slc25a36
Cers4	3.74E-63	0.483547348	0.338	0.292	3.88E-59	2	Cers4
Car2	5.11E-63	0.291753924	0.856	0.784	5.31E-59	2	Car2
Rora	2.49E-62	0.274657502	0.113	0.053	2.58E-58	2	Rora
Igf1r	4.77E-62	0.539057982	0.536	0.532	4.96E-58	2	Igf1r
Smim6	1.56E-61	0.383058551	0.212	0.153	1.62E-57	2	Smim6
Phlda2	3.27E-61	0.339546948	0.136	0.068	3.40E-57	2	Phlda2
Rgs18	3.28E-60	0.508474432	0.722	0.729	3.40E-56	2	Rgs18
Ubl7	9.03E-60	0.481856837	0.409	0.403	9.37E-56	2	Ubl7
Gstm1	1.61E-59	0.451998206	0.487	0.453	1.67E-55	2	Gstm1
Enpp5	2.04E-59	0.287541895	0.148	0.094	2.11E-55	2	Enpp5
Ddx51	2.26E-59	0.389199735	0.938	0.944	2.35E-55	2	Ddx5
Por	6.97E-59	0.499880788	0.452	0.447	7.24E-55	2	Por
Rhof	1.30E-58	0.330299919	0.201	0.14	1.35E-54	2	Rhof
Itgb3	1.67E-58	0.305943257	0.124	0.07	1.73E-54	2	Itgb3
Eva1b1	1.79E-58	0.365700224	0.231	0.176	1.86E-54	2	Eva1b
Ctsf	5.21E-58	0.311164331	0.148	0.084	5.40E-54	2	Ctsf
Cish	5.63E-58	0.256879239	0.106	0.049	5.85E-54	2	Cish
Serpinb6a	1.24E-57	0.383812676	0.215	0.158	1.29E-53	2	Serpinb6a
Casp12	1.30E-57	0.373603702	0.241	0.185	1.35E-53	2	Casp12
Srsf51	1.73E-57	0.456611438	0.858	0.876	1.80E-53	2	Srsf5
Cenpt	2.48E-57	0.377016045	0.219	0.181	2.58E-53	2	Cenpt
Cavin2	1.08E-56	0.349065563	0.129	0.046	1.13E-52	2	Cavin2
Nfia	2.13E-56	0.441327164	0.314	0.229	2.21E-52	2	Nfia
Alcam	4.74E-56	0.500843283	0.282	0.248	4.93E-52	2	Alcam
Tut71	1.15E-55	0.532686564	0.404	0.361	1.20E-51	2	Tut7
Ndfip11	2.12E-55	0.508114346	0.508	0.5	2.20E-51	2	Ndfip1
Foxn31	3.55E-55	0.494154787	0.623	0.621	3.68E-51	2	Foxn3
Hmgn3	4.14E-55	0.430039388	0.378	0.337	4.29E-51	2	Hmgn3
Eya2	9.45E-55	0.286563518	0.146	0.092	9.81E-51	2	Eya2
Exoc6b	2.65E-54	0.321766756	0.173	0.13	2.75E-50	2	Exoc6b
Pglyrp21	3.31E-54	0.431335812	0.405	0.362	3.43E-50	2	Pglyrp2
Mast4	3.52E-54	0.438015459	0.38	0.343	3.66E-50	2	Mast4
Pura1	1.40E-53	0.482461714	0.634	0.649	1.45E-49	2	Pura
Nap1l3	1.42E-53	0.283668225	0.134	0.08	1.47E-49	2	Nap1l3
Cirbp	1.83E-53	0.475053098	0.606	0.61	1.90E-49	2	Cirbp
Ltbp3	6.90E-53	0.351584649	0.186	0.152	7.17E-49	2	Ltbp3
Tox	2.85E-52	0.339460743	0.188	0.119	2.95E-48	2	Tox
Serinc3	2.20E-51	0.371184659	0.911	0.912	2.28E-47	2	Serinc3
Saraf1	4.22E-51	0.475904554	0.623	0.642	4.38E-47	2	Saraf
Pcmtd1	4.62E-51	0.463376582	0.393	0.381	4.80E-47	2	Pcmtd1
Ppp1r9a	9.44E-51	0.413221464	0.24	0.201	9.80E-47	2	Ppp1r9a
Gata3	2.67E-50	0.346333756	0.192	0.133	2.77E-46	2	Gata3
Cbfa2t31	4.20E-50	0.501980291	0.65	0.656	4.36E-46	2	Cbfa2t3
Pim11	5.87E-50	0.477012079	0.786	0.779	6.09E-46	2	Pim1
Flywch1	8.16E-50	0.379744796	0.246	0.21	8.47E-46	2	Flywch1
Ptgs1	8.86E-50	0.394615099	0.257	0.213	9.20E-46	2	Ptgs1
Nedd41	4.91E-49	0.474078132	0.707	0.713	5.10E-45	2	Nedd4
Rab6b	8.80E-49	0.241348847	0.119	0.067	9.14E-45	2	Rab6b
Cavin1	1.16E-48	0.257360209	0.154	0.106	1.20E-44	2	Cavin1
Ormdl3	1.23E-48	0.385747169	0.323	0.293	1.28E-44	2	Ormdl3
H2-Q6	1.82E-48	0.473920842	0.497	0.481	1.89E-44	2	H2-Q6
Slc2a3	1.94E-48	0.419206352	0.317	0.282	2.01E-44	2	Slc2a3
Tns1	3.38E-48	0.380029219	0.246	0.212	3.51E-44	2	Tns1
Armc3	4.58E-48	0.336626669	0.188	0.144	4.75E-44	2	Armc3
Hoxb3	5.18E-48	0.27072562	0.112	0.067	5.38E-44	2	Hoxb3
Eid2	5.82E-48	0.328723605	0.197	0.154	6.04E-44	2	Eid2
Nav2	2.31E-47	0.289096279	0.144	0.105	2.40E-43	2	Nav2
Myl101	2.41E-47	0.545144206	0.375	0.331	2.50E-43	2	Myl10
Pfdn51	2.58E-47	0.51063275	0.845	0.886	2.68E-43	2	Pfdn5
Ccl27a	7.79E-47	0.388181612	0.257	0.235	8.08E-43	2	Ccl27a
Nrip11	9.72E-47	0.48641122	0.608	0.607	1.01E-42	2	Nrip1
Fcho2	1.31E-46	0.480423372	0.396	0.399	1.36E-42	2	Fcho2
mt-Nd3	1.58E-46	0.339657791	0.945	0.917	1.64E-42	2	mt-Nd3
Crispld1	8.76E-46	0.282108198	0.164	0.12	9.10E-42	2	Crispld1
Zbtb38	1.05E-45	0.441490961	0.383	0.383	1.09E-41	2	Zbtb38
Serpinf1	1.49E-45	0.388737519	0.262	0.225	1.54E-41	2	Serpinf1
mt-Atp8	1.67E-45	0.479939064	0.874	0.856	1.74E-41	2	mt-Atp8
Cyp2j6	2.20E-45	0.276303608	0.152	0.113	2.28E-41	2	Cyp2j6
Arrdc4	2.40E-45	0.314345405	0.18	0.138	2.49E-41	2	Arrdc4
Gprasp1	2.48E-45	0.402724051	0.251	0.226	2.58E-41	2	Gprasp1
Cpq	2.49E-45	0.41717983	0.379	0.375	2.59E-41	2	Cpq
Eef1a11	4.32E-45	0.28403062	0.986	0.994	4.49E-41	2	Eef1a1
AI4805261	5.69E-45	0.394033528	0.253	0.219	5.91E-41	2	AI480526
Bicd1	8.31E-45	0.39479131	0.239	0.203	8.62E-41	2	Bicd1
Rock2	9.09E-45	0.500783162	0.532	0.564	9.44E-41	2	Rock2
Cd81	1.00E-44	0.425721477	0.723	0.74	1.04E-40	2	Cd81
Tle6	1.04E-44	0.283441992	0.125	0.091	1.08E-40	2	Tle6
Pcmtd2	1.07E-44	0.402534815	0.286	0.259	1.11E-40	2	Pcmtd2
Prdm16	1.25E-44	0.223661784	0.111	0.069	1.30E-40	2	Prdm16
Mdfi1	1.65E-44	0.379946107	0.29	0.264	1.71E-40	2	Mdfi
Ninj11	2.18E-44	0.489095663	0.568	0.592	2.26E-40	2	Ninj1
Itga6	3.54E-44	0.468549276	0.361	0.365	3.68E-40	2	Itga6
Hoxa5	6.65E-44	0.295992477	0.133	0.098	6.90E-40	2	Hoxa5
Zc3h6	1.24E-43	0.294346802	0.152	0.113	1.29E-39	2	Zc3h6
Zfp6081	1.28E-43	0.466594932	0.475	0.479	1.33E-39	2	Zfp608
Mindy1	1.35E-43	0.386031591	0.294	0.279	1.40E-39	2	Mindy1
Ppp1r15a	1.63E-43	0.465389799	0.364	0.345	1.69E-39	2	Ppp1r15a
Pnp	2.02E-43	0.512371292	0.697	0.743	2.10E-39	2	Pnp
Ptk2b	2.95E-43	0.375935416	0.307	0.292	3.06E-39	2	Ptk2b
Tcp11l21	3.77E-43	0.344565419	0.256	0.204	3.91E-39	2	Tcp11l2
Maged1	6.96E-43	0.323612668	0.205	0.172	7.23E-39	2	Maged1
N4bp2	7.33E-43	0.438824817	0.375	0.378	7.61E-39	2	N4bp2
Rabac1	1.20E-42	0.442656097	0.732	0.777	1.25E-38	2	Rabac1
Crim1	1.33E-42	0.298346187	0.159	0.121	1.39E-38	2	Crim1
Nrgn1	1.36E-42	0.422144842	0.706	0.663	1.41E-38	2	Nrgn
Trim12a	2.29E-42	0.447420456	0.334	0.331	2.38E-38	2	Trim12a
Laptm4a1	2.59E-42	0.439368607	0.654	0.696	2.69E-38	2	Laptm4a
Lpp	2.62E-42	0.32374926	0.207	0.171	2.72E-38	2	Lpp
Def8	3.21E-42	0.420019142	0.406	0.408	3.33E-38	2	Def8
Galc	5.18E-42	0.294362732	0.15	0.119	5.38E-38	2	Galc
Dennd2d	7.94E-42	0.326555532	0.187	0.167	8.25E-38	2	Dennd2d
H3f3b1	1.01E-41	0.371245854	0.956	0.972	1.05E-37	2	H3f3b
Med12l	1.03E-41	0.296207723	0.161	0.123	1.07E-37	2	Med12l
Stat41	1.31E-41	0.377883744	0.326	0.309	1.36E-37	2	Stat4
Tgfbr3	4.73E-41	0.29980839	0.164	0.116	4.91E-37	2	Tgfbr3
Fcgrt	1.17E-40	0.2266015	0.119	0.068	1.21E-36	2	Fcgrt
Irf21	1.30E-40	0.455822972	0.649	0.691	1.35E-36	2	Irf2
Pnisr1	2.06E-40	0.540178908	0.592	0.628	2.13E-36	2	Pnisr
Vmp1	3.12E-40	0.502952138	0.472	0.518	3.24E-36	2	Vmp1
Maged2	3.23E-40	0.241806097	0.13	0.096	3.35E-36	2	Maged2
Gprc5b	3.65E-40	0.265729338	0.139	0.093	3.79E-36	2	Gprc5b
Emcn	3.99E-40	0.254683912	0.126	0.081	4.15E-36	2	Emcn
Tmem40	5.79E-40	0.379429927	0.351	0.345	6.01E-36	2	Tmem40
Usp54	6.12E-40	0.254575858	0.132	0.098	6.35E-36	2	Usp54
Dcun1d11	1.23E-39	0.435087137	0.639	0.662	1.28E-35	2	Dcun1d1
Hoxb4	2.04E-39	0.353309215	0.207	0.182	2.12E-35	2	Hoxb4
Zfp945	4.69E-39	0.379466179	0.253	0.232	4.87E-35	2	Zfp945
Mfng1	5.10E-39	0.397677028	0.421	0.428	5.30E-35	2	Mfng
Hoxb2	5.95E-39	0.265867873	0.125	0.078	6.18E-35	2	Hoxb2
Pigp1	7.07E-39	0.414694147	0.506	0.529	7.34E-35	2	Pigp
Dennd1c	7.83E-39	0.368519611	0.221	0.2	8.13E-35	2	Dennd1c
Arhgap6	8.43E-39	0.384588393	0.269	0.255	8.75E-35	2	Arhgap6
Ptpn181	5.56E-38	0.377024018	0.882	0.89	5.78E-34	2	Ptpn18
Peg131	7.92E-38	0.341474908	0.198	0.169	8.22E-34	2	Peg13
Tmem140	1.22E-37	0.237945118	0.13	0.091	1.27E-33	2	Tmem140
Prkg1	1.46E-37	0.237203704	0.133	0.097	1.51E-33	2	Prkg1
Epb41	2.17E-37	0.381111038	0.363	0.373	2.25E-33	2	Epb41
Gabbr1	2.49E-37	0.320668935	0.176	0.143	2.59E-33	2	Gabbr1
Sla2	2.68E-37	0.246331076	0.138	0.098	2.78E-33	2	Sla2
Zfas11	4.14E-37	0.416177472	0.528	0.476	4.29E-33	2	Zfas1
Marveld1	7.40E-37	0.295990951	0.169	0.158	7.69E-33	2	Marveld1
Ezh1	9.88E-37	0.326011925	0.215	0.196	1.03E-32	2	Ezh1
Rec8	1.10E-36	0.262588545	0.151	0.112	1.14E-32	2	Rec8
Dnajb4	2.37E-36	0.37803434	0.292	0.282	2.46E-32	2	Dnajb4
Ebi3	3.11E-36	0.313845713	0.172	0.156	3.23E-32	2	Ebi3
Plcb2	3.25E-36	0.418210676	0.319	0.342	3.38E-32	2	Plcb2
Sesn11	6.27E-36	0.413438784	0.353	0.355	6.51E-32	2	Sesn1
Zfp532	8.77E-36	0.207465898	0.1	0.061	9.11E-32	2	Zfp532
Hivep3	1.43E-35	0.245474854	0.142	0.112	1.49E-31	2	Hivep3
Utrn	1.59E-35	0.398041773	0.348	0.347	1.65E-31	2	Utrn
Dapp11	1.89E-35	0.360870029	0.804	0.793	1.96E-31	2	Dapp1
Slc25a27	1.98E-35	0.289773164	0.145	0.115	2.05E-31	2	Slc25a27
Zfpm1	1.99E-35	0.354221487	0.432	0.402	2.07E-31	2	Zfpm1
Il21r1	2.04E-35	0.396077048	0.378	0.39	2.12E-31	2	Il21r
Pbx3	2.89E-35	0.261115424	0.16	0.134	3.00E-31	2	Pbx3
Sesn3	4.17E-35	0.335631453	0.24	0.215	4.33E-31	2	Sesn3
Col4a1	5.16E-35	0.21477565	0.116	0.081	5.36E-31	2	Col4a1
Dusp21	9.58E-35	0.530387578	0.485	0.514	9.95E-31	2	Dusp2
Retreg11	9.79E-35	0.38296489	0.415	0.414	1.02E-30	2	Retreg1
Per1	1.07E-34	0.317278125	0.207	0.196	1.11E-30	2	Per1
Uba521	1.74E-34	0.449162827	0.863	0.875	1.80E-30	2	Uba52
Acyp2	3.23E-34	0.217416317	0.108	0.077	3.36E-30	2	Acyp2
Treml21	3.51E-34	0.435981275	0.504	0.547	3.64E-30	2	Treml2
Ipo111	4.22E-34	0.377932841	0.445	0.457	4.38E-30	2	Ipo11
Fut81	5.48E-34	0.423075394	0.653	0.66	5.69E-30	2	Fut8
Cdc42bpa	1.09E-33	0.307342844	0.158	0.132	1.14E-29	2	Cdc42bpa
Epb41l4b	1.68E-33	0.252621477	0.148	0.123	1.75E-29	2	Epb41l4b
Cryzl2	1.74E-33	0.330628985	0.245	0.239	1.80E-29	2	Cryzl2
Ttc14	1.96E-33	0.50418828	0.541	0.602	2.03E-29	2	Ttc14
Ctnnd1	2.93E-33	0.325767233	0.224	0.21	3.04E-29	2	Ctnnd1
Taf7	4.96E-33	0.432882633	0.382	0.414	5.15E-29	2	Taf7
S1pr1	8.34E-33	0.250883746	0.144	0.108	8.66E-29	2	S1pr1
Eef2k1	1.12E-32	0.423841351	0.462	0.5	1.16E-28	2	Eef2k
Fam43a	1.28E-32	0.23822615	0.114	0.085	1.33E-28	2	Fam43a
Nfe2	1.89E-32	0.398659241	0.449	0.485	1.96E-28	2	Nfe2
mt-Nd5	2.37E-32	0.384292299	0.88	0.879	2.46E-28	2	mt-Nd5
Etnk1	2.59E-32	0.438089734	0.489	0.53	2.68E-28	2	Etnk1
Tut41	2.89E-32	0.453916699	0.45	0.431	3.00E-28	2	Tut4
Asph	3.25E-32	0.346520322	0.289	0.281	3.38E-28	2	Asph
Nfix	3.84E-32	0.425090094	0.528	0.561	3.98E-28	2	Nfix
Acox1	3.85E-32	0.296028272	0.217	0.195	4.00E-28	2	Acox1
Dnajb2	4.29E-32	0.248905238	0.154	0.13	4.45E-28	2	Dnajb2
Shank3	4.50E-32	0.231912682	0.124	0.096	4.67E-28	2	Shank3
Pard3b	4.55E-32	0.256664539	0.133	0.106	4.72E-28	2	Pard3b
Irak3	2.25E-31	0.299928464	0.204	0.204	2.33E-27	2	Irak3
Mctp1	2.51E-31	0.384860726	0.344	0.37	2.60E-27	2	Mctp1
Selenop	4.12E-31	0.374222682	0.407	0.417	4.28E-27	2	Selenop
H2-Q7	7.51E-31	0.310880218	0.814	0.813	7.80E-27	2	H2-Q7
Rab27b	8.64E-31	0.219187248	0.142	0.107	8.97E-27	2	Rab27b
Iqgap2	8.95E-31	0.437079629	0.599	0.641	9.29E-27	2	Iqgap2
Wls	9.99E-31	0.384837143	0.355	0.38	1.04E-26	2	Wls
Aff4	1.73E-30	0.353701366	0.359	0.371	1.80E-26	2	Aff4
Skil	1.84E-30	0.262529188	0.183	0.16	1.91E-26	2	Skil
Gbp5	1.99E-30	0.249282153	0.134	0.111	2.06E-26	2	Gbp5
Akap8l	2.42E-30	0.353594701	0.268	0.271	2.51E-26	2	Akap8l
Ttc31	3.94E-30	0.421679403	0.512	0.542	4.09E-26	2	Ttc3
Il181	4.18E-30	0.26823643	0.17	0.146	4.34E-26	2	Il18
Atp2b4	5.02E-30	0.394850585	0.446	0.459	5.22E-26	2	Atp2b4
Dtx31	7.51E-30	0.394010263	0.326	0.345	7.80E-26	2	Dtx3
Eya1	7.63E-30	0.278985308	0.194	0.183	7.92E-26	2	Eya1
Hoxa91	8.06E-30	0.431929651	0.396	0.426	8.37E-26	2	Hoxa9
Ube2e2	8.12E-30	0.230506061	0.152	0.135	8.44E-26	2	Ube2e2
Rb1cc1	9.81E-30	0.444976468	0.474	0.518	1.02E-25	2	Rb1cc1
Klf101	9.85E-30	0.458858699	0.444	0.478	1.02E-25	2	Klf10
Ctso	1.07E-29	0.294088499	0.246	0.235	1.11E-25	2	Ctso
Ppp1r101	1.15E-29	0.41583687	0.466	0.501	1.19E-25	2	Ppp1r10
Bcl9l	1.29E-29	0.281891081	0.209	0.195	1.33E-25	2	Bcl9l
Card191	2.10E-29	0.410036282	0.509	0.567	2.18E-25	2	Card19
Snhg121	2.29E-29	0.387372622	0.5	0.539	2.38E-25	2	Snhg12
Spint21	3.06E-29	0.376464736	0.672	0.695	3.17E-25	2	Spint2
Lncpint	3.86E-29	0.271182899	0.182	0.149	4.00E-25	2	Lncpint
Rtl8a	5.48E-29	0.268316623	0.2	0.187	5.69E-25	2	Rtl8a
Ier21	8.97E-29	0.425409311	0.608	0.66	9.31E-25	2	Ier2
Msantd4	1.00E-28	0.322956665	0.298	0.311	1.04E-24	2	Msantd4
Chchd7	1.14E-28	0.344136258	0.395	0.425	1.18E-24	2	Chchd7
Zup11	1.16E-28	0.329033048	0.211	0.199	1.20E-24	2	Zup1
Kmt2a	1.81E-28	0.443233532	0.548	0.593	1.88E-24	2	Kmt2a
Msrb2	2.99E-28	0.340948338	0.321	0.349	3.11E-24	2	Msrb2
Sash1	3.07E-28	0.274503791	0.181	0.172	3.19E-24	2	Sash1
Zdhhc17	3.22E-28	0.266139423	0.187	0.173	3.34E-24	2	Zdhhc17
Nsa21	5.37E-28	0.375440519	0.874	0.897	5.57E-24	2	Nsa2
Grik5	5.47E-28	0.229477654	0.108	0.092	5.68E-24	2	Grik5
Tasor	5.52E-28	0.408785438	0.206	0.206	5.73E-24	2	Tasor
Trim30d	5.56E-28	0.258981653	0.164	0.142	5.78E-24	2	Trim30d
Aig1	5.57E-28	0.346600012	0.345	0.366	5.79E-24	2	Aig1
Agpat4	5.76E-28	0.208087519	0.123	0.093	5.98E-24	2	Agpat4
H2-D1	7.21E-28	0.2881055	0.939	0.959	7.49E-24	2	H2-D1
Cln3	7.32E-28	0.345749337	0.25	0.251	7.60E-24	2	Cln3
Foxp11	7.85E-28	0.371402793	0.716	0.747	8.15E-24	2	Foxp1
Rab381	1.15E-27	0.36629104	0.599	0.618	1.19E-23	2	Rab38
Sema4b	1.74E-27	0.283880101	0.175	0.154	1.81E-23	2	Sema4b
Pnpla8	2.59E-27	0.330516507	0.305	0.319	2.68E-23	2	Pnpla8
Khdc4	2.71E-27	0.306354516	0.184	0.176	2.82E-23	2	Khdc4
Fosb1	3.25E-27	0.473330108	0.505	0.508	3.38E-23	2	Fosb
Znrf11	3.82E-27	0.408171809	0.565	0.622	3.97E-23	2	Znrf1
Heg1	4.63E-27	0.345693757	0.318	0.334	4.81E-23	2	Heg1
Amn1	5.54E-27	0.368397264	0.246	0.244	5.75E-23	2	Amn1
Tmem273	5.83E-27	0.224422347	0.116	0.093	6.05E-23	2	Tmem273
Nt5c3	6.21E-27	0.33981113	0.493	0.534	6.45E-23	2	Nt5c3
Hdgfl3	7.43E-27	0.287530946	0.216	0.193	7.71E-23	2	Hdgfl3
Rsad2	1.39E-26	0.206317045	0.105	0.065	1.44E-22	2	Rsad2
Cfl2	1.65E-26	0.344385517	0.363	0.396	1.71E-22	2	Cfl2
H2-T22	1.70E-26	0.352098937	0.439	0.473	1.77E-22	2	H2-T22
Arhgap31	2.35E-26	0.332843857	0.258	0.264	2.44E-22	2	Arhgap31
Cwf19l21	2.43E-26	0.382788451	0.467	0.512	2.53E-22	2	Cwf19l2
Rchy1	3.82E-26	0.345244551	0.366	0.396	3.97E-22	2	Rchy1
Rnasel	3.92E-26	0.35911183	0.34	0.363	4.07E-22	2	Rnasel
Scai	3.98E-26	0.267156856	0.177	0.162	4.14E-22	2	Scai
Mttp	4.14E-26	0.238987471	0.13	0.119	4.29E-22	2	Mttp
Mbnl21	4.17E-26	0.394971377	0.468	0.522	4.33E-22	2	Mbnl2
Bmpr2	5.51E-26	0.299986091	0.208	0.215	5.72E-22	2	Bmpr2
Rbl2	7.71E-26	0.318573748	0.285	0.3	8.01E-22	2	Rbl2
P3h3	8.23E-26	0.237089415	0.146	0.113	8.54E-22	2	P3h3
Erg1	8.89E-26	0.345684368	0.33	0.344	9.23E-22	2	Erg
Nfic	1.09E-25	0.40772065	0.541	0.595	1.14E-21	2	Nfic
Ifi2031	1.47E-25	0.366038498	0.684	0.688	1.53E-21	2	Ifi203
Itm2a	1.74E-25	0.243702902	0.17	0.159	1.81E-21	2	Itm2a
Cd274	1.84E-25	0.233561452	0.163	0.145	1.91E-21	2	Cd274
mt-Nd6	1.98E-25	0.382322618	0.373	0.393	2.05E-21	2	mt-Nd6
Fbxl12	2.11E-25	0.26781351	0.193	0.193	2.19E-21	2	Fbxl12
Oasl2	2.33E-25	0.288856561	0.217	0.196	2.41E-21	2	Oasl2
Cd84	4.20E-25	0.367409593	0.335	0.359	4.36E-21	2	Cd84
Paqr7	5.57E-25	0.26874899	0.21	0.211	5.78E-21	2	Paqr7
Crlf31	7.10E-25	0.381903437	0.644	0.704	7.37E-21	2	Crlf3
Cmas	8.36E-25	0.349724565	0.468	0.517	8.68E-21	2	Cmas
Mef2c	1.00E-24	0.303882917	0.734	0.734	1.04E-20	2	Mef2c
Mpp7	1.43E-24	0.281279033	0.205	0.221	1.49E-20	2	Mpp7
Kmt5b	1.48E-24	0.296912835	0.279	0.284	1.54E-20	2	Kmt5b
Aph1c	2.06E-24	0.202577201	0.113	0.1	2.14E-20	2	Aph1c
Zfp11	2.16E-24	0.305336997	0.256	0.264	2.24E-20	2	Zfp1
Ttc28	2.24E-24	0.236957312	0.155	0.145	2.32E-20	2	Ttc28
Paqr5	2.67E-24	0.230066957	0.135	0.118	2.78E-20	2	Paqr5
Ktn1	3.39E-24	0.419099535	0.53	0.586	3.52E-20	2	Ktn1
Ppp2r3a	6.08E-24	0.253774632	0.175	0.174	6.31E-20	2	Ppp2r3a
Gaa	7.18E-24	0.314040847	0.237	0.251	7.45E-20	2	Gaa
Nipsnap2	7.93E-24	0.298195347	0.274	0.283	8.24E-20	2	Nipsnap2
Nadk2	7.95E-24	0.3063793	0.311	0.333	8.25E-20	2	Nadk2
Oxr1	8.30E-24	0.359172051	0.395	0.448	8.62E-20	2	Oxr1
Cul9	1.17E-23	0.228910849	0.182	0.172	1.21E-19	2	Cul9
Jade2	1.25E-23	0.216388573	0.121	0.111	1.30E-19	2	Jade2
Inafm1	1.42E-23	0.253134362	0.217	0.218	1.48E-19	2	Inafm1
Trim34a	1.46E-23	0.250394018	0.166	0.157	1.52E-19	2	Trim34a
Tgtp2	1.61E-23	0.228158876	0.15	0.13	1.67E-19	2	Tgtp2
Prkag2	1.63E-23	0.288965423	0.219	0.232	1.69E-19	2	Prkag2
Cox7a2l1	1.74E-23	0.352094034	0.788	0.839	1.80E-19	2	Cox7a2l
B2m	1.81E-23	0.246899456	0.956	0.98	1.88E-19	2	B2m
Lonp2	1.88E-23	0.316246272	0.292	0.324	1.95E-19	2	Lonp2
Egr11	4.45E-23	0.548066673	0.419	0.437	4.62E-19	2	Egr1
Ccdc28a	4.62E-23	0.255858997	0.186	0.177	4.80E-19	2	Ccdc28a
Uvssa	4.69E-23	0.28768589	0.192	0.183	4.87E-19	2	Uvssa
Tal1	5.58E-23	0.303991473	0.366	0.383	5.79E-19	2	Tal1
Afdn	1.44E-22	0.21891968	0.143	0.132	1.50E-18	2	Afdn
Arhgef5	1.45E-22	0.204686771	0.124	0.113	1.50E-18	2	Arhgef5
Efcab14	1.51E-22	0.36680933	0.381	0.427	1.56E-18	2	Efcab14
Stard10	1.56E-22	0.268552872	0.334	0.341	1.62E-18	2	Stard10
Insr	1.57E-22	0.296198281	0.163	0.175	1.63E-18	2	Insr
Neurl3	1.72E-22	0.277820872	0.231	0.23	1.78E-18	2	Neurl3
Dguok1	2.10E-22	0.352506611	0.544	0.603	2.18E-18	2	Dguok
Trim30a	2.18E-22	0.324025132	0.391	0.421	2.26E-18	2	Trim30a
Tnfsf10	2.42E-22	0.293281907	0.245	0.254	2.51E-18	2	Tnfsf10
Pkd1	3.02E-22	0.25708056	0.169	0.172	3.14E-18	2	Pkd1
Ocrl	3.06E-22	0.355766173	0.325	0.359	3.17E-18	2	Ocrl
Anxa5	3.20E-22	0.333059994	0.538	0.588	3.33E-18	2	Anxa5
Atp8a1	3.93E-22	0.332699715	0.324	0.353	4.08E-18	2	Atp8a1
Tasor2	4.02E-22	0.305885789	0.175	0.173	4.18E-18	2	Tasor2
Sigirr	4.79E-22	0.299350656	0.225	0.244	4.97E-18	2	Sigirr
Chd2	4.91E-22	0.378388731	0.459	0.501	5.10E-18	2	Chd2
Coq10b1	6.97E-22	0.303174623	0.277	0.3	7.23E-18	2	Coq10b
Fchsd2	7.30E-22	0.411264635	0.415	0.457	7.57E-18	2	Fchsd2
Chd9	8.07E-22	0.35248895	0.47	0.515	8.38E-18	2	Chd9
Diaph1	8.36E-22	0.397813875	0.601	0.667	8.68E-18	2	Diaph1
Rufy2	1.21E-21	0.222721935	0.134	0.118	1.25E-17	2	Rufy2
Akap7	1.45E-21	0.228677681	0.192	0.183	1.50E-17	2	Akap7
Phactr2	1.57E-21	0.322512549	0.278	0.309	1.62E-17	2	Phactr2
Sdsl1	1.78E-21	0.319954282	0.475	0.481	1.85E-17	2	Sdsl
Zfp260	2.02E-21	0.307787708	0.285	0.306	2.09E-17	2	Zfp260
Rmdn1	2.31E-21	0.243404708	0.205	0.21	2.40E-17	2	Rmdn1
Zscan26	3.05E-21	0.246555997	0.196	0.195	3.17E-17	2	Zscan26
Aldh2	3.18E-21	0.326052391	0.82	0.851	3.31E-17	2	Aldh2
Smim24	3.30E-21	0.224397199	0.175	0.177	3.43E-17	2	Smim24
Auts2	3.31E-21	0.248473152	0.132	0.125	3.44E-17	2	Auts2
Traf3ip31	5.22E-21	0.332029507	0.399	0.452	5.42E-17	2	Traf3ip3
Grcc101	5.78E-21	0.318347192	0.655	0.672	6.00E-17	2	Grcc10
Itih51	9.35E-21	0.343690132	0.35	0.379	9.70E-17	2	Itih5
Rbm391	1.15E-20	0.278650778	0.897	0.911	1.20E-16	2	Rbm39
Rbpms1	1.20E-20	0.355390675	0.562	0.593	1.25E-16	2	Rbpms
Samsn11	1.43E-20	0.395121355	0.735	0.788	1.48E-16	2	Samsn1
Thap3	1.61E-20	0.279629468	0.256	0.273	1.67E-16	2	Thap3
Acot21	1.73E-20	0.27441915	0.212	0.213	1.80E-16	2	Acot2
Ftl1	1.97E-20	0.323222378	0.907	0.963	2.05E-16	2	Ftl1
Zfp395	2.06E-20	0.246012362	0.194	0.205	2.14E-16	2	Zfp395
Arhgef28	2.83E-20	0.202756438	0.12	0.111	2.94E-16	2	Arhgef28
Camk2d	3.68E-20	0.307035502	0.285	0.296	3.82E-16	2	Camk2d
Mterf1a	3.91E-20	0.243076105	0.197	0.207	4.06E-16	2	Mterf1a
Phf21a	4.03E-20	0.31067748	0.28	0.306	4.18E-16	2	Phf21a
Prrc2b	5.02E-20	0.327528031	0.375	0.422	5.21E-16	2	Prrc2b
Ctdsp2	5.61E-20	0.338070145	0.426	0.477	5.82E-16	2	Ctdsp2
Mettl27	6.98E-20	0.216042451	0.145	0.125	7.24E-16	2	Mettl27
Osbpl1a1	8.30E-20	0.358554125	0.464	0.503	8.61E-16	2	Osbpl1a
Fam174a	1.10E-19	0.308138524	0.413	0.468	1.15E-15	2	Fam174a
Ldb1	1.17E-19	0.35913668	0.4	0.45	1.21E-15	2	Ldb1
Parp14	1.29E-19	0.303146293	0.25	0.262	1.34E-15	2	Parp14
Kdm5b1	1.35E-19	0.393346657	0.381	0.403	1.41E-15	2	Kdm5b
Trim8	1.68E-19	0.277399159	0.281	0.302	1.74E-15	2	Trim8
Agpat3	1.72E-19	0.227681118	0.148	0.129	1.79E-15	2	Agpat3
Rnf125	1.77E-19	0.200714404	0.128	0.129	1.84E-15	2	Rnf125
Slc24a5	1.87E-19	0.233521249	0.234	0.231	1.94E-15	2	Slc24a5
Cdk17	2.70E-19	0.31496073	0.333	0.367	2.80E-15	2	Cdk17
Ddx17	3.04E-19	0.421158094	0.538	0.615	3.16E-15	2	Ddx17
Hnrnph3	3.24E-19	0.365248484	0.455	0.521	3.36E-15	2	Hnrnph3
Zfp329	3.26E-19	0.268783794	0.215	0.23	3.39E-15	2	Zfp329
Slc38a9	3.62E-19	0.324023892	0.222	0.242	3.76E-15	2	Slc38a9
Gkap1	5.84E-19	0.2808456	0.335	0.356	6.06E-15	2	Gkap1
Il27ra	5.89E-19	0.202441557	0.154	0.149	6.11E-15	2	Il27ra
Zcchc71	6.34E-19	0.385954465	0.542	0.611	6.59E-15	2	Zcchc7
P2rx4	6.58E-19	0.449652316	0.244	0.265	6.83E-15	2	P2rx4
Ahi1	7.14E-19	0.242458625	0.195	0.204	7.41E-15	2	Ahi1
Tcf7l2	1.21E-18	0.244871517	0.269	0.268	1.25E-14	2	Tcf7l2
Lcp2	1.26E-18	0.256932884	0.339	0.366	1.31E-14	2	Lcp2
Spns21	1.75E-18	0.328499287	0.466	0.5	1.82E-14	2	Spns2
Rhbdd2	2.10E-18	0.275835099	0.243	0.269	2.18E-14	2	Rhbdd2
Zfp2661	2.10E-18	0.30137297	0.342	0.385	2.19E-14	2	Zfp266
Isg20	2.42E-18	0.238409863	0.231	0.219	2.51E-14	2	Isg20
Arid1b	2.56E-18	0.355615413	0.524	0.578	2.66E-14	2	Arid1b
Ddit4	2.75E-18	0.220690775	0.178	0.163	2.85E-14	2	Ddit4
Nrxn1	2.86E-18	0.251960867	0.164	0.163	2.97E-14	2	Nrxn1
Tle52	3.05E-18	0.270697285	0.592	0.519	3.17E-14	2	Tle5
Jak1	3.46E-18	0.355905754	0.6	0.686	3.60E-14	2	Jak1
Sirt31	3.47E-18	0.320916599	0.601	0.647	3.60E-14	2	Sirt3
Cuedc1	4.16E-18	0.221942084	0.17	0.171	4.31E-14	2	Cuedc1
Clk4	5.78E-18	0.30333917	0.356	0.407	6.00E-14	2	Clk4
Ern1	7.71E-18	0.216329921	0.152	0.166	8.01E-14	2	Ern1
Sat1	8.28E-18	0.239926647	0.414	0.444	8.60E-14	2	Sat1
Cxxc51	1.01E-17	0.299763178	0.403	0.446	1.04E-13	2	Cxxc5
Plekha5	1.06E-17	0.201700015	0.151	0.151	1.10E-13	2	Plekha5
Dennd5b1	1.15E-17	0.619497216	0.265	0.266	1.19E-13	2	Dennd5b
Dpm11	1.16E-17	0.331491152	0.61	0.671	1.20E-13	2	Dpm1
Pink1	1.22E-17	0.251846947	0.231	0.241	1.27E-13	2	Pink1
Mrpl521	1.39E-17	0.274422486	0.802	0.825	1.45E-13	2	Mrpl52
Atxn7l3b1	1.60E-17	0.313789531	0.689	0.755	1.66E-13	2	Atxn7l3b
Zfand61	1.72E-17	0.321938251	0.498	0.571	1.79E-13	2	Zfand6
Paip21	1.84E-17	0.255737626	0.833	0.853	1.92E-13	2	Paip2
Hmg20a	1.94E-17	0.277818141	0.284	0.312	2.02E-13	2	Hmg20a
Acot11	2.07E-17	0.261700586	0.237	0.244	2.15E-13	2	Acot1
Hcfc1r1	2.48E-17	0.314438275	0.366	0.423	2.57E-13	2	Hcfc1r1
Serpina3g	3.79E-17	0.3810591	0.531	0.563	3.94E-13	2	Serpina3g
Map1lc3a	3.85E-17	0.207150709	0.178	0.187	4.00E-13	2	Map1lc3a
Plgrkt1	4.05E-17	0.335815422	0.585	0.65	4.20E-13	2	Plgrkt
Rida	4.43E-17	0.221802956	0.279	0.303	4.60E-13	2	Rida
Lyl11	4.49E-17	0.328868441	0.592	0.65	4.66E-13	2	Lyl1
Avpi1	5.42E-17	0.211858259	0.187	0.196	5.63E-13	2	Avpi1
Ppp1r9b	5.48E-17	0.318953325	0.379	0.432	5.69E-13	2	Ppp1r9b
Trp53i11	5.66E-17	0.221623504	0.168	0.17	5.87E-13	2	Trp53i11
Fmnl2	6.19E-17	0.203713528	0.123	0.123	6.43E-13	2	Fmnl2
Madd	7.06E-17	0.281843395	0.257	0.283	7.33E-13	2	Madd
Dalrd3	1.04E-16	0.322627993	0.327	0.384	1.08E-12	2	Dalrd3
Atraid1	1.20E-16	0.297652352	0.43	0.494	1.25E-12	2	Atraid
Samd9l	1.21E-16	0.27285726	0.295	0.306	1.25E-12	2	Samd9l
Pqlc3	1.21E-16	0.209318622	0.141	0.146	1.25E-12	2	Pqlc3
Swt1	1.22E-16	0.331007615	0.373	0.434	1.27E-12	2	Swt1
Aldoa1	1.24E-16	0.2610855	0.783	0.817	1.29E-12	2	Aldoa
Sh3gl1	1.33E-16	0.30930261	0.381	0.446	1.38E-12	2	Sh3gl1
Vgll41	1.60E-16	0.325720242	0.386	0.438	1.66E-12	2	Vgll4
Ago1	1.80E-16	0.251896492	0.259	0.285	1.87E-12	2	Ago1
Isca1	1.81E-16	0.235318587	0.272	0.299	1.88E-12	2	Isca1
Etv3	2.05E-16	0.263341992	0.228	0.249	2.13E-12	2	Etv3
Uty	2.05E-16	0.255981196	0.18	0.199	2.13E-12	2	Uty
Gse1	3.08E-16	0.364287493	0.432	0.492	3.20E-12	2	Gse1
Kcnq1ot1	4.06E-16	0.613204448	0.67	0.714	4.21E-12	2	Kcnq1ot1
Unc13d	5.56E-16	0.293443363	0.314	0.366	5.78E-12	2	Unc13d
Selenok	6.53E-16	0.309848819	0.744	0.802	6.78E-12	2	Selenok
Phc3	6.81E-16	0.259266975	0.206	0.229	7.07E-12	2	Phc3
Creb3l2	8.03E-16	0.211284576	0.136	0.134	8.33E-12	2	Creb3l2
Calcoco11	8.46E-16	0.201014436	0.151	0.149	8.79E-12	2	Calcoco1
Ulk1	8.99E-16	0.20073136	0.174	0.182	9.34E-12	2	Ulk1
Selenbp1	9.82E-16	0.254817394	0.307	0.344	1.02E-11	2	Selenbp1
Tmbim1	1.25E-15	0.245938741	0.192	0.215	1.30E-11	2	Tmbim1
Slc38a21	1.26E-15	0.303981953	0.794	0.825	1.30E-11	2	Slc38a2
Ago3	1.42E-15	0.209897724	0.128	0.13	1.48E-11	2	Ago3
Birc2	1.83E-15	0.277245208	0.326	0.365	1.90E-11	2	Birc2
Helz	2.06E-15	0.320119413	0.344	0.403	2.13E-11	2	Helz
Creg1	2.24E-15	0.292719731	0.746	0.785	2.32E-11	2	Creg1
Slc48a1	2.32E-15	0.288778429	0.375	0.433	2.41E-11	2	Slc48a1
Numa1	3.68E-15	0.353889697	0.493	0.571	3.82E-11	2	Numa1
Tnfaip81	3.83E-15	0.33566542	0.695	0.759	3.98E-11	2	Tnfaip8
Dynlt3	4.20E-15	0.265339488	0.342	0.386	4.36E-11	2	Dynlt3
Dok1	4.24E-15	0.22344249	0.217	0.243	4.40E-11	2	Dok1
Dcaf8	4.26E-15	0.33096532	0.491	0.563	4.43E-11	2	Dcaf8
Acyp1	4.43E-15	0.28609839	0.492	0.554	4.60E-11	2	Acyp1
Ier31	6.18E-15	0.352364076	0.409	0.463	6.42E-11	2	Ier3
Ganc	8.05E-15	0.222975576	0.151	0.163	8.35E-11	2	Ganc
Zfp157	8.14E-15	0.241358463	0.155	0.171	8.45E-11	2	Zfp157
Capg1	9.93E-15	0.253571936	0.459	0.508	1.03E-10	2	Capg
Smad71	1.07E-14	0.281080244	0.278	0.297	1.11E-10	2	Smad7
Cyth3	1.17E-14	0.212444348	0.155	0.145	1.21E-10	2	Cyth3
Ripor2	1.29E-14	0.352163616	0.415	0.485	1.34E-10	2	Ripor2
Trp53i13	1.30E-14	0.237911852	0.205	0.227	1.35E-10	2	Trp53i13
Tspan41	1.36E-14	0.28165791	0.507	0.563	1.41E-10	2	Tspan4
Oga1	1.36E-14	0.291168733	0.203	0.224	1.41E-10	2	Oga
Eif3e1	1.48E-14	0.280742486	0.843	0.87	1.53E-10	2	Eif3e
Arhgap5	1.49E-14	0.254074076	0.227	0.247	1.55E-10	2	Arhgap5
Galnt111	1.61E-14	0.267202064	0.282	0.324	1.67E-10	2	Galnt11
Tmem179b1	1.65E-14	0.30374303	0.301	0.328	1.71E-10	2	Tmem179b
Ccdc85b1	1.70E-14	0.275100294	0.353	0.404	1.77E-10	2	Ccdc85b
Stxbp41	2.07E-14	0.348995977	0.274	0.298	2.15E-10	2	Stxbp4
Rhob1	2.22E-14	0.335788805	0.307	0.358	2.31E-10	2	Rhob
Atp6v0c1	2.24E-14	0.287542246	0.477	0.474	2.33E-10	2	Atp6v0c
Qsox1	2.36E-14	0.238614933	0.221	0.253	2.45E-10	2	Qsox1
Dennd4a	2.57E-14	0.266275134	0.249	0.286	2.67E-10	2	Dennd4a
Arsk	2.61E-14	0.205014524	0.154	0.161	2.71E-10	2	Arsk
Ip6k1	3.09E-14	0.242754798	0.247	0.277	3.20E-10	2	Ip6k1
Rbm5	3.31E-14	0.366367301	0.55	0.639	3.43E-10	2	Rbm5
Sugp2	3.44E-14	0.307853369	0.372	0.431	3.57E-10	2	Sugp2
Itm2b1	3.62E-14	0.255618415	0.908	0.934	3.76E-10	2	Itm2b
Ccnd3	3.63E-14	0.283086653	0.6	0.665	3.77E-10	2	Ccnd3
Zfp141	3.72E-14	0.21023413	0.162	0.186	3.86E-10	2	Zfp141
Jun-01	4.54E-14	0.409807292	0.641	0.689	4.71E-10	2	Jun
Il11ra1	4.70E-14	0.292597646	0.374	0.429	4.88E-10	2	Il11ra1
Ip6k2	5.03E-14	0.201633825	0.141	0.159	5.22E-10	2	Ip6k2
Gstm5	5.03E-14	0.201959486	0.272	0.277	5.22E-10	2	Gstm5
Trim12c	6.01E-14	0.268374582	0.316	0.355	6.24E-10	2	Trim12c
Tigd21	6.41E-14	0.245616068	0.309	0.355	6.66E-10	2	Tigd2
Srebf21	7.26E-14	0.305023776	0.432	0.497	7.54E-10	2	Srebf2
Adgrl41	7.79E-14	0.278441226	0.695	0.694	8.09E-10	2	Adgrl4
Ick	7.92E-14	0.234137369	0.186	0.207	8.23E-10	2	Ick
Pold41	8.16E-14	0.277471079	0.434	0.499	8.47E-10	2	Pold4
Basp11	9.41E-14	0.2936916	0.405	0.444	9.77E-10	2	Basp1
Tnrc6b	9.52E-14	0.347678245	0.552	0.629	9.89E-10	2	Tnrc6b
Abcg1	1.16E-13	0.248052723	0.303	0.334	1.20E-09	2	Abcg1
Nudt16	1.40E-13	0.217443578	0.212	0.232	1.46E-09	2	Nudt16
Per3	1.65E-13	0.241688632	0.23	0.263	1.71E-09	2	Per3
Galnt6	1.68E-13	0.275387943	0.267	0.311	1.74E-09	2	Galnt6
Cd1d11	1.72E-13	0.273956236	0.222	0.252	1.78E-09	2	Cd1d1
Rcn3	1.94E-13	0.224700204	0.209	0.227	2.01E-09	2	Rcn3
Fli1	2.14E-13	0.287682399	0.514	0.584	2.22E-09	2	Fli1
Tfpi	2.17E-13	0.323768053	0.178	0.199	2.25E-09	2	Tfpi
Snap23	2.29E-13	0.230751893	0.337	0.384	2.38E-09	2	Snap23
Ahdc1	2.70E-13	0.211775674	0.179	0.192	2.80E-09	2	Ahdc1
Metap1d	3.00E-13	0.239209257	0.203	0.237	3.11E-09	2	Metap1d
Dancr1	3.05E-13	0.239186232	0.209	0.218	3.17E-09	2	Dancr
Rdh14	3.09E-13	0.232414566	0.233	0.269	3.20E-09	2	Rdh14
Rit1	3.35E-13	0.210231031	0.181	0.202	3.48E-09	2	Rit1
Kmt2c	3.46E-13	0.321990159	0.374	0.439	3.59E-09	2	Kmt2c
Ash1l	3.56E-13	0.349418039	0.487	0.558	3.70E-09	2	Ash1l
Etv61	4.37E-13	0.321070604	0.605	0.665	4.53E-09	2	Etv6
Mink1	5.72E-13	0.245558484	0.204	0.232	5.94E-09	2	Mink1
Ubxn6	6.74E-13	0.244295405	0.345	0.399	6.99E-09	2	Ubxn6
Mpv17	7.03E-13	0.21173831	0.207	0.233	7.30E-09	2	Mpv17
Elk4	7.67E-13	0.29350999	0.333	0.394	7.97E-09	2	Elk4
Shfl	7.71E-13	0.212643812	0.14	0.149	8.01E-09	2	Shfl
Atxn7	1.09E-12	0.253751584	0.213	0.247	1.13E-08	2	Atxn7
S1pr4	1.18E-12	0.234474411	0.233	0.269	1.22E-08	2	S1pr4
Kat6b	1.21E-12	0.240154132	0.191	0.212	1.26E-08	2	Kat6b
Resf11	1.28E-12	0.30272376	0.25	0.274	1.33E-08	2	Resf1
Wwc2	1.30E-12	0.27714954	0.217	0.259	1.35E-08	2	Wwc2
Ppic	1.34E-12	0.22314204	0.262	0.29	1.40E-08	2	Ppic
Zfhx31	1.36E-12	0.26554671	0.277	0.306	1.41E-08	2	Zfhx3
Bbx1	1.38E-12	0.289937143	0.383	0.442	1.43E-08	2	Bbx
Osbpl9	1.43E-12	0.264657665	0.341	0.401	1.48E-08	2	Osbpl9
Cnrip11	1.47E-12	0.206267354	0.144	0.148	1.53E-08	2	Cnrip1
Aftph	1.49E-12	0.261171245	0.334	0.389	1.54E-08	2	Aftph
Tspan31	1.51E-12	0.285008667	0.388	0.456	1.57E-08	2	Tspan3
Lztfl11	1.70E-12	0.284893008	0.314	0.367	1.77E-08	2	Lztfl1
Tra2a	1.71E-12	0.36589108	0.64	0.722	1.77E-08	2	Tra2a
Gbp7	1.75E-12	0.278831206	0.337	0.384	1.81E-08	2	Gbp7
Stat31	1.79E-12	0.272374935	0.474	0.542	1.86E-08	2	Stat3
Cpne2	1.83E-12	0.293924745	0.514	0.588	1.90E-08	2	Cpne2
Wbp1l	1.88E-12	0.204599972	0.212	0.244	1.95E-08	2	Wbp1l
Adnp1	1.92E-12	0.28424569	0.315	0.363	1.99E-08	2	Adnp
Tmem106b	2.48E-12	0.247360107	0.223	0.261	2.58E-08	2	Tmem106b
Tspan14	3.23E-12	0.243525082	0.261	0.318	3.36E-08	2	Tspan14
Rhobtb3	3.24E-12	0.202710802	0.2	0.223	3.36E-08	2	Rhobtb3
Pts1	3.58E-12	0.298431777	0.619	0.696	3.72E-08	2	Pts
Prkacb1	3.65E-12	0.297944973	0.445	0.524	3.79E-08	2	Prkacb
Mtln1	4.34E-12	0.292987296	0.382	0.403	4.51E-08	2	Mtln
Clcn3	4.71E-12	0.20695701	0.242	0.264	4.89E-08	2	Clcn3
Ubn2	4.96E-12	0.355251202	0.403	0.482	5.15E-08	2	Ubn2
Dnajb9	5.01E-12	0.218227199	0.239	0.276	5.21E-08	2	Dnajb9
Plaat31	5.25E-12	0.263083464	0.31	0.338	5.45E-08	2	Plaat3
Nfkbia	6.29E-12	0.29175878	0.494	0.562	6.53E-08	2	Nfkbia
Lgals8	6.60E-12	0.238806074	0.257	0.297	6.85E-08	2	Lgals8
Inpp5k	7.52E-12	0.208202896	0.227	0.257	7.81E-08	2	Inpp5k
Cyb5a1	1.09E-11	0.262080661	0.586	0.669	1.13E-07	2	Cyb5a
Saysd11	1.20E-11	0.235385756	0.257	0.301	1.24E-07	2	Saysd1
Ncor2	1.36E-11	0.231657469	0.245	0.294	1.41E-07	2	Ncor2
Sft2d2	1.44E-11	0.243872181	0.248	0.294	1.50E-07	2	Sft2d2
Rnf14	1.58E-11	0.214266433	0.23	0.269	1.64E-07	2	Rnf14
Man2a2	1.62E-11	0.293441533	0.278	0.342	1.69E-07	2	Man2a2
Ppp1r13b	1.74E-11	0.24200923	0.258	0.301	1.81E-07	2	Ppp1r13b
Leng81	1.89E-11	0.293106322	0.297	0.354	1.97E-07	2	Leng8
Adipor2	2.07E-11	0.307330783	0.422	0.507	2.15E-07	2	Adipor2
Mar-06	2.08E-11	0.240983421	0.251	0.307	2.16E-07	2	Mar-06
Kmt2e	2.28E-11	0.298909309	0.568	0.649	2.37E-07	2	Kmt2e
Nbeal2	2.48E-11	0.24045184	0.185	0.216	2.57E-07	2	Nbeal2
Sqstm1	2.52E-11	0.230950025	0.282	0.327	2.62E-07	2	Sqstm1
Cdip1	2.58E-11	0.204339114	0.139	0.154	2.68E-07	2	Cdip1
Pnpla7	2.90E-11	0.24551817	0.204	0.239	3.01E-07	2	Pnpla7
Tnrc6a	2.96E-11	0.306218239	0.466	0.553	3.07E-07	2	Tnrc6a
Chd6	3.07E-11	0.319267828	0.383	0.458	3.19E-07	2	Chd6
Rictor	3.39E-11	0.278648965	0.295	0.349	3.52E-07	2	Rictor
Ssbp21	3.47E-11	0.310435744	0.536	0.607	3.61E-07	2	Ssbp2
Ccdc69	3.58E-11	0.233788986	0.218	0.269	3.72E-07	2	Ccdc69
[truncated: 7,458 more rows]
