# Supplementary material for: DRAG in situ barcoding reveals an increased number of HSPCs contributing to myelopoiesis with age
Source: Nat Commun. 2023 Apr 17;14:2184. doi: 10.1038/s41467-023-37167-8 (PMC10110593; doi:10.1038/s41467-023-37167-8)
Supplement: Supplementary file 7 — Supplementary Data 4 [file 41467_2023_37167_MOESM7_ESM.csv]

	p_val	avg_log2FC	pct.1	pct.2	p_val_adj	cluster	gene
Gas5	0	4.96841858731057	0.995	0	0	mo06	Gas5
Nme2	0	3.35297545289199	0.975	0.204	0	mo06	Nme2
Ndufb1-ps	0	3.31372749216077	0.964	0	0	mo06	Ndufb1-ps
Atp5md	0	2.91397806274794	0.947	0	0	mo06	Atp5md
Atp5mpl	0	2.88679049808337	0.946	0	0	mo06	Atp5mpl
Snhg8	0	2.70033939332586	0.943	0	0	mo06	Snhg8
Tle5	0	2.62061743070793	0.937	0	0	mo06	Tle5
AI662270	0	2.39095291895073	0.881	0	0	mo06	AI662270
Micos13	0	2.35725408542484	0.903	0	0	mo06	Micos13
Snhg1	0	2.31339030398431	0.882	0	0	mo06	Snhg1
Hist1h2ap	0	2.29784531568331	0.772	0.48	0	mo06	Hist1h2ap
Micos10	0	2.26164494879684	0.872	0	0	mo06	Micos10
Rab5if	0	2.25879212024433	0.869	0	0	mo06	Rab5if
Zfas1	0	2.22290671086025	0.854	0	0	mo06	Zfas1
Rbis	0	2.20192068191518	0.873	0	0	mo06	Rbis
Cct6a	0	2.18958896457483	0.853	0	0	mo06	Cct6a
Atp5o	0	2.15838166736241	0.845	0	0	mo06	Atp5o
Uba52	0	2.02692856697363	0.989	0.72	0	mo06	Uba52
Tomm6	0	1.94240892580828	0.919	0.279	0	mo06	Tomm6
Atp6v0c	0	1.91264632849352	0.82	0.023	0	mo06	Atp6v0c
Tut4	0	1.76338135135792	0.765	0	0	mo06	Tut4
Ciao2a	0	1.70703033308137	0.749	0	0	mo06	Ciao2a
Timm23	0	1.7046994770768	0.764	0.06	0	mo06	Timm23
Gng10	0	1.70199769823775	0.77	0.028	0	mo06	Gng10
Snhg3	0	1.55538010558344	0.687	0	0	mo06	Snhg3
Rnasek	0	1.53630174108545	0.727	0	0	mo06	Rnasek
Grcc10	0	1.52859244363827	0.909	0.356	0	mo06	Grcc10
Mtln	0	1.51672310090403	0.704	0	0	mo06	Mtln
AY036118	0	1.46375340520444	0.991	0.724	0	mo06	AY036118
Tut7	0	1.46284801216607	0.649	0	0	mo06	Tut7
Snhg4	0	1.45581951031147	0.652	0	0	mo06	Snhg4
Dipk1b	0	1.44466881801305	0.658	0	0	mo06	Dipk1b
Tmem223	0	1.39158214424231	0.656	0	0	mo06	Tmem223
Ctla2b	0	1.37879864942321	0.648	0.098	0	mo06	Ctla2b
Ramac	0	1.24455104292669	0.619	0	0	mo06	Ramac
Ndfip1	0	1.21194905142363	0.742	0.187	0	mo06	Ndfip1
Inka1	0	1.20070308388091	0.558	0	0	mo06	Inka1
Ube2v1	0	1.1964682863352	0.632	0.048	0	mo06	Ube2v1
Plaat3	0	1.19423508155108	0.588	0	0	mo06	Plaat3
Sinhcaf	0	1.17839048821916	0.57	0	0	mo06	Sinhcaf
Tmem134	0	1.17544704980366	0.605	0	0	mo06	Tmem134
Oip5os1	0	1.17462889227447	0.581	0	0	mo06	Oip5os1
Znrd2	0	1.16517058459866	0.585	0	0	mo06	Znrd2
Tmem179b	0	1.14380659882016	0.57	0	0	mo06	Tmem179b
Prxl2c	0	1.14074012735189	0.411	0	0	mo06	Prxl2c
Ciao2b	0	1.13891119238105	0.589	0	0	mo06	Ciao2b
Ctla2a	0	1.12945465307241	0.97	0.569	0	mo06	Ctla2a
Aarsd1	0	1.12776464469969	0.532	0.029	0	mo06	Aarsd1
AI506816	0	1.09276491709346	0.507	0	0	mo06	AI506816
Hist1h4d	0	1.08497230084066	0.749	0.405	0	mo06	Hist1h4d
Ptpmt1	0	1.063233406711	0.549	0	0	mo06	Ptpmt1
Fdx2	0	1.05536303195313	0.546	0	0	mo06	Fdx2
Erh	0	1.0270328652246	0.917	0.544	0	mo06	Erh
Resf1	0	1.018533083221	0.476	0	0	mo06	Resf1
Ifitm1	0	1.01248302004521	0.96	0.55	0	mo06	Ifitm1
Adnp	0	0.997057891963214	0.551	0.098	0	mo06	Adnp
Rxylt1	0	0.982014774568356	0.499	0	0	mo06	Rxylt1
Ccdc85b	0	0.981784468850895	0.595	0.134	0	mo06	Ccdc85b
Snhg15	0	0.97129164591975	0.483	0	0	mo06	Snhg15
Lars2	0	0.950465495035604	0.931	0.61	0	mo06	Lars2
Adgrl4	0	0.945689287685689	0.888	0.441	0	mo06	Adgrl4
Mrpl53	0	0.910721429987965	0.497	0	0	mo06	Mrpl53
Hist1h4h	0	0.910018734954904	0.499	0.236	0	mo06	Hist1h4h
Mtrex	0	0.90802869263582	0.474	0	0	mo06	Mtrex
Ecpas	0	0.898250124189824	0.456	0	0	mo06	Ecpas
Samsn1	0	0.886836246996037	0.921	0.594	0	mo06	Samsn1
Hsd3b7	0	0.878801219672232	0.451	0	0	mo06	Hsd3b7
Rab4b	0	0.874332213056919	0.45	0	0	mo06	Rab4b
Hlf	0	0.851650655383056	0.761	0.367	0	mo06	Hlf
Dpm1	0	0.843928947955689	0.833	0.436	0	mo06	Dpm1
Zfp869	0	0.836993846865999	0.406	0	0	mo06	Zfp869
Cox16	0	0.825088276728094	0.616	0.227	0	mo06	Cox16
Snrpg	0	0.819306391285642	0.987	0.818	0	mo06	Snrpg
Pwwp3a	0	0.81862641921061	0.42	0	0	mo06	Pwwp3a
Gstp1	0	0.818268397254895	0.588	0.187	0	mo06	Gstp1
Cyren	0	0.811840240789407	0.41	0	0	mo06	Cyren
Dancr	0	0.803842306146483	0.382	0	0	mo06	Dancr
Tsc22d3	0	0.803415591160708	0.781	0.449	0	mo06	Tsc22d3
Gimap1	0	0.803250457272492	0.82	0.398	0	mo06	Gimap1
Tmem176b	0	0.798254944261254	0.962	0.555	0	mo06	Tmem176b
Dleu2	0	0.793377888175633	0.403	0	0	mo06	Dleu2
Ubb	0	0.791722423355819	0.993	0.947	0	mo06	Ubb
Naca	0	0.78334231125524	0.992	0.917	0	mo06	Naca
Gng11	0	0.780386684721145	0.613	0.272	0	mo06	Gng11
Oga	0	0.773223004000685	0.388	0	0	mo06	Oga
Txnip	0	0.771664088666508	0.938	0.661	0	mo06	Txnip
Tasor	0	0.770354453966718	0.363	0	0	mo06	Tasor
U2af1l4	0	0.744821259817254	0.406	0	0	mo06	U2af1l4
Ramp1	0	0.74072644579303	0.943	0.6	0	mo06	Ramp1
Krt18	0	0.739692812384804	0.649	0.284	0	mo06	Krt18
Pabpn1	0	0.73532254981617	0.817	0.446	0	mo06	Pabpn1
Myl10	0	0.730873514744739	0.468	0.167	0	mo06	Myl10
B3gnt2	0	0.728818594212772	0.405	0.036	0	mo06	B3gnt2
Pfdn5	0	0.728739282678087	0.98	0.748	0	mo06	Pfdn5
Zup1	0	0.718560317685731	0.354	0	0	mo06	Zup1
Fam89b	0	0.717493536544251	0.377	0	0	mo06	Fam89b
Ptprcap	0	0.710739560143718	0.969	0.596	0	mo06	Ptprcap
Ldhb	0	0.710631136253237	0.526	0.212	0	mo06	Ldhb
Gatd3a	0	0.706094572941418	0.38	0	0	mo06	Gatd3a
Erg	0	0.705176872505963	0.482	0.158	0	mo06	Erg
Ccnq	0	0.703318534432972	0.383	0	0	mo06	Ccnq
Maco1	0	0.700223190825905	0.36	0	0	mo06	Maco1
Pim1	0	0.698683909706963	0.91	0.61	0	mo06	Pim1
Paip2	0	0.691112879966655	0.97	0.692	0	mo06	Paip2
H3f3b	0	0.690838151684223	0.996	0.933	0	mo06	H3f3b
Lmo2	0	0.689459833730638	0.987	0.716	0	mo06	Lmo2
Ptpn18	0	0.676167446745885	0.986	0.761	0	mo06	Ptpn18
Czib	0	0.673998642175118	0.356	0	0	mo06	Czib
Snhg20	0	0.671129842529256	0.559	0.238	0	mo06	Snhg20
Cfap298	0	0.670099682854002	0.366	0	0	mo06	Cfap298
Nrgn	0	0.669176034649758	0.846	0.439	0	mo06	Nrgn
Klf10	0	0.666424788510059	0.597	0.309	0	mo06	Klf10
Tmem158	0	0.664951862117206	0.265	0.039	0	mo06	Tmem158
Bmyc	0	0.658867112909079	0.707	0.347	0	mo06	Bmyc
Aopep	0	0.649436653362466	0.345	0	0	mo06	Aopep
Nsa2	0	0.648761701186057	0.98	0.78	0	mo06	Nsa2
Thoc1	0	0.645831375734548	0.556	0.227	0	mo06	Thoc1
Trmt112	0	0.645793155646136	0.951	0.638	0	mo06	Trmt112
Odr4	0	0.643913957042926	0.328	0	0	mo06	Odr4
Rbp1	0	0.641002277897722	0.544	0.231	0	mo06	Rbp1
Peg13	0	0.640382441495908	0.307	0	0	mo06	Peg13
Klk8	0	0.636027866746706	0.638	0.29	0	mo06	Klk8
Fau	0	0.630865937786547	0.994	0.991	0	mo06	Fau
Selenow	0	0.630094874547547	0.951	0.614	0	mo06	Selenow
Tomm7	0	0.625034413313691	0.981	0.793	0	mo06	Tomm7
Nkapd1	0	0.624010764617758	0.328	0	0	mo06	Nkapd1
Tasor2	0	0.620412550047335	0.305	0	0	mo06	Tasor2
Cited2	0	0.618672649728415	0.821	0.532	0	mo06	Cited2
Galnt2	0	0.618396098315018	0.33	0	0	mo06	Galnt2
Srsf7	0	0.615963370504324	0.928	0.644	0	mo06	Srsf7
Khdc4	0	0.613294194313113	0.312	0	0	mo06	Khdc4
Foxd2os	0	0.6108732349116	0.302	0	0	mo06	Foxd2os
Ypel3	0	0.610860403949476	0.713	0.39	0	mo06	Ypel3
Pglyrp2	0	0.606720320156372	0.503	0.193	0	mo06	Pglyrp2
Tnfsf13	0	0.602834346715844	0.292	0	0	mo06	Tnfsf13
Gcn1	0	0.600142310169417	0.326	0	0	mo06	Gcn1
Spint2	0	0.592979151898871	0.844	0.492	0	mo06	Spint2
Gng5	0	0.591908996746744	0.981	0.791	0	mo06	Gng5
Mrpl52	0	0.590221454041252	0.957	0.643	0	mo06	Mrpl52
Tmsb15b2	0	0.589875841111124	0.29	0	0	mo06	Tmsb15b2
Tent5a	0	0.58698813285679	0.256	0	0	mo06	Tent5a
Prxl2a	0	0.585339576679981	0.288	0	0	mo06	Prxl2a
Mir99ahg	0	0.585061376126458	0.26	0	0	mo06	Mir99ahg
Atp6v1f	0	0.569627120995575	0.931	0.651	0	mo06	Atp6v1f
Fkbp3	0	0.569260403127632	0.936	0.622	0	mo06	Fkbp3
Slc25a4	0	0.568003390836798	0.874	0.515	0	mo06	Slc25a4
Ifi203	0	0.567251111272692	0.843	0.483	0	mo06	Ifi203
Nanp	0	0.564622048750839	0.324	0	0	mo06	Nanp
Csnk2a1	0	0.563626738992496	0.839	0.541	0	mo06	Csnk2a1
Dpm3	0	0.559350921455657	0.914	0.616	0	mo06	Dpm3
Btf3	0	0.559186122955214	0.989	0.888	0	mo06	Btf3
Smim27	0	0.558995159305734	0.693	0.392	0	mo06	Smim27
Angpt1	0	0.555690255470824	0.869	0.469	0	mo06	Angpt1
Stmn1	0	0.552484459499187	0.983	0.813	0	mo06	Stmn1
Sptssa	0	0.550769111295134	0.922	0.605	0	mo06	Sptssa
Rbm4	0	0.550073774599689	0.334	0.063	0	mo06	Rbm4
Ifitm3	0	0.543976198967956	0.978	0.739	0	mo06	Ifitm3
Hsd17b10	0	0.541925242366891	0.814	0.493	0	mo06	Hsd17b10
Edf1	0	0.538412836931363	0.904	0.615	0	mo06	Edf1
Tmem176a	0	0.536679930027754	0.881	0.492	0	mo06	Tmem176a
Rab38	0	0.534539065847467	0.772	0.409	0	mo06	Rab38
Srp14	0	0.531458448356373	0.918	0.635	0	mo06	Srp14
Rgs18	0	0.528949071580324	0.871	0.541	0	mo06	Rgs18
Phb	0	0.528499905984681	0.688	0.365	0	mo06	Phb
Pelo	0	0.528339700440211	0.301	0	0	mo06	Pelo
Park7	0	0.527931512004558	0.969	0.728	0	mo06	Park7
Dguok	0	0.524286672706813	0.725	0.42	0	mo06	Dguok
Ech1	0	0.520868013892087	0.777	0.494	0	mo06	Ech1
Cybc1	0	0.519798782690952	0.282	0	0	mo06	Cybc1
Mc5r	0	0.519419686423484	0.254	0	0	mo06	Mc5r
Btg3	0	0.518662932503125	0.336	0.105	0	mo06	Btg3
Vkorc1	0	0.518328875032823	0.672	0.362	0	mo06	Vkorc1
Dapp1	0	0.517806236881605	0.939	0.606	0	mo06	Dapp1
Sh3gl1	0	0.517661516264299	0.547	0.288	0	mo06	Sh3gl1
Serf1	0	0.517034856864268	0.708	0.381	0	mo06	Serf1
Ilrun	0	0.515868864299172	0.27	0	0	mo06	Ilrun
Eef1b2	0	0.514924647849551	0.992	0.93	0	mo06	Eef1b2
Slc50a1	0	0.514642735064193	0.688	0.406	0	mo06	Slc50a1
Bloc1s1	0	0.513829074546181	0.598	0.284	0	mo06	Bloc1s1
Skp1a	0	0.51359144778532	0.889	0.576	0	mo06	Skp1a
Bri3	0	0.51355065437559	0.856	0.549	0	mo06	Bri3
Ninj1	0	0.512040085308715	0.722	0.412	0	mo06	Ninj1
Shfl	0	0.511553119583764	0.26	0	0	mo06	Shfl
Dtnbp1	0	0.511332022194685	0.732	0.442	0	mo06	Dtnbp1
Ssbp1	0	0.510533483505204	0.856	0.547	0	mo06	Ssbp1
Mrpl34	0	0.508979987835646	0.865	0.546	0	mo06	Mrpl34
Pnrc1	0	0.504796223676073	0.881	0.578	0	mo06	Pnrc1
Snrpe	0	0.502303987164687	0.977	0.79	0	mo06	Snrpe
Cnpy2	0	0.501234709102001	0.82	0.504	0	mo06	Cnpy2
Cmtm7	0	0.500177989293931	0.982	0.791	0	mo06	Cmtm7
Tmsb10	0	0.500176394782749	0.985	0.851	0	mo06	Tmsb10
Eef1d	0	0.500134208271251	0.972	0.725	0	mo06	Eef1d
Pnp	0	0.499512818431762	0.864	0.567	0	mo06	Pnp
Acyp1	0	0.499191774071945	0.667	0.381	0	mo06	Acyp1
Sox4	0	0.498325134362739	0.878	0.507	0	mo06	Sox4
Cpne1	0	0.498001634413321	0.268	0	0	mo06	Cpne1
Asnsd1	0	0.49714106404971	0.592	0.326	0	mo06	Asnsd1
Dipk1a	0	0.496915314870822	0.272	0	0	mo06	Dipk1a
Gabarapl2	0	0.493730840060108	0.796	0.523	0	mo06	Gabarapl2
Pigp	0	0.493268714668722	0.653	0.357	0	mo06	Pigp
Lrch4	0	0.486410796954429	0.291	0.033	0	mo06	Lrch4
Bst2	0	0.485792813366526	0.82	0.493	0	mo06	Bst2
Smim11	0	0.485527621413078	0.818	0.5	0	mo06	Smim11
Eif1	0	0.48525948045579	0.992	0.911	0	mo06	Eif1
Snhg16	0	0.484082138841392	0.259	0	0	mo06	Snhg16
Hint1	0	0.48336670024361	0.978	0.805	0	mo06	Hint1
H2afv	0	0.483350020481641	0.938	0.685	0	mo06	H2afv
Cd27	0	0.482040635527109	0.807	0.448	0	mo06	Cd27
Pts	0	0.481019362831387	0.815	0.51	0	mo06	Pts
Exosc7	0	0.479765043174978	0.762	0.455	0	mo06	Exosc7
Relch	0	0.478637140553766	0.248	0	0	mo06	Relch
Ppia	0	0.477116046352603	0.993	0.962	0	mo06	Ppia
Sumo1	0	0.476287250291632	0.909	0.62	0	mo06	Sumo1
AC149090.1	0	0.475868192266948	0.891	0.578	0	mo06	AC149090.1
Adh5	0	0.473523926386574	0.78	0.482	0	mo06	Adh5
Cgas	0	0.472936501543286	0.258	0	0	mo06	Cgas
Ccdc107	0	0.472326501774271	0.617	0.334	0	mo06	Ccdc107
Trmt61b	0	0.470274248090123	0.256	0	0	mo06	Trmt61b
Pebp1	0	0.469399846845854	0.971	0.717	0	mo06	Pebp1
Tent2	0	0.4693660722977	0.259	0	0	mo06	Tent2
Thoc7	0	0.468778301819822	0.894	0.601	0	mo06	Thoc7
Sirt3	0	0.468618271705249	0.783	0.451	0	mo06	Sirt3
Chchd2	0	0.467113244480808	0.987	0.882	0	mo06	Chchd2
Ndufab1	0	0.465699252767991	0.896	0.612	0	mo06	Ndufab1
Psenen	0	0.465221621839972	0.879	0.606	0	mo06	Psenen
Uqcrb	0	0.463889314115787	0.957	0.716	0	mo06	Uqcrb
Nudt8	0	0.462093665144364	0.251	0	0	mo06	Nudt8
Rbpms	0	0.459873087088037	0.731	0.4	0	mo06	Rbpms
Myl12b	0	0.459527922305372	0.961	0.728	0	mo06	Myl12b
Selenok	0	0.459149887850413	0.913	0.635	0	mo06	Selenok
Cox7c	0	0.458764281662005	0.988	0.875	0	mo06	Cox7c
Hsbp1	0	0.458566628876245	0.861	0.572	0	mo06	Hsbp1
Pip4p1	0	0.457039690100944	0.25	0	0	mo06	Pip4p1
Sarnp	0	0.455026562620745	0.863	0.591	0	mo06	Sarnp
Hint2	0	0.454201233564867	0.72	0.419	0	mo06	Hint2
Slc25a27	0	0.450238169169393	0.212	0	0	mo06	Slc25a27
Clic1	0	0.447952977377016	0.975	0.784	0	mo06	Clic1
Selenof	0	0.446363188829587	0.93	0.667	0	mo06	Selenof
Cox14	0	0.446082553322162	0.852	0.568	0	mo06	Cox14
Sap18	0	0.445693007310266	0.74	0.471	0	mo06	Sap18
Tmem59	0	0.445441710546877	0.886	0.611	0	mo06	Tmem59
Calhm6	0	0.442633088522929	0.223	0	0	mo06	Calhm6
Imp3	0	0.442494756839893	0.835	0.521	0	mo06	Imp3
Pam16	0	0.440747586375359	0.675	0.385	0	mo06	Pam16
Esd	0	0.440365946943746	0.838	0.541	0	mo06	Esd
Zfp36l2	0	0.440298224335592	0.987	0.764	0	mo06	Zfp36l2
Pfdn1	0	0.43940636084931	0.796	0.489	0	mo06	Pfdn1
Eif3i	0	0.438831220684922	0.939	0.667	0	mo06	Eif3i
Elp1	0	0.438042987674081	0.239	0	0	mo06	Elp1
Eif3f	0	0.436434882758618	0.975	0.775	0	mo06	Eif3f
Ndufa8	0	0.436327223375097	0.861	0.577	0	mo06	Ndufa8
Eif3e	0	0.436056817144259	0.97	0.729	0	mo06	Eif3e
Tm9sf1	0	0.435693304377657	0.274	0.037	0	mo06	Tm9sf1
Sumo2	0	0.434760172731857	0.974	0.79	0	mo06	Sumo2
Psmg4	0	0.433556511804169	0.777	0.481	0	mo06	Psmg4
Polr1d	0	0.431616779589838	0.926	0.666	0	mo06	Polr1d
Mrps21	0	0.430306180310477	0.825	0.556	0	mo06	Mrps21
Gsta4	0	0.429937829459287	0.179	0	0	mo06	Gsta4
Yju2	0	0.429826816172221	0.231	0	0	mo06	Yju2
Atp5e	0	0.42872606557678	0.984	0.873	0	mo06	Atp5e
Uqcrh	0	0.426425583287713	0.982	0.824	0	mo06	Uqcrh
Aimp1	0	0.423880292435819	0.882	0.593	0	mo06	Aimp1
Bex3	0	0.418399229121779	0.84	0.507	0	mo06	Bex3
Tmem258	0	0.417001989328845	0.919	0.664	0	mo06	Tmem258
Dele1	0	0.416770351978776	0.239	0	0	mo06	Dele1
Rbx1	0	0.416546101698818	0.949	0.715	0	mo06	Rbx1
Emc6	0	0.415952079140205	0.795	0.5	0	mo06	Emc6
Mrps33	0	0.413718092088365	0.873	0.585	0	mo06	Mrps33
Sec62	0	0.413053052077519	0.905	0.641	0	mo06	Sec62
Snhg5	0	0.412864756826308	0.222	0	0	mo06	Snhg5
Ndufa5	0	0.409862767655925	0.865	0.564	0	mo06	Ndufa5
Snhg17	0	0.409709435579736	0.213	0	0	mo06	Snhg17
Fis1	0	0.408466196468699	0.898	0.632	0	mo06	Fis1
Ndufb2	0	0.405048380777037	0.881	0.599	0	mo06	Ndufb2
Nudc	0	0.404289908378884	0.894	0.622	0	mo06	Nudc
Naa80	0	0.403579969955388	0.207	0	0	mo06	Naa80
Ubxn1	0	0.402269928963597	0.882	0.617	0	mo06	Ubxn1
Ost4	0	0.401667195311312	0.935	0.687	0	mo06	Ost4
Zfp706	0	0.400109198310356	0.9	0.619	0	mo06	Zfp706
Slc38a2	0	0.398715151011554	0.93	0.676	0	mo06	Slc38a2
Dnaaf2	0	0.397617987091487	0.24	0.018	0	mo06	Dnaaf2
Poglut2	0	0.394588799028879	0.22	0	0	mo06	Poglut2
Chchd1	0	0.394088142415356	0.831	0.545	0	mo06	Chchd1
Hnrnpa0	0	0.393812528556015	0.97	0.787	0	mo06	Hnrnpa0
Npm1	0	0.393659792602813	0.992	0.907	0	mo06	Npm1
Map1lc3b	0	0.390908655492921	0.906	0.646	0	mo06	Map1lc3b
Cetn3	0	0.38947044826978	0.831	0.559	0	mo06	Cetn3
Pip4p2	0	0.389297012786504	0.208	0	0	mo06	Pip4p2
Dmac2l	0	0.389041345611855	0.209	0	0	mo06	Dmac2l
Ndufb9	0	0.387357095681162	0.949	0.709	0	mo06	Ndufb9
Llph	0	0.383757579055216	0.916	0.638	0	mo06	Llph
Polr2k	0	0.3823857511419	0.839	0.558	0	mo06	Polr2k
Atp5j2	0	0.381812749687595	0.97	0.788	0	mo06	Atp5j2
Elob	0	0.381807547568014	0.966	0.775	0	mo06	Elob
Nutf2-ps1	0	0.380375555716581	0.23	0	0	mo06	Nutf2-ps1
Atpsckmt	0	0.380243003355611	0.22	0	0	mo06	Atpsckmt
Otulinl	0	0.377999737430513	0.213	0	0	mo06	Otulinl
Psmb6	0	0.377830488837721	0.88	0.614	0	mo06	Psmb6
Suclg1	0	0.377334191518229	0.847	0.556	0	mo06	Suclg1
Polr2j	0	0.374787671309937	0.822	0.544	0	mo06	Polr2j
Pdcd5	0	0.374637788106867	0.848	0.566	0	mo06	Pdcd5
Ndufb4	0	0.374587064845159	0.879	0.613	0	mo06	Ndufb4
Mrps24	0	0.374439984514683	0.835	0.555	0	mo06	Mrps24
Rnf7	0	0.371550885872336	0.814	0.535	0	mo06	Rnf7
Vamp8	0	0.37045020395325	0.95	0.738	0	mo06	Vamp8
Prdx2	0	0.370309715297765	0.965	0.698	0	mo06	Prdx2
Phlda2	0	0.36910560063826	0.141	0	0	mo06	Phlda2
Cct4	0	0.368914222288513	0.926	0.653	0	mo06	Cct4
Tbca	0	0.366292012987474	0.9	0.633	0	mo06	Tbca
Tmem273	0	0.364628004878149	0.171	0	0	mo06	Tmem273
Sec61b	0	0.36282329945277	0.976	0.815	0	mo06	Sec61b
Tma7	0	0.362562231089067	0.954	0.745	0	mo06	Tma7
Cox17	0	0.362391258440329	0.885	0.64	0	mo06	Cox17
Vps35l	0	0.357477862826018	0.191	0	0	mo06	Vps35l
Krtcap2	0	0.35717486020065	0.928	0.65	0	mo06	Krtcap2
Utp25	0	0.356857387760565	0.193	0	0	mo06	Utp25
Sf3b6	0	0.356264523391743	0.925	0.678	0	mo06	Sf3b6
Cox8a	0	0.355662191170979	0.987	0.889	0	mo06	Cox8a
Atp5g2	0	0.352263719418503	0.983	0.839	0	mo06	Atp5g2
Eif3h	0	0.351036908554655	0.952	0.717	0	mo06	Eif3h
Atp5j	0	0.347253566279761	0.969	0.783	0	mo06	Atp5j
Etfb	0	0.345340326663806	0.909	0.659	0	mo06	Etfb
Dop1a	0	0.342461175189334	0.168	0	0	mo06	Dop1a
Mrps14	0	0.340230054783978	0.879	0.611	0	mo06	Mrps14
Ndufa13	0	0.339804685279956	0.946	0.712	0	mo06	Ndufa13
Srgn	0	0.339782501677687	0.991	0.845	0	mo06	Srgn
Mmut	0	0.335146939398096	0.182	0	0	mo06	Mmut
Fads2	0	0.331575612692671	0.185	0	0	mo06	Fads2
Mrtfb	0	0.327302712789862	0.167	0	0	mo06	Mrtfb
Calm2	0	0.324854846502869	0.982	0.811	0	mo06	Calm2
Eef1a1	0	0.322243722459998	0.997	0.988	0	mo06	Eef1a1
Tent4b	0	0.314633565841913	0.173	0	0	mo06	Tent4b
Mrtfa	0	0.314171838817045	0.171	0	0	mo06	Mrtfa
S100a10	0	0.31060838781737	0.906	0.582	0	mo06	S100a10
Snrpf	0	0.308974370409792	0.978	0.807	0	mo06	Snrpf
Hgs	0	0.308444562506468	0.17	0	0	mo06	Hgs
Psmb8	0	0.305417623346428	0.971	0.772	0	mo06	Psmb8
Map11	0	0.303683495445092	0.162	0	0	mo06	Map11
Cd244a	0	0.30338079805496	0.165	0	0	mo06	Cd244a
Ppib	0	0.300881832058376	0.952	0.726	0	mo06	Ppib
Shld2	0	0.299947984487607	0.157	0	0	mo06	Shld2
Trerf1	0	0.298028998954607	0.165	0	0	mo06	Trerf1
Ciao3	0	0.297395708997467	0.166	0	0	mo06	Ciao3
Ro60	0	0.295676740013238	0.139	0	0	mo06	Ro60
Abitram	0	0.282859539056613	0.165	0	0	mo06	Abitram
Rnf227	0	0.282557206337674	0.16	0	0	mo06	Rnf227
Cfap410	0	0.278275369426955	0.149	0	0	mo06	Cfap410
Fbh1	0	0.277748405493193	0.148	0	0	mo06	Fbh1
Entr1	0	0.272982616061094	0.151	0	0	mo06	Entr1
Rmc1	0	0.272234931581057	0.146	0	0	mo06	Rmc1
Eef1aknmt	0	0.269934198717069	0.144	0	0	mo06	Eef1aknmt
Prorp	0	0.269677360530074	0.146	0	0	mo06	Prorp
Vps26c	0	0.261137752646972	0.146	0	0	mo06	Vps26c
Camkmt	0	0.254307597834679	0.135	0	0	mo06	Camkmt
Sap25	0	0.248160286639248	0.132	0	0	mo06	Sap25
LTO1	0	0.242330843467401	0.133	0	0	mo06	LTO1
Ifi30	0	0.240598324220301	0.143	0	0	mo06	Ifi30
Eldr	0	0.23937124874641	0.147	0	0	mo06	Eldr
Ess2	0	0.23864995607479	0.134	0	0	mo06	Ess2
Hist1h4n	0	0.2372415914578	0.146	0	0	mo06	Hist1h4n
Cip2a	0	0.231648749132774	0.14	0	0	mo06	Cip2a
CAAA01147332.1	0	0.218022331814547	0.132	0	0	mo06	CAAA01147332.1
Isoc1	4.94065645841247e-324	0.471858919674431	0.555	0.292	5.12938953512382e-320	mo06	Isoc1
Cdkn1c	4.94065645841247e-323	0.348538995534508	0.13	0	5.12938953512382e-319	mo06	Cdkn1c
Ifitm2	6.4228533959362e-323	0.24739920407515	0.979	0.79	6.66820639566097e-319	mo06	Ifitm2
Nop10	3.2114266979681e-322	0.326575305253813	0.947	0.716	3.33410319783048e-318	mo06	Nop10
Rtraf	7.12936726948919e-321	0.344949041691102	0.891	0.617	7.40170909918367e-317	mo06	Rtraf
Itprid2	2.77368453575276e-320	0.254175775378191	0.129	0	2.87963928501851e-316	mo06	Itprid2
Ssr4	3.21078441262851e-319	0.292963220260159	0.944	0.704	3.33343637719092e-315	mo06	Ssr4
Eif4ebp3	6.45427597101171e-319	0.233281744171547	0.128	0	6.70082931310436e-315	mo06	Eif4ebp3
Nedd8	6.59048492891368e-318	0.312497107125401	0.929	0.695	6.84224145319818e-314	mo06	Nedd8
Smim4	1.61471028439482e-317	0.386155207734543	0.799	0.518	1.6763922172587e-313	mo06	Smim4
Pdrg1	1.77277621240316e-317	0.401985473872198	0.734	0.439	1.84049626371697e-313	mo06	Pdrg1
Eif3k	1.8704974564941e-317	0.296993408053002	0.958	0.745	1.94195045933218e-313	mo06	Eif3k
Card19	2.34564730501867e-317	0.48774426576432	0.672	0.407	2.43525103207039e-313	mo06	Card19
Utp11	3.62585884301266e-316	0.396300471676263	0.777	0.491	3.76436665081574e-312	mo06	Utp11
Bend5	1.22365400559033e-315	0.277711987381576	0.127	0	1.27039758860388e-311	mo06	Bend5
Itm2b	1.23401210667736e-315	0.288046786850238	0.989	0.852	1.28115136915244e-311	mo06	Itm2b
Ddah2	1.90694476811963e-315	0.513507272713488	0.491	0.225	1.9797900582618e-311	mo06	Ddah2
Prdx6	3.90777721134902e-315	0.322110042856292	0.943	0.698	4.05705430082255e-311	mo06	Prdx6
Atp5f1	5.10435871695251e-315	0.306382545683252	0.959	0.765	5.29934521994009e-311	mo06	Atp5f1
Plgrkt	8.44274148670398e-315	0.42899688368298	0.766	0.473	8.76525421149608e-311	mo06	Plgrkt
Cep83os	1.51176176895333e-314	0.239117320071485	0.127	0	1.56951106852735e-310	mo06	Cep83os
Plxna4os1	2.83379013191689e-314	0.306349936716447	0.127	0	2.94204091495612e-310	mo06	Plxna4os1
Xpo5	4.26936240520988e-314	0.417877782090278	0.301	0.107	4.4324520490889e-310	mo06	Xpo5
Ndufa4	1.66169440267715e-313	0.322492188582385	0.982	0.856	1.72517112885941e-309	mo06	Ndufa4
Chrac1	4.48933585625838e-313	0.435208913907845	0.7	0.427	4.66082848596745e-309	mo06	Chrac1
mt-Atp8	6.89782788722329e-313	0.501246483375938	0.948	0.743	7.16132491251522e-309	mo06	mt-Atp8
Znrd1	4.89412817538144e-312	0.42041846046301	0.719	0.444	5.08108387168101e-308	mo06	Znrd1
Pfdn2	6.55956860569222e-312	0.370750025586437	0.785	0.504	6.81014412642967e-308	mo06	Pfdn2
Snrpd2	1.04485415711259e-309	0.303075480457189	0.947	0.734	1.08476758591429e-305	mo06	Snrpd2
Tmco1	9.16890699319944e-309	0.355809426063955	0.87	0.606	9.51915924033965e-305	mo06	Tmco1
Cmtr1	1.51833123824484e-307	0.324791367512421	0.205	0.03	1.57633149154579e-303	mo06	Cmtr1
Trp53cor1	3.46089575606656e-307	0.290583834327839	0.124	0	3.59310197394831e-303	mo06	Trp53cor1
Ndufa7	2.70575936678033e-306	0.287645147111642	0.933	0.699	2.80911937459134e-302	mo06	Ndufa7
Nbdy	8.5052583933066e-306	0.467276414687202	0.564	0.306	8.83015926393091e-302	mo06	Nbdy
Vamp5	1.49901145444676e-305	0.33489616917985	0.867	0.577	1.55627369200662e-301	mo06	Vamp5
Itprip	9.73940076789451e-305	0.232225174559024	0.123	0	1.01114458772281e-300	mo06	Itprip
Tnfaip8	9.86402150151635e-305	0.395056879180647	0.866	0.594	1.02408271228743e-300	mo06	Tnfaip8
Phgdh	4.56957878338047e-304	0.343376916923082	0.862	0.545	4.7441366929056e-300	mo06	Phgdh
Bcl7c	4.74670994882981e-304	0.339345329438522	0.832	0.549	4.92803426887511e-300	mo06	Bcl7c
Bcas2	4.71857273843695e-303	0.358930377211522	0.806	0.535	4.89882221704524e-299	mo06	Bcas2
Cox6b1	5.3141722175525e-303	0.29651275013963	0.963	0.783	5.517173596263e-299	mo06	Cox6b1
Psmb2	2.64051906769064e-302	0.319759759748047	0.889	0.628	2.74138689607642e-298	mo06	Psmb2
Ints5	1.78351069970644e-301	0.206450149530926	0.122	0	1.85164080843522e-297	mo06	Ints5
Pcp4l1	2.96641023325401e-301	0.527605298228812	0.387	0.153	3.07972710416431e-297	mo06	Pcp4l1
Sult1a1	3.96551599604393e-301	0.755717896220552	0.209	0.027	4.11699870709281e-297	mo06	Sult1a1
Zfp955b	6.07200390025656e-301	0.325889574595207	0.184	0.026	6.30395444924636e-297	mo06	Zfp955b
Glul	6.48137773068126e-301	0.492497822733958	0.712	0.427	6.72896635999328e-297	mo06	Glul
Wdr33	1.01253500070518e-299	0.453469876789407	0.572	0.317	1.05121383773211e-295	mo06	Wdr33
Hist1h3e	1.44267279847018e-299	0.829850015590926	0.475	0.256	1.49778289937174e-295	mo06	Hist1h3e
Polr2e	5.09249205134598e-299	0.350882778708208	0.81	0.521	5.2870252477074e-295	mo06	Polr2e
Fth1	1.84103762521626e-298	0.216417447887309	0.992	0.957	1.91136526249952e-294	mo06	Fth1
Cox6c	1.22900218969413e-297	0.279578913155161	0.981	0.852	1.27595007334045e-293	mo06	Cox6c
Ndufb5	1.44120845536581e-297	0.306753129080962	0.898	0.641	1.49626261836079e-293	mo06	Ndufb5
Gcnt2	3.99931641324318e-297	0.475209456366425	0.744	0.432	4.15209030022907e-293	mo06	Gcnt2
Timm8b	1.08988536936135e-296	0.390542885497008	0.743	0.474	1.13151899047095e-292	mo06	Timm8b
Lyl1	3.13221990072125e-296	0.42637782396523	0.761	0.482	3.2518707009288e-292	mo06	Lyl1
Uqcr11	1.50943849329924e-295	0.24589953920435	0.959	0.756	1.56709904374327e-291	mo06	Uqcr11
S100a13	2.33188221096356e-295	0.384232308331482	0.815	0.547	2.42096011142236e-291	mo06	S100a13
Ndufc2	6.08164458640797e-295	0.277594846905092	0.912	0.665	6.31396340960876e-291	mo06	Ndufc2
Mrpl43	8.80281846053446e-295	0.394646766092305	0.732	0.469	9.13908612572687e-291	mo06	Mrpl43
Znrf1	1.17996742291158e-294	0.46458114394807	0.728	0.46	1.2250421784668e-290	mo06	Znrf1
Serf2	2.4294319846695e-294	0.299395527034253	0.983	0.854	2.52223628648388e-290	mo06	Serf2
Bola2	7.11698458287451e-294	0.303112209993092	0.91	0.651	7.38885339394032e-290	mo06	Bola2
Supt4a	2.13602565319685e-293	0.369082493186478	0.83	0.568	2.21762183314897e-289	mo06	Supt4a
Romo1	3.73570869021123e-293	0.299282805602372	0.908	0.656	3.8784127621773e-289	mo06	Romo1
Ndufs7	1.00455837491104e-292	0.319866765864205	0.857	0.591	1.04293250483264e-288	mo06	Ndufs7
Glrx3	9.76323698493861e-292	0.33191214291049	0.832	0.544	1.01361926377633e-287	mo06	Glrx3
Pdcd1lg2	3.63527912814722e-291	0.279927714920373	0.118	0	3.77414679084244e-287	mo06	Pdcd1lg2
H3f3a	4.82478729436561e-291	0.316365156385084	0.99	0.962	5.00909416901038e-287	mo06	H3f3a
Bex1	8.79559121962448e-291	0.527689385622084	0.31	0.091	9.13158280421413e-287	mo06	Bex1
Tmem256	1.11199268235988e-290	0.32714032152154	0.898	0.657	1.15447080282602e-286	mo06	Tmem256
Tceal9	4.65040817915551e-290	0.358459741641	0.778	0.49	4.82805377159925e-286	mo06	Tceal9
Cd34	1.08528958728485e-288	0.32732031199185	0.83	0.474	1.12674764951913e-284	mo06	Cd34
Atp6v0b	1.13034957299422e-288	0.393505667828839	0.844	0.588	1.1735289266826e-284	mo06	Atp6v0b
Mrpl24	1.29014903861788e-288	0.388744444788278	0.795	0.527	1.33943273189309e-284	mo06	Mrpl24
Cmc1	1.93195046736178e-288	0.397777916442339	0.688	0.414	2.005750975215e-284	mo06	Cmc1
Mageh1	6.44104824260645e-288	0.248733404474062	0.116	0	6.68709628547402e-284	mo06	Mageh1
Mettl4	3.35981993204109e-287	0.305302015963856	0.175	0.022	3.48816505344506e-283	mo06	Mettl4
Mppe1	3.03423651577695e-286	0.31076266423467	0.168	0.019	3.15014435067963e-282	mo06	Mppe1
Emp3	6.88166534933739e-286	0.283095466801493	0.946	0.716	7.14454496568208e-282	mo06	Emp3
Myct1	7.41960783846014e-286	0.49151911721131	0.636	0.329	7.70303685788932e-282	mo06	Myct1
Ltb	1.46882220695966e-285	0.715385189906786	0.504	0.222	1.52493121526552e-281	mo06	Ltb
Timm10b	4.24933760867671e-285	0.350641961861869	0.817	0.563	4.41166230532816e-281	mo06	Timm10b
Sec61g	7.7470829988778e-285	0.240816142125858	0.973	0.808	8.04302156943493e-281	mo06	Sec61g
Ndufv2	2.29047017347042e-284	0.358289927069077	0.825	0.566	2.37796613409699e-280	mo06	Ndufv2
Coa3	4.21125537976771e-284	0.378177992369525	0.745	0.483	4.37212533527483e-280	mo06	Coa3
Lage3	8.42749923869785e-284	0.353279455456334	0.725	0.451	8.74942970961611e-280	mo06	Lage3
Stimate	4.73310073203708e-283	0.204432576563337	0.114	0	4.9139051800009e-279	mo06	Stimate
Psmb1	2.58645600963528e-282	0.281695734273918	0.931	0.703	2.68525862920334e-278	mo06	Psmb1
Pggt1b	1.8356943318606e-281	0.422942603442119	0.293	0.111	1.90581785533767e-277	mo06	Pggt1b
Txnl1	3.9652360790023e-280	0.275052319331699	0.863	0.604	4.11670809722019e-276	mo06	Txnl1
St13	5.72827432773821e-280	0.302515255630533	0.899	0.638	5.94709440705781e-276	mo06	St13
Psma5	2.12469649072405e-279	0.286715637115176	0.878	0.612	2.20585989666971e-275	mo06	Psma5
U2af1	4.70038234758391e-279	0.316749262427081	0.879	0.642	4.87993695326162e-275	mo06	U2af1
Tmem265	5.30209472650031e-279	0.215872880993177	0.113	0	5.50463474505262e-275	mo06	Tmem265
Cdk4	5.31859722314855e-278	0.312107130726702	0.887	0.619	5.52176763707283e-274	mo06	Cdk4
Scand1	6.17835296763594e-278	0.329253938600337	0.889	0.641	6.41436605099964e-274	mo06	Scand1
Ndufb8	2.43766546591434e-277	0.287990729070652	0.894	0.645	2.53078428671227e-273	mo06	Ndufb8
Cplane1	4.09546658929791e-277	0.225842504956188	0.112	0	4.25191341300909e-273	mo06	Cplane1
Ruvbl1	7.61189152625967e-277	0.33916647230302	0.766	0.475	7.90266578256279e-273	mo06	Ruvbl1
Atxn7l3b	1.19944888956634e-276	0.367158435403197	0.855	0.598	1.24526783714778e-272	mo06	Atxn7l3b
Clta	2.72436109569611e-276	0.270083996347493	0.942	0.719	2.8284316895517e-272	mo06	Clta
Asah2	1.69647279075832e-275	0.229489017834332	0.111	0	1.76127805136529e-271	mo06	Asah2
Dctpp1	7.79403555656543e-275	0.41117730587531	0.815	0.534	8.09176771482623e-271	mo06	Dctpp1
Commd1	7.10480644005471e-274	0.372884648066876	0.714	0.467	7.3762100460648e-270	mo06	Commd1
Tomm20	2.16804204720464e-273	0.235923395608688	0.939	0.71	2.25086125340786e-269	mo06	Tomm20
Clec2d	2.81961804449555e-272	0.434813192200002	0.815	0.549	2.92732745379528e-268	mo06	Clec2d
Vldlr	8.36218741813699e-272	0.581044971852273	0.394	0.164	8.68162297750982e-268	mo06	Vldlr
Phpt1	1.85141241886663e-271	0.343425728203609	0.718	0.422	1.92213637326733e-267	mo06	Phpt1
Srsf3	1.82863431396852e-270	0.276155245661937	0.976	0.832	1.89848814476211e-266	mo06	Srsf3
Drap1	3.78915086131821e-270	0.280377519003536	0.88	0.622	3.93389642422056e-266	mo06	Drap1
Kit	2.55219973160564e-269	0.369075211501187	0.845	0.524	2.64969376135297e-265	mo06	Kit
Polr2i	3.30845614362051e-269	0.370769475332122	0.708	0.444	3.43483916830682e-265	mo06	Polr2i
Cbwd1	8.32153396677854e-269	0.392487738869559	0.333	0.126	8.63941656430948e-265	mo06	Cbwd1
Firre	1.68973656336534e-268	0.252788030959728	0.109	0	1.75428450008589e-264	mo06	Firre
Fdx1	3.27454396493689e-268	0.391310742650866	0.579	0.323	3.39963154439748e-264	mo06	Fdx1
Gimap1os	2.38751329434111e-266	0.292782649824555	0.108	0	2.47871630218494e-262	mo06	Gimap1os
Abracl	2.8658044223636e-266	0.312423374421364	0.902	0.666	2.97527815129789e-262	mo06	Abracl
Txnl4a	4.51540679197978e-265	0.408291750610808	0.655	0.405	4.68789533143341e-261	mo06	Txnl4a
Apex1	5.80424869342776e-265	0.393771473126935	0.731	0.444	6.0259709935167e-261	mo06	Apex1
Rabac1	7.38581901972291e-265	0.334505449546253	0.875	0.63	7.66795730627633e-261	mo06	Rabac1
Psme1	1.15229968416187e-264	0.254930050274487	0.957	0.763	1.19631753209686e-260	mo06	Psme1
Tsn	2.5036456043186e-263	0.297122348612773	0.854	0.586	2.59928486640357e-259	mo06	Tsn
Sdhaf4	5.56830698304507e-263	0.381170993399541	0.582	0.329	5.78101630979739e-259	mo06	Sdhaf4
Mpc2	5.60777810359014e-263	0.340230473644862	0.818	0.561	5.82199522714729e-259	mo06	Mpc2
Eva1b	7.04058430385306e-263	0.426546103294376	0.259	0.088	7.30953462426025e-259	mo06	Eva1b
Ifi44	3.9654153843641e-262	0.437059008646925	0.18	0.029	4.11689425204681e-258	mo06	Ifi44
Ndufa12	4.75823801975574e-262	0.254714522995966	0.866	0.597	4.9400027121104e-258	mo06	Ndufa12
Sfr1	4.94428735241007e-262	0.320749129940573	0.842	0.575	5.13315912927213e-258	mo06	Sfr1
Mrps16	1.25981622724929e-260	0.321982632708668	0.801	0.54	1.30794120713021e-256	mo06	Mrps16
Ppdpf	3.39612629859688e-260	0.387653260922262	0.724	0.456	3.52585832320328e-256	mo06	Ppdpf
Mrpl30	3.7977640542821e-259	0.307243178279888	0.806	0.535	3.94283864115568e-255	mo06	Mrpl30
Snw1	7.61475193294647e-259	0.342387657799277	0.819	0.556	7.90563545678503e-255	mo06	Snw1
Smim6	2.68946082672891e-258	0.422314762225747	0.235	0.069	2.79219823030996e-254	mo06	Smim6
Hist1h3f	3.61491909464612e-256	0.714083548879255	0.315	0.152	3.7530090040616e-252	mo06	Hist1h3f
Commd7	4.75388989907605e-256	0.361175463858666	0.726	0.467	4.93548849322076e-252	mo06	Commd7
Mplkip	5.07077341730326e-256	0.379626378543526	0.703	0.456	5.26447696184425e-252	mo06	Mplkip
Lamtor2	8.29364993333071e-256	0.297729424020589	0.85	0.595	8.61046736078394e-252	mo06	Lamtor2
Eid2	1.48249605806703e-255	0.395292344343484	0.232	0.069	1.53912740748519e-251	mo06	Eid2
Osbpl1a	3.96238952324842e-255	0.415153869748986	0.618	0.337	4.11375280303651e-251	mo06	Osbpl1a
Zfp608	7.06370582344731e-255	0.476733585854226	0.588	0.334	7.333539385903e-251	mo06	Zfp608
Ptov1	1.14925851144489e-254	0.371285014106689	0.686	0.414	1.19316018658208e-250	mo06	Ptov1
Creg1	2.1848023897597e-254	0.277653162008049	0.893	0.628	2.26826184104852e-250	mo06	Creg1
Pik3ip1	3.90002593709808e-254	0.499750996676731	0.622	0.357	4.04900692789522e-250	mo06	Pik3ip1
Mecom	8.87823441889431e-254	0.469400536177249	0.594	0.294	9.21738297369607e-250	mo06	Mecom
Srcap	1.73941747413715e-253	0.3980386670042	0.468	0.232	1.80586322164918e-249	mo06	Srcap
Atpif1	2.16676956564556e-253	0.219282854042793	0.975	0.83	2.24954016305323e-249	mo06	Atpif1
Hspe1	3.8998325224451e-253	0.202337015752991	0.961	0.738	4.0488061248025e-249	mo06	Hspe1
Ubl5	6.12797593137376e-253	0.249102121518307	0.954	0.764	6.36206461195223e-249	mo06	Ubl5
Naa20	8.23525619895964e-253	0.358262555748903	0.648	0.397	8.5498429857599e-249	mo06	Naa20
Eif2s2	1.10962341243745e-252	0.233817588071959	0.948	0.742	1.15201102679256e-248	mo06	Eif2s2
Eif1b	4.28187881799469e-252	0.327489117600774	0.797	0.548	4.44544658884208e-248	mo06	Eif1b
Psma2	1.98028316705709e-251	0.260214655561821	0.907	0.68	2.05592998403867e-247	mo06	Psma2
Cbx1	5.54203805606974e-251	0.279109095249396	0.867	0.608	5.75374390981161e-247	mo06	Cbx1
Sdsl	1.31122423866007e-250	0.431528453874149	0.602	0.321	1.36131300457689e-246	mo06	Sdsl
Cpne8	1.54545856984253e-250	0.257820218761661	0.102	0	1.60449508721052e-246	mo06	Cpne8
C1qbp	1.59116005226172e-250	0.258131765704146	0.883	0.596	1.65194236625811e-246	mo06	C1qbp
Tm2d2	9.45648616484071e-250	0.403634154516039	0.597	0.369	9.81772393633763e-246	mo06	Tm2d2
Tmsb15b1	1.21998359248576e-249	0.359049327259084	0.223	0.067	1.26658696571872e-245	mo06	Tmsb15b1
Hist1h1e	3.08531680285006e-249	0.750925496348921	0.647	0.405	3.20317590471893e-245	mo06	Hist1h1e
Dync1i2	3.64886828522411e-249	0.348036206736434	0.834	0.59	3.78825505371967e-245	mo06	Dync1i2
Sf3b5	1.63194251815946e-248	0.293763564768515	0.856	0.613	1.69428272235316e-244	mo06	Sf3b5
Hoxa9	3.51541770714041e-248	0.466507572669238	0.529	0.28	3.64970666355318e-244	mo06	Hoxa9
Mettl26	3.42555051017039e-247	0.370130305560836	0.571	0.331	3.5564065396589e-243	mo06	Mettl26
Mettl23	6.5813269830358e-247	0.338143343865624	0.712	0.451	6.83273367378777e-243	mo06	Mettl23
Clic5	8.49183184591849e-247	0.217160134152637	0.1	0	8.81621982243257e-243	mo06	Clic5
Ndufs5	9.42062920130285e-247	0.278868664739733	0.858	0.615	9.78049723679262e-243	mo06	Ndufs5
Dnaja1	2.11031461003406e-246	0.258868889605425	0.936	0.718	2.19092862813736e-242	mo06	Dnaja1
Ndufb3	3.60568494035523e-246	0.270773845636408	0.866	0.619	3.7434221050768e-242	mo06	Ndufb3
Sod2	5.10937137063036e-246	0.334019217869243	0.741	0.483	5.30454935698844e-242	mo06	Sod2
Snrpb	5.65863561785901e-246	0.237411806579546	0.936	0.73	5.87479549846123e-242	mo06	Snrpb
Uqcr10	3.22051904094081e-245	0.254261104615664	0.93	0.728	3.34354286830475e-241	mo06	Uqcr10
Nkx2-3	9.60598014802777e-245	0.509173362370741	0.303	0.109	9.97292858968243e-241	mo06	Nkx2-3
Vdac3	1.32385427947339e-244	0.271554835661372	0.845	0.592	1.37442551294927e-240	mo06	Vdac3
Hikeshi	4.63390346981955e-244	0.361416845889	0.635	0.396	4.81091858236665e-240	mo06	Hikeshi
Egfl7	8.71453821040716e-244	0.356286861608489	0.691	0.395	9.04743357004471e-240	mo06	Egfl7
Wdr74	4.20851968615518e-243	0.359803722097298	0.469	0.234	4.36928513816631e-239	mo06	Wdr74
Tspan4	6.02265882863224e-243	0.357368739837854	0.677	0.393	6.25272439588599e-239	mo06	Tspan4
Ube2b	1.76961691097319e-242	0.346516721534536	0.807	0.563	1.83721627697237e-238	mo06	Ube2b
Eci1	2.59939565041311e-242	0.371402463607439	0.598	0.355	2.69869256425889e-238	mo06	Eci1
Tmbim4	5.24628865115731e-242	0.341578073038848	0.753	0.504	5.44669687763152e-238	mo06	Tmbim4
Srek1ip1	8.11429395366554e-242	0.386233338270701	0.611	0.369	8.42425998269556e-238	mo06	Srek1ip1
Atraid	9.42657289099606e-241	0.393570709026642	0.585	0.35	9.78666797543211e-237	mo06	Atraid
Ube2e1	1.10683466308481e-240	0.345490682170044	0.71	0.455	1.14911574721465e-236	mo06	Ube2e1
Cdc26	1.82993388136483e-240	0.305729099667925	0.758	0.498	1.89983735563296e-236	mo06	Cdc26
Ndufs4	1.93046934221913e-240	0.286701861890041	0.796	0.546	2.0042132710919e-236	mo06	Ndufs4
Uqcc3	2.51804133654295e-240	0.359470524600473	0.696	0.454	2.61423051559889e-236	mo06	Uqcc3
Pin4	7.67383733306721e-240	0.314764846074544	0.726	0.472	7.96697791919037e-236	mo06	Pin4
Hmgn1	2.42250811290593e-239	0.25211827782307	0.862	0.582	2.51504792281894e-235	mo06	Hmgn1
Il21r	4.72127157576844e-239	0.440522728791766	0.489	0.257	4.90162414996279e-235	mo06	Il21r
Bbip1	6.08415954340992e-239	0.419991686983527	0.606	0.384	6.31657443796818e-235	mo06	Bbip1
Ndufs8	1.29710429299763e-238	0.308040965490568	0.768	0.51	1.34665367699013e-234	mo06	Ndufs8
Srp9	3.63526385498601e-238	0.238164734866932	0.904	0.659	3.77413093424647e-234	mo06	Srp9
Hist1h2ai	3.63750877645076e-238	0.270147408110708	0.155	0.028	3.77646161171118e-234	mo06	Hist1h2ai
Hist1h4a	9.24952766047986e-238	0.370728403134093	0.225	0.076	9.60285961711019e-234	mo06	Hist1h4a
Cox5b	1.24299943531045e-237	0.224913837080414	0.959	0.783	1.29048201373931e-233	mo06	Cox5b
Capza2	1.2458837328125e-237	0.256294475221674	0.895	0.657	1.29347649140594e-233	mo06	Capza2
Mcee	1.98982274488697e-237	0.358816242748305	0.609	0.377	2.06583397374165e-233	mo06	Mcee
mt-Nd4l	3.71613019615517e-237	0.254289647351922	0.973	0.77	3.8580863696483e-233	mo06	mt-Nd4l
Kxd1	1.22490128300219e-236	0.354431981825828	0.644	0.402	1.27169251201287e-232	mo06	Kxd1
Paics	2.17719059254915e-236	0.294025879836101	0.823	0.545	2.26035927318453e-232	mo06	Paics
Hist1h4c	3.60180850715624e-236	0.570036726951326	0.353	0.175	3.7393975921296e-232	mo06	Hist1h4c
Cyb5a	2.62576750946021e-235	0.307387895549424	0.768	0.507	2.72607182832159e-231	mo06	Cyb5a
Ndufb11	2.08285387493924e-234	0.250897633980377	0.908	0.678	2.16241889296192e-230	mo06	Ndufb11
Mrpl15	3.26764317206585e-234	0.313470572970886	0.728	0.474	3.39246714123876e-230	mo06	Mrpl15
Nol7	4.07000010288226e-234	0.23859803108496	0.883	0.634	4.22547410681236e-230	mo06	Nol7
Dbi	1.25178678317023e-233	0.229490281114768	0.898	0.654	1.29960503828733e-229	mo06	Dbi
Yeats4	5.77225415127863e-233	0.342770414823856	0.733	0.496	5.99275425985748e-229	mo06	Yeats4
Hist1h2br	1.04536022588832e-232	0.422087148946425	0.251	0.098	1.08529298651726e-228	mo06	Hist1h2br
Clpp	1.17129468155637e-232	0.354733644974067	0.606	0.357	1.21603813839183e-228	mo06	Clpp
Ndufb10	2.87057407336502e-232	0.276035942397306	0.853	0.607	2.98023000296756e-228	mo06	Ndufb10
Pura	3.86024949745944e-232	0.358265875236478	0.762	0.496	4.00771102826239e-228	mo06	Pura
Ifi27	4.25514047321148e-232	0.49969682159346	0.73	0.521	4.41768683928816e-228	mo06	Ifi27
Atp5c1	4.5257351323904e-232	0.203378760026006	0.945	0.746	4.69861821444771e-228	mo06	Atp5c1
Uqcc2	2.53009627778944e-231	0.295442011041985	0.82	0.564	2.626745955601e-227	mo06	Uqcc2
Phax	3.2758280535485e-231	0.344396085792925	0.59	0.355	3.40096468519405e-227	mo06	Phax
Zfp467	1.85204417700299e-230	0.431196097678988	0.251	0.088	1.9227922645645e-226	mo06	Zfp467
Snrpd1	3.43477864640673e-230	0.252548276468306	0.911	0.692	3.56598719069946e-226	mo06	Snrpd1
Cavin3	1.24128260739863e-229	0.396052259312078	0.225	0.072	1.28869960300126e-225	mo06	Cavin3
Bsg	3.80253553458319e-229	0.235236386678313	0.894	0.662	3.94779239200427e-225	mo06	Bsg
Psmd8	4.10949330667384e-229	0.294228793235468	0.809	0.569	4.26647595098878e-225	mo06	Psmd8
Polr2l	6.35483571223327e-229	0.246011809632769	0.699	0.423	6.59759043644058e-225	mo06	Polr2l
Hscb	6.01493473274192e-227	0.35618047365977	0.602	0.358	6.24470523953266e-223	mo06	Hscb
Glod4	8.21217104411238e-227	0.326904469720032	0.669	0.425	8.52587597799747e-223	mo06	Glod4
Saysd1	1.62050029440403e-226	0.390267261217875	0.378	0.182	1.68240340565027e-222	mo06	Saysd1
Tspan6	2.26358482189549e-226	0.27750031132048	0.164	0.031	2.3500537620919e-222	mo06	Tspan6
Aldh2	2.35941253736705e-226	0.216270847963399	0.95	0.709	2.44954209629448e-222	mo06	Aldh2
Ubash3a	5.34645364053296e-226	0.285419199697974	0.165	0.032	5.55068816960132e-222	mo06	Ubash3a
Glo1	1.38421883629029e-225	0.304187900707982	0.684	0.425	1.43709599583658e-221	mo06	Glo1
Naxd	1.7876923644066e-225	0.36032248421574	0.609	0.38	1.85598221272693e-221	mo06	Naxd
Ywhae	3.46812068268319e-225	0.20939148495218	0.943	0.735	3.60060289276168e-221	mo06	Ywhae
Cox7a2l	1.85677088216909e-224	0.20021398586251	0.935	0.693	1.92769952986795e-220	mo06	Cox7a2l
Gtf3a	1.00150682083994e-223	0.322630875990614	0.703	0.448	1.03976438139603e-219	mo06	Gtf3a
Ino80b	2.55876007541153e-223	0.358263515170545	0.608	0.373	2.65650471029225e-219	mo06	Ino80b
Ccdc12	5.67291326014222e-223	0.296858506602814	0.818	0.578	5.88961854667965e-219	mo06	Ccdc12
Tpm2	1.17508853342671e-222	0.268426828320557	0.147	0.022	1.21997691540361e-218	mo06	Tpm2
Hnrnph3	3.48650176521428e-222	0.356889444124872	0.612	0.377	3.61968613264546e-218	mo06	Hnrnph3
Hmox2	1.10611159408216e-221	0.337683594003586	0.652	0.42	1.1483650569761e-217	mo06	Hmox2
Cebpz	3.33270282625234e-221	0.310795310947961	0.836	0.587	3.46001207421518e-217	mo06	Cebpz
Atp5h	3.56697351574298e-221	0.206256337500695	0.97	0.804	3.70323190404436e-217	mo06	Atp5h
Abhd14a	4.59968027099218e-221	0.351214475891194	0.511	0.278	4.77538805734408e-217	mo06	Abhd14a
Cd63	5.02468286040864e-221	0.307150055387699	0.85	0.571	5.21662574567625e-217	mo06	Cd63
Snx24	6.89231773637884e-221	0.266464172552586	0.151	0.025	7.15560427390851e-217	mo06	Snx24
Ndufc1	3.98680434030066e-220	0.243508637120209	0.872	0.64	4.13910026610015e-216	mo06	Ndufc1
Commd3	2.99703773915556e-219	0.312431319483972	0.685	0.447	3.11152458079131e-215	mo06	Commd3
Mrpl17	7.31007851820978e-219	0.328073198760712	0.691	0.446	7.58932351760539e-215	mo06	Mrpl17
Rnf8	1.13001786431897e-218	0.340421480482196	0.36	0.167	1.17318454673596e-214	mo06	Rnf8
Mrps17	2.21319721315266e-218	0.300829017063091	0.704	0.465	2.29774134669509e-214	mo06	Mrps17
Gkap1	6.97903407474669e-218	0.397767259495765	0.448	0.229	7.24563317640202e-214	mo06	Gkap1
Lsm7	8.29628629166128e-218	0.229024174043773	0.819	0.538	8.61320442800274e-214	mo06	Lsm7
Psmb5	1.27261264751097e-217	0.221353077537577	0.877	0.638	1.32122645064589e-213	mo06	Psmb5
Mrpl23	1.44886517846496e-217	0.264211727626033	0.828	0.563	1.50421182828233e-213	mo06	Mrpl23
Unc50	2.08651578090476e-217	0.340948314736076	0.588	0.368	2.16622068373532e-213	mo06	Unc50
Mdh1	2.09050394952891e-217	0.262154601643094	0.837	0.584	2.17036120040091e-213	mo06	Mdh1
Grpel1	2.69051324200603e-217	0.290958448973289	0.716	0.468	2.79329084785066e-213	mo06	Grpel1
Cbr1	4.17255718365325e-217	0.34936725544945	0.492	0.266	4.33194886806881e-213	mo06	Cbr1
Tsc22d1	2.90655177562352e-216	0.398833851435817	0.645	0.367	3.01758205345233e-212	mo06	Tsc22d1
Cd81	4.68520118878136e-216	0.233960604706404	0.849	0.589	4.86417587419281e-212	mo06	Cd81
Atp6v1g1	7.83575026213499e-216	0.272336126552273	0.85	0.613	8.13507592214855e-212	mo06	Atp6v1g1
Lsm4	9.92086178933435e-216	0.24660362393526	0.857	0.621	1.02998387096869e-211	mo06	Lsm4
Irf2	3.63016062996018e-215	0.329160185794628	0.789	0.547	3.76883276602466e-211	mo06	Irf2
Dctn3	3.01434660819341e-214	0.314403177231612	0.722	0.491	3.1294946486264e-210	mo06	Dctn3
Tmed9	9.1839662786914e-214	0.205225012660051	0.888	0.635	9.53479379053741e-210	mo06	Tmed9
Son	1.01437250632634e-213	0.225901306410672	0.965	0.775	1.053121536068e-209	mo06	Son
Fundc2	1.04796633443222e-213	0.269208691203153	0.757	0.498	1.08799864840753e-209	mo06	Fundc2
Fam162a	5.12999172826346e-213	0.295249465077157	0.698	0.448	5.32595741228312e-209	mo06	Fam162a
Mrfap1	5.29114913260603e-213	0.233432126044613	0.878	0.637	5.49327102947158e-209	mo06	Mrfap1
Rnh1	7.34370556023387e-213	0.318521124916079	0.698	0.458	7.62423511263481e-209	mo06	Rnh1
Ift20	7.64002301260536e-213	0.280798829981398	0.744	0.501	7.93187189168688e-209	mo06	Ift20
Anapc13	9.59950866134764e-213	0.286055597423875	0.775	0.535	9.96620989221112e-209	mo06	Anapc13
Mrpl57	9.98662308224967e-213	0.285166898924543	0.773	0.536	1.03681120839916e-208	mo06	Mrpl57
Tbrg1	1.08204765139372e-212	0.302615345564931	0.751	0.502	1.12338187167696e-208	mo06	Tbrg1
Nsmce4a	2.0009507426084e-212	0.283208978708049	0.758	0.52	2.07738706097604e-208	mo06	Nsmce4a
Srfbp1	4.04500078305755e-212	0.342136397100013	0.322	0.141	4.19951981297035e-208	mo06	Srfbp1
Pet100	4.8645957612987e-212	0.299307364241143	0.809	0.592	5.05042331938031e-208	mo06	Pet100
Pop5	1.13739572359923e-211	0.316283497205493	0.609	0.372	1.18084424024073e-207	mo06	Pop5
Gpr65	2.05694038613557e-211	0.419471246906063	0.519	0.294	2.13551550888595e-207	mo06	Gpr65
Aamdc	3.3290656161658e-211	0.342617751371724	0.461	0.251	3.45623592270333e-207	mo06	Aamdc
Syf2	8.37945610729215e-211	0.294225261187698	0.76	0.527	8.69955133059071e-207	mo06	Syf2
Fxr1	1.62607909601729e-210	0.288995368668252	0.755	0.508	1.68819531748515e-206	mo06	Fxr1
BC005624	2.42071254043309e-210	0.338243965838543	0.653	0.431	2.51318375947763e-206	mo06	BC005624
Osgep	2.94728247428296e-210	0.297017851674517	0.661	0.42	3.05986866480056e-206	mo06	Osgep
Ccl27a	2.96138210786085e-210	0.387060808470473	0.314	0.141	3.07450690438114e-206	mo06	Ccl27a
Vdac2	3.39914968281156e-210	0.2104000119252	0.893	0.661	3.52899720069496e-206	mo06	Vdac2
Otos	1.52509843424938e-209	0.4139350890976	0.466	0.242	1.58335719443771e-205	mo06	Otos
Eif1a	3.27273154563027e-209	0.311177104980253	0.736	0.474	3.39774989067335e-205	mo06	Eif1a
Nme4	3.34987875069459e-209	0.321200682506516	0.613	0.362	3.47784411897112e-205	mo06	Nme4
Exosc3	4.88857891970201e-209	0.296035514065583	0.637	0.399	5.07532263443462e-205	mo06	Exosc3
Polr2f	5.80879844607507e-209	0.219831890808493	0.828	0.572	6.03069454671513e-205	mo06	Polr2f
Hypk	6.69540320086343e-209	0.226129997968245	0.798	0.554	6.95116760313641e-205	mo06	Hypk
Saraf	8.15297170209094e-209	0.309584007846257	0.751	0.491	8.46441522111081e-205	mo06	Saraf
Acadm	2.12761567350678e-208	0.342083277482466	0.627	0.39	2.20889059223474e-204	mo06	Acadm
Naa38	2.43965529165096e-208	0.270527877446973	0.753	0.506	2.53285012379203e-204	mo06	Naa38
Snrpd3	3.67500475955885e-208	0.211741790169687	0.887	0.655	3.815389941374e-204	mo06	Snrpd3
Mettl18	3.93846382846001e-208	0.260527916954938	0.171	0.04	4.08891314670718e-204	mo06	Mettl18
Tcea1	8.53010029154058e-208	0.277083045504612	0.802	0.569	8.85595012267744e-204	mo06	Tcea1
Trappc4	1.49259970700884e-207	0.309400129484239	0.694	0.469	1.54961701581658e-203	mo06	Trappc4
Cfdp1	4.32372489706073e-206	0.24123996264311	0.753	0.507	4.48889118812844e-202	mo06	Cfdp1
Ube2e3	5.47085130792398e-206	0.269040560077994	0.721	0.474	5.67983782788667e-202	mo06	Ube2e3
Fam32a	6.79253197380293e-206	0.318985301529774	0.746	0.524	7.0520066952022e-202	mo06	Fam32a
Denr	7.8370541608061e-206	0.242987430171433	0.774	0.52	8.13642962974889e-202	mo06	Denr
Washc3	1.02739341553671e-205	0.348292968972571	0.559	0.344	1.06663984401021e-201	mo06	Washc3
Il12a	3.158215999582e-205	0.464198680261141	0.393	0.187	3.27885985076603e-201	mo06	Il12a
Psmg1	3.8789634037186e-205	0.319470989937459	0.581	0.352	4.02713980574065e-201	mo06	Psmg1
Timm13	1.87646685735817e-204	0.221873978532688	0.862	0.627	1.94814789130925e-200	mo06	Timm13
Ndufs3	1.99570203182025e-204	0.291883909683484	0.704	0.461	2.07193784943579e-200	mo06	Ndufs3
Hist1h3b	2.49828610222381e-204	0.497297182757653	0.193	0.073	2.59372063132876e-200	mo06	Hist1h3b
Gprc5b	9.03136628986537e-204	0.30787237820077	0.154	0.031	9.37636448213823e-200	mo06	Gprc5b
Acbd6	1.03941815780463e-203	0.283338471030547	0.685	0.452	1.07912393143277e-199	mo06	Acbd6
Eloc	5.33769062457614e-203	0.280204328825785	0.788	0.563	5.54159040643495e-199	mo06	Eloc
Oxld1	1.05187394525379e-202	0.324878809157542	0.237	0.1	1.09205552996248e-198	mo06	Oxld1
Flt3	2.82731327623758e-202	0.435183518210587	0.514	0.252	2.93531664338985e-198	mo06	Flt3
Myc	5.23239591423023e-202	0.374548310790576	0.676	0.405	5.43227343815382e-198	mo06	Myc
Pold4	7.66114701672212e-202	0.383038442588542	0.58	0.368	7.95380283276091e-198	mo06	Pold4
Mthfsl	8.18403433223862e-202	0.359010449546844	0.448	0.253	8.49666444373013e-198	mo06	Mthfsl
Cisd1	8.65630954831115e-202	0.311183076825013	0.656	0.411	8.98698057305663e-198	mo06	Cisd1
Lsm1	9.58652811276818e-202	0.300166042743306	0.575	0.361	9.95273348667593e-198	mo06	Lsm1
Lamtor5	1.82669167419248e-201	0.284374026706587	0.718	0.484	1.89647129614663e-197	mo06	Lamtor5
Ywhaq	2.15834841777622e-201	0.200348192393659	0.879	0.649	2.24079732733527e-197	mo06	Ywhaq
Ppa1	8.75878489980534e-201	0.268414094446718	0.743	0.482	9.0933704829779e-197	mo06	Ppa1
Ier3ip1	1.25982089386817e-200	0.28421740977306	0.765	0.531	1.30794605201394e-196	mo06	Ier3ip1
Twistnb	1.65076994353748e-200	0.291993421838145	0.705	0.458	1.71382935538061e-196	mo06	Twistnb
Hmgn2	1.75634094611161e-200	0.251284645414841	0.923	0.728	1.82343317025307e-196	mo06	Hmgn2
Msrb2	4.54143889156332e-200	0.36543680997556	0.424	0.239	4.71492185722104e-196	mo06	Msrb2
Hmgn3	9.82391796636942e-200	0.381806159998739	0.437	0.222	1.01991916326847e-195	mo06	Hmgn3
Magi2	1.24877630476158e-199	0.267222949644964	0.141	0.027	1.29647955960347e-195	mo06	Magi2
Cir1	1.73296010119979e-199	0.343257298607735	0.676	0.439	1.79915917706562e-195	mo06	Cir1
Ndufa6	1.80070361312228e-199	0.201885688778412	0.914	0.687	1.86949049114356e-195	mo06	Ndufa6
Tle6	4.33873972202449e-199	0.275677167255366	0.147	0.03	4.50447957940583e-195	mo06	Tle6
Emg1	5.78177793209236e-199	0.248242746104093	0.815	0.57	6.00264184909829e-195	mo06	Emg1
Tm2d3	9.15875983250515e-199	0.330460535658078	0.544	0.331	9.50862445810685e-195	mo06	Tm2d3
Gabarapl1	1.02703609025362e-198	0.363426649454315	0.631	0.381	1.0662688689013e-194	mo06	Gabarapl1
Txndc17	2.22199716869793e-198	0.273302780957743	0.768	0.538	2.30687746054219e-194	mo06	Txndc17
Mpp7	3.35186226627322e-198	0.36745938470005	0.282	0.135	3.47990340484486e-194	mo06	Mpp7
Laptm4a	1.05292777863398e-197	0.268325321400291	0.798	0.546	1.0931496197778e-193	mo06	Laptm4a
Zc3h15	6.19278112057862e-197	0.262152559907723	0.791	0.553	6.42934535938472e-193	mo06	Zc3h15
Ctsf	9.2718864744143e-197	0.304308560670533	0.145	0.028	9.62607253773693e-193	mo06	Ctsf
Zranb2	1.32698420404435e-196	0.282488077490668	0.758	0.516	1.37767500063884e-192	mo06	Zranb2
Gadd45gip1	1.75728092491532e-196	0.241573140523311	0.707	0.447	1.82440905624708e-192	mo06	Gadd45gip1
B9d2	4.02851227476234e-196	0.336703382150652	0.586	0.357	4.18240144365827e-192	mo06	B9d2
Sri	1.57593648466444e-195	0.269964602875404	0.827	0.592	1.63613725837862e-191	mo06	Sri
Hoxa10	5.26440172767537e-195	0.377815085011245	0.205	0.075	5.46550187367256e-191	mo06	Hoxa10
Lsm3	7.69142168707245e-195	0.226218597421877	0.835	0.595	7.98523399551862e-191	mo06	Lsm3
Arl3	1.12305176947972e-194	0.341658394731503	0.436	0.242	1.16595234707385e-190	mo06	Arl3
Rer1	1.43756676632869e-194	0.249734156010061	0.799	0.573	1.49248181680245e-190	mo06	Rer1
Arf4	1.63391623245296e-194	0.256466262438245	0.807	0.565	1.69633183253267e-190	mo06	Arf4
Ndor1	2.14316891941447e-194	0.217257205972165	0.133	0.02	2.22503797213611e-190	mo06	Ndor1
Mrpl32	6.35877569158123e-194	0.277003987995065	0.662	0.434	6.60168092299964e-190	mo06	Mrpl32
Fut8	1.05792828215069e-193	0.267855102695461	0.779	0.503	1.09834114252884e-189	mo06	Fut8
Ifnar2	1.64376651028814e-193	0.328061798702569	0.648	0.434	1.70655839098114e-189	mo06	Ifnar2
Pnkd	1.97157170983231e-193	0.324530703888766	0.519	0.319	2.0468857491479e-189	mo06	Pnkd
Nifk	7.03276410686023e-193	0.245680091232838	0.727	0.465	7.30141569574229e-189	mo06	Nifk
Ppie	1.40226212602185e-192	0.285614417323105	0.651	0.406	1.45582853923588e-188	mo06	Ppie
Mrpl22	1.41997054309156e-192	0.288851289560463	0.557	0.337	1.47421341783766e-188	mo06	Mrpl22
Selenoh	1.78920591728193e-192	0.248656796997034	0.815	0.566	1.8575535833221e-188	mo06	Selenoh
Arl6ip5	2.34606833723967e-192	0.2718300089101	0.704	0.471	2.43568814772222e-188	mo06	Arl6ip5
Dtd1	5.63718807016262e-192	0.283472472507095	0.608	0.361	5.85252865444283e-188	mo06	Dtd1
Ntan1	6.94720243147011e-192	0.308785852812582	0.622	0.406	7.21258556435227e-188	mo06	Ntan1
Mtmr9	2.10960783124336e-191	0.367583710235495	0.462	0.246	2.19019485039686e-187	mo06	Mtmr9
Ahsa1	2.75064618163656e-191	0.269995440782814	0.72	0.489	2.85572086577507e-187	mo06	Ahsa1
Fmc1	4.97651203749128e-191	0.254837195375629	0.728	0.483	5.16661479732345e-187	mo06	Fmc1
Arpp19	7.00329669318301e-191	0.227487999353109	0.866	0.65	7.2708226268626e-187	mo06	Arpp19
Cmtm8	1.11934656458733e-190	0.242580472638156	0.131	0.023	1.16210560335456e-186	mo06	Cmtm8
Polr2g	1.56832772116998e-190	0.288133046927845	0.674	0.456	1.62823784011867e-186	mo06	Polr2g
Dusp2	4.04248241725275e-190	0.396262966497052	0.623	0.36	4.1969052455918e-186	mo06	Dusp2
Ethe1	1.87922909111361e-189	0.31840837453236	0.684	0.453	1.95101564239415e-185	mo06	Ethe1
Trmt10a	2.51684263188631e-189	0.374462547159655	0.469	0.269	2.61298602042437e-185	mo06	Trmt10a
Sec11c	4.81361143741301e-189	0.235214415874136	0.865	0.638	4.99749139432219e-185	mo06	Sec11c
Zfp1	4.99093847535137e-189	0.371818460043635	0.336	0.166	5.18159232510979e-185	mo06	Zfp1
Ebna1bp2	1.81708443241975e-188	0.245482641215308	0.735	0.499	1.88649705773819e-184	mo06	Ebna1bp2
Cetn2	4.03377795572892e-188	0.259185092705584	0.702	0.468	4.18786827363776e-184	mo06	Cetn2
Bloc1s2	4.40907236849782e-188	0.309433773556978	0.585	0.367	4.57749893297443e-184	mo06	Bloc1s2
Nfu1	6.50196794489045e-188	0.298234810405177	0.663	0.449	6.75034312038526e-184	mo06	Nfu1
Foxn3	8.98544717504219e-188	0.300022549593222	0.728	0.481	9.3286912571288e-184	mo06	Foxn3
Itm2a	5.24918975736623e-187	0.322243509456726	0.221	0.082	5.44970880609762e-183	mo06	Itm2a
Siva1	7.34120428636558e-187	0.295586652442858	0.776	0.542	7.62163829010474e-183	mo06	Siva1
Tha1	1.02238458528067e-186	0.276563409927517	0.167	0.047	1.06143967643839e-182	mo06	Tha1
BC031181	1.14795622979104e-186	0.300170887475818	0.672	0.461	1.19180815776905e-182	mo06	BC031181
Tspan13	3.46436150870094e-186	0.249629685032525	0.774	0.493	3.59670011833331e-182	mo06	Tspan13
Mfng	6.34004163844247e-186	0.342796860718821	0.521	0.304	6.58223122903097e-182	mo06	Mfng
Tmem208	6.91391451069444e-186	0.28511578463277	0.681	0.46	7.17802604500297e-182	mo06	Tmem208
Tmem160	2.64391570829049e-185	0.236497933315323	0.776	0.535	2.74491328834719e-181	mo06	Tmem160
Nit2	3.38826253981326e-185	0.3119858649856	0.454	0.257	3.51769416883413e-181	mo06	Nit2
Smim26	1.12636059647511e-184	0.307203820467784	0.481	0.281	1.16938757126046e-180	mo06	Smim26
Pdzk1ip1	2.21400499889336e-184	0.448484432575348	0.447	0.219	2.29857998985108e-180	mo06	Pdzk1ip1
Crlf3	3.4143419782059e-184	0.261313924025869	0.795	0.562	3.54476984177336e-180	mo06	Crlf3
Sdf2	4.80295723370964e-184	0.335942395238258	0.586	0.382	4.98643020003735e-180	mo06	Sdf2
Uqcrfs1	5.15971337391256e-184	0.244716392145341	0.771	0.538	5.35681442479602e-180	mo06	Uqcrfs1
Cuedc2	2.29239361680208e-183	0.24060926458772	0.76	0.529	2.37996305296392e-179	mo06	Cuedc2
Rheb	2.33965347486845e-183	0.227637607025388	0.747	0.517	2.42902823760842e-179	mo06	Rheb
Pafah1b3	1.07420938433095e-182	0.262397571365063	0.558	0.32	1.11524418281239e-178	mo06	Pafah1b3
Polr2d	1.16395488000978e-182	0.301735171462387	0.529	0.324	1.20841795642615e-178	mo06	Polr2d
Vapa	2.28629883866087e-182	0.206642019188177	0.848	0.627	2.37363545429772e-178	mo06	Vapa
Fgfbp3	4.32636091155219e-182	0.231539965544258	0.128	0.022	4.49162789837348e-178	mo06	Fgfbp3
Zfp955a	4.44241592210752e-182	0.206641581022201	0.126	0.023	4.61211621033203e-178	mo06	Zfp955a
Gemin7	5.96772526136423e-182	0.308009820271179	0.55	0.358	6.19569236634834e-178	mo06	Gemin7
Dcun1d1	6.72931205706689e-182	0.221006429943192	0.777	0.504	6.98637177764685e-178	mo06	Dcun1d1
Zfp428	7.08038346010312e-182	0.285672247724714	0.195	0.075	7.35085410827906e-178	mo06	Zfp428
Polr2c	9.12139656227729e-182	0.262864428953518	0.666	0.445	9.46983391095629e-178	mo06	Polr2c
Aprt	2.49061942761001e-181	0.248254202851062	0.838	0.596	2.58576108974472e-177	mo06	Aprt
Taf11	1.04295944656151e-180	0.306878998350588	0.527	0.332	1.08280049742016e-176	mo06	Taf11
Ptar1	1.29393529180245e-180	0.22375885698173	0.143	0.027	1.3433636199493e-176	mo06	Ptar1
Taf10	2.21824425881965e-180	0.216516205477054	0.842	0.62	2.30298118950656e-176	mo06	Taf10
Tmem159	2.4785892108023e-180	0.301471186924915	0.211	0.083	2.57327131865495e-176	mo06	Tmem159
Bola1	2.51157109669633e-180	0.261406536444875	0.633	0.4	2.60751311259013e-176	mo06	Bola1
Rab43	2.91694223345981e-180	0.293275060534421	0.219	0.074	3.02836942677798e-176	mo06	Rab43
Tmem70	3.45895884758803e-180	0.300606734059492	0.514	0.309	3.5910910755659e-176	mo06	Tmem70
Nt5c	3.64715412530478e-180	0.310277610567141	0.654	0.441	3.78647541289143e-176	mo06	Nt5c
Sec11a	4.64570739397613e-179	0.234155305386823	0.764	0.532	4.82317341642602e-175	mo06	Sec11a
Jtb	7.3339732240876e-179	0.261271715090041	0.666	0.443	7.61413100124774e-175	mo06	Jtb
Hspbp1	7.44030534553775e-179	0.32792695846371	0.535	0.326	7.72452500973729e-175	mo06	Hspbp1
Trir	2.26589217640569e-178	0.206829506954042	0.858	0.639	2.35244925754439e-174	mo06	Trir
Zfp521	2.66695878911815e-178	0.233617551049073	0.145	0.029	2.76883661486246e-174	mo06	Zfp521
Ndufaf2	3.34238971921962e-178	0.288510223980209	0.571	0.349	3.47006900649381e-174	mo06	Ndufaf2
Lysmd2	1.23598945796999e-177	0.325878001175463	0.25	0.116	1.28320425526445e-173	mo06	Lysmd2
Impa2	1.60292306198773e-177	0.305948659179077	0.603	0.398	1.66415472295566e-173	mo06	Impa2
Zcrb1	2.44505929389223e-177	0.249116040523562	0.73	0.509	2.53846055891891e-173	mo06	Zcrb1
Timm10	3.23271150928547e-177	0.28326957607068	0.563	0.338	3.35620108894018e-173	mo06	Timm10
Gtf3c6	5.13472152306935e-177	0.289902140539206	0.613	0.399	5.3308678852506e-173	mo06	Gtf3c6
Eid1	1.96624652752488e-176	0.282724603941525	0.709	0.474	2.04135714487633e-172	mo06	Eid1
Polr2m	5.61530223606657e-176	0.242578157465581	0.739	0.505	5.82980678148432e-172	mo06	Polr2m
Clnk	1.28852130653955e-175	0.315750718512429	0.3	0.131	1.33774282044936e-171	mo06	Clnk
Rab5a	1.40494161252593e-175	0.351248180693214	0.488	0.311	1.45861038212442e-171	mo06	Rab5a
Ssna1	1.78449348440724e-175	0.232654738941583	0.716	0.49	1.8526611355116e-171	mo06	Ssna1
Mien1	2.75301332284567e-175	0.28609999321815	0.644	0.438	2.85817843177838e-171	mo06	Mien1
Tmem121	9.25811222952066e-175	0.270810158524761	0.174	0.057	9.61177211668835e-171	mo06	Tmem121
Etv6	1.463356692899e-174	0.275807279444626	0.762	0.514	1.51925691856774e-170	mo06	Etv6
Aamp	1.47534874906229e-174	0.240339662125078	0.761	0.528	1.53170707127647e-170	mo06	Aamp
Ufc1	2.44629112440098e-174	0.231805353237672	0.721	0.488	2.5397394453531e-170	mo06	Ufc1
Kbtbd3	5.97109229754247e-174	0.271248670658101	0.179	0.058	6.1991880233086e-170	mo06	Kbtbd3
Mrps34	6.79620704368249e-174	0.282306055010034	0.599	0.387	7.05582215275117e-170	mo06	Mrps34
Dync2li1	7.36509689212104e-174	0.235330098925334	0.13	0.029	7.64644359340007e-170	mo06	Dync2li1
Ostc	1.15236787826512e-173	0.217931876379183	0.81	0.575	1.19638833121484e-169	mo06	Ostc
Fggy	1.83463959763031e-173	0.219813308541744	0.127	0.025	1.90472283025979e-169	mo06	Fggy
Mrpl54	7.94558160361283e-173	0.242838852735598	0.715	0.486	8.24910282087084e-169	mo06	Mrpl54
Pcbd1	1.50749681635454e-172	0.28637619894394	0.183	0.07	1.56508319473929e-168	mo06	Pcbd1
Dgcr6	1.8688432350186e-172	0.279835228808433	0.518	0.317	1.94023304659631e-168	mo06	Dgcr6
Gas8	2.1445046372246e-172	0.228129534353997	0.146	0.039	2.22642471436658e-168	mo06	Gas8
Cwf19l2	2.63999355413437e-172	0.301270790168269	0.6	0.38	2.7408413079023e-168	mo06	Cwf19l2
Mmgt2	3.26855886562124e-172	0.334097801978634	0.382	0.209	3.39341781428797e-168	mo06	Mmgt2
Ndufa1	5.8987581627328e-172	0.20334633512105	0.848	0.635	6.1240907245492e-168	mo06	Ndufa1
Gtf2b	6.27811910612741e-172	0.285766002041127	0.607	0.408	6.51794325598147e-168	mo06	Gtf2b
Zfp52	2.01678393458518e-171	0.207757280062695	0.131	0.025	2.09382508088634e-167	mo06	Zfp52
Zfand6	2.34175251680171e-171	0.320172658424131	0.646	0.444	2.43120746294354e-167	mo06	Zfand6
Nthl1	2.78170817200568e-171	0.263970378187004	0.184	0.071	2.88796942417629e-167	mo06	Nthl1
Prpf4b	5.56247372559288e-171	0.205611732524932	0.854	0.625	5.77496022191053e-167	mo06	Prpf4b
Tspan3	6.61589288178329e-171	0.305272055057076	0.538	0.323	6.86861998986742e-167	mo06	Tspan3
Psmd12	7.48064683480113e-171	0.237242796280079	0.686	0.457	7.76640754389054e-167	mo06	Psmd12
Snrnp27	1.20191740707358e-170	0.27548779803586	0.679	0.472	1.24783065202379e-166	mo06	Snrnp27
Smdt1	1.61153048071225e-170	0.21283914244703	0.84	0.616	1.67309094507546e-166	mo06	Smdt1
Plpp2	3.15313643064834e-170	0.279430525735773	0.202	0.083	3.27358624229911e-166	mo06	Plpp2
Ssbp2	4.29717604673489e-170	0.239906036329583	0.708	0.447	4.46132817172016e-166	mo06	Ssbp2
Sesn1	5.83178358520977e-170	0.355058318803121	0.437	0.248	6.05455771816479e-166	mo06	Sesn1
Mrpl44	2.93113257719202e-169	0.297988004658145	0.499	0.307	3.04310184164075e-165	mo06	Mrpl44
Sord	3.73281892006138e-169	0.297716717824148	0.578	0.358	3.87541260280772e-165	mo06	Sord
Isoc2b	3.97653656548817e-169	0.246633360544969	0.152	0.044	4.12844026228982e-165	mo06	Isoc2b
Higd2a	9.22226890957641e-169	0.262207395798585	0.71	0.497	9.57455958192223e-165	mo06	Higd2a
Psmc6	1.41715720041238e-168	0.219317629256564	0.762	0.534	1.47129260546813e-164	mo06	Psmc6
Pigyl	1.54542719420604e-168	0.304655735256471	0.48	0.306	1.60446251302471e-164	mo06	Pigyl
Flot1	2.41945627755989e-168	0.335838673029331	0.583	0.391	2.51187950736268e-164	mo06	Flot1
Naprt	5.697363479131e-168	0.273212669175379	0.188	0.069	5.91500276403381e-164	mo06	Naprt
Paqr5	6.4122039952787e-168	0.304757862153014	0.171	0.055	6.65715018789835e-164	mo06	Paqr5
Idh3b	1.52074990723307e-167	0.264836333914982	0.648	0.43	1.57884255368938e-163	mo06	Idh3b
Crlf2	1.77339427330394e-167	0.259316292459766	0.711	0.49	1.84113793454415e-163	mo06	Crlf2
Il18	1.76230966857076e-166	0.321901349879681	0.204	0.08	1.82962989791017e-162	mo06	Il18
Zfp931	1.8091162861141e-166	0.271472465238339	0.189	0.069	1.87822452824366e-162	mo06	Zfp931
Fam173a	2.16160642920588e-166	0.296323330425616	0.647	0.446	2.24417979480154e-162	mo06	Fam173a
Mrpl11	2.84118927782695e-166	0.241015530238094	0.635	0.409	2.94972270823994e-162	mo06	Mrpl11
Mterf1a	4.19511722640137e-166	0.337634425076528	0.264	0.128	4.3553707044499e-162	mo06	Mterf1a
Mrps25	4.2859696631499e-166	0.254419933810657	0.612	0.398	4.44969370428223e-162	mo06	Mrps25
Il1r1	4.78606387565105e-166	0.321183105685461	0.215	0.088	4.96889151570092e-162	mo06	Il1r1
Polr2h	5.66356357909492e-166	0.240767264149231	0.619	0.389	5.87991170781634e-162	mo06	Polr2h
Pdcd10	5.9637048595959e-166	0.253623520392967	0.73	0.521	6.19151838523247e-162	mo06	Pdcd10
Glrx2	1.19639015321926e-165	0.299588001122913	0.594	0.395	1.24209225707224e-161	mo06	Glrx2
Pgam1	5.04337283336638e-165	0.223889808416404	0.851	0.62	5.23602967560097e-161	mo06	Pgam1
Oas1a	5.24146358480562e-165	0.268134935716733	0.193	0.066	5.4416874937452e-161	mo06	Oas1a
Emcn	1.14539843005879e-164	0.2692647521342	0.134	0.029	1.18915265008703e-160	mo06	Emcn
Anks1	1.31988934456826e-164	0.333017145624166	0.529	0.334	1.37030911753077e-160	mo06	Anks1
Snhg9	2.67835863312992e-164	0.282680713981451	0.586	0.352	2.78067193291548e-160	mo06	Snhg9
Frg1	9.96850309264894e-164	0.247857979554234	0.712	0.497	1.03492999107881e-159	mo06	Frg1
Ccdc73	1.09589521261001e-163	0.26113028131826	0.244	0.093	1.13775840973171e-159	mo06	Ccdc73
Ccl4	1.12473175669046e-163	0.394360969997886	0.314	0.137	1.16769650979604e-159	mo06	Ccl4
Cwc15	1.55340153295048e-163	0.226133843322158	0.765	0.546	1.61274147150919e-159	mo06	Cwc15
Snhg12	1.83746683703925e-163	0.29548610966459	0.629	0.407	1.90765807021415e-159	mo06	Snhg12
Samd12	3.22382397191716e-163	0.332901128124325	0.198	0.077	3.3469740476444e-159	mo06	Samd12
Ddt	5.81479897996549e-163	0.271191811331052	0.57	0.363	6.03692430100017e-159	mo06	Ddt
Pcbd2	8.02397565652115e-163	0.29517011894464	0.583	0.39	8.33049152660026e-159	mo06	Pcbd2
Commd6	1.17481649573968e-162	0.284973173523234	0.559	0.367	1.21969448587694e-158	mo06	Commd6
Rnf130	1.3034933094778e-162	0.211603592472957	0.821	0.592	1.35328675389985e-158	mo06	Rnf130
Nr2c2ap	1.95612546788465e-162	0.290670296436466	0.491	0.296	2.03084946075784e-158	mo06	Nr2c2ap
Mrps28	2.99831082159788e-162	0.224444130280955	0.642	0.409	3.11284629498292e-158	mo06	Mrps28
C1d	4.30735614881921e-162	0.221548536535674	0.701	0.482	4.4718971537041e-158	mo06	C1d
Acyp2	4.40149049751647e-162	0.231144330493411	0.124	0.027	4.5696274345216e-158	mo06	Acyp2
Cisd2	5.33077402832894e-162	0.260579828660924	0.69	0.474	5.53440959621111e-158	mo06	Cisd2
Zfp771	2.73675686396018e-161	0.287665866759225	0.517	0.321	2.84130097616346e-157	mo06	Zfp771
Nfkbil1	3.33994789180073e-161	0.29049243408666	0.429	0.256	3.46753390126752e-157	mo06	Nfkbil1
Odf3b	3.58147122120339e-161	0.212133248629715	0.125	0.028	3.71828342185336e-157	mo06	Odf3b
Cenpx	4.61438730673638e-161	0.222998017476709	0.771	0.555	4.79065690185371e-157	mo06	Cenpx
Tctex1d2	7.64053214509644e-161	0.295453198766147	0.5	0.321	7.93240047303912e-157	mo06	Tctex1d2
Rwdd1	1.57554174810224e-160	0.22692942915994	0.74	0.515	1.63572744287975e-156	mo06	Rwdd1
Larp7	3.17583885857418e-160	0.247825312167822	0.682	0.454	3.29715590297171e-156	mo06	Larp7
Abhd8	4.78699058649255e-160	0.303833969972825	0.389	0.213	4.96985362689657e-156	mo06	Abhd8
Calcrl	5.01291820545748e-160	0.347912512498807	0.435	0.252	5.20441168090595e-156	mo06	Calcrl
Ccdc112	6.16054821772955e-160	0.373682890082869	0.281	0.138	6.39588115964682e-156	mo06	Ccdc112
Akr7a5	7.42032244346199e-160	0.284750833920481	0.408	0.231	7.70377876080224e-156	mo06	Akr7a5
Hadh	9.71354167023371e-160	0.243285268306512	0.612	0.386	1.00845989620366e-155	mo06	Hadh
Lxn	1.12043393818145e-159	0.310369974491403	0.359	0.202	1.16323451461998e-155	mo06	Lxn
Khdrbs3	1.13364430920419e-159	0.258570159955137	0.289	0.123	1.17694952181579e-155	mo06	Khdrbs3
Dnajc19	1.80309639159468e-159	0.213404806682832	0.698	0.473	1.8719746737536e-155	mo06	Dnajc19
Ddrgk1	4.92682060844323e-159	0.259593663494122	0.666	0.45	5.11502515568577e-155	mo06	Ddrgk1
Pcnx4	6.2370360488388e-159	0.270910435807181	0.183	0.072	6.47529082590444e-155	mo06	Pcnx4
Dpy30	8.36492805075703e-159	0.214095083860149	0.725	0.5	8.68446830229594e-155	mo06	Dpy30
Retreg1	1.38752250794247e-158	0.338425203190287	0.501	0.3	1.44052586774587e-154	mo06	Retreg1
Gatad1	1.90790428994969e-158	0.204850026462289	0.779	0.554	1.98078623382577e-154	mo06	Gatad1
Cggbp1	2.98272107573089e-158	0.260849848893641	0.764	0.551	3.09666102082381e-154	mo06	Cggbp1
Wdr27	3.50907718148231e-158	0.200384254661552	0.109	0.02	3.64312392981494e-154	mo06	Wdr27
Nip7	7.30605750274531e-158	0.238137309381533	0.6	0.384	7.58514889935018e-154	mo06	Nip7
Hspb11	1.16524861860893e-157	0.288693062357709	0.356	0.186	1.2097611158398e-153	mo06	Hspb11
Ube2e2	1.66386964878495e-157	0.272412578569945	0.186	0.074	1.72742946936853e-153	mo06	Ube2e2
Armc3	2.10476240955851e-157	0.329640472177119	0.202	0.085	2.18516433360364e-153	mo06	Armc3
Fgf3	2.74198183908676e-157	0.270547869116162	0.149	0.036	2.84672554533988e-153	mo06	Fgf3
Fam92a	2.87681244451164e-157	0.233680948870632	0.531	0.318	2.98670667989198e-153	mo06	Fam92a
Pdcl3	3.65283734001831e-157	0.266646286799886	0.567	0.383	3.79237572640701e-153	mo06	Pdcl3
Morn2	7.45048627433418e-157	0.28184918354397	0.3	0.146	7.73509485001374e-153	mo06	Morn2
Tmem191c	8.51936054307666e-157	0.291056973682996	0.194	0.081	8.84480011582219e-153	mo06	Tmem191c
Fbxl15	1.72591808192658e-156	0.272774491938289	0.207	0.091	1.79184815265618e-152	mo06	Fbxl15
Srsf9	1.83022802190059e-156	0.205376511717996	0.777	0.559	1.90014273233719e-152	mo06	Srsf9
Pycr2	1.87552093021807e-156	0.378992703148828	0.539	0.342	1.9471658297524e-152	mo06	Pycr2
Ube2r2	4.23545283497014e-156	0.253817142288135	0.71	0.491	4.397247133266e-152	mo06	Ube2r2
Ccpg1os	4.83662672496916e-156	0.203728366646413	0.13	0.032	5.02138586586298e-152	mo06	Ccpg1os
Ankrd24	7.44168491312767e-156	0.209548542206277	0.137	0.04	7.72595727680915e-152	mo06	Ankrd24
Ipo11	8.67660544279828e-156	0.304725111336769	0.545	0.337	9.00805177071318e-152	mo06	Ipo11
Acot1	9.67359610399838e-156	0.335698012682102	0.308	0.158	1.00431274751711e-151	mo06	Acot1
Tsen15	1.14333428089831e-155	0.276263358524104	0.462	0.279	1.18700965042863e-151	mo06	Tsen15
Pak1ip1	1.74254810554134e-155	0.249891539973582	0.643	0.437	1.80911344317302e-151	mo06	Pak1ip1
Pdcd6	1.81780422294512e-155	0.214107284010906	0.752	0.537	1.88724434426163e-151	mo06	Pdcd6
Ebpl	5.46260559066738e-155	0.322994889596665	0.509	0.306	5.67127712423087e-151	mo06	Ebpl
Rrp15	1.15936731787917e-154	0.262628524730007	0.544	0.333	1.20365514942215e-150	mo06	Rrp15
Fra10ac1	1.19455820805665e-154	0.282918201751169	0.406	0.235	1.24019033160441e-150	mo06	Fra10ac1
Matk	5.43395003127532e-154	0.299248099001762	0.435	0.256	5.64152692247003e-150	mo06	Matk
Vps28	6.74732449508174e-154	0.24792065897349	0.701	0.495	7.00507229079387e-150	mo06	Vps28
Pim2	1.23418847220325e-153	0.238366617473382	0.14	0.033	1.28133447184141e-149	mo06	Pim2
Nmt1	1.48731408192783e-153	0.21211413007113	0.735	0.525	1.54412947985747e-149	mo06	Nmt1
Malsu1	1.48780357606384e-153	0.265356568280152	0.481	0.301	1.54463767266948e-149	mo06	Malsu1
Ppp1r11	2.7512341005883e-153	0.233625176656408	0.687	0.478	2.85633124323078e-149	mo06	Ppp1r11
Smim8	6.06286826744665e-153	0.284604079485302	0.429	0.246	6.29446983526311e-149	mo06	Smim8
Tcf15	1.44120496880559e-152	0.251449239269495	0.122	0.026	1.49625899861396e-148	mo06	Tcf15
Haus1	1.46849207747135e-152	0.243178475739486	0.44	0.258	1.52458847483075e-148	mo06	Haus1
Chchd7	1.6033635464723e-152	0.297618269227686	0.5	0.315	1.66461203394754e-148	mo06	Chchd7
Psmg2	1.75137526244958e-152	0.252454929275657	0.561	0.357	1.81827779747515e-148	mo06	Psmg2
Lrmda	2.92192490732543e-152	0.246762185680027	0.181	0.079	3.03354243878527e-148	mo06	Lrmda
Kdelr1	3.00167460823776e-152	0.254416752898832	0.656	0.45	3.11633857827244e-148	mo06	Kdelr1
Zfp560	3.2623171878889e-152	0.27237164399297	0.425	0.244	3.38693770446625e-148	mo06	Zfp560
Mrpl35	5.02286876010678e-152	0.23113040752423	0.604	0.394	5.21474234674286e-148	mo06	Mrpl35
Cebpzos	6.12682807307518e-152	0.267808338396257	0.475	0.293	6.36087290546665e-148	mo06	Cebpzos
Trim47	6.2798436550116e-152	0.428377916025936	0.274	0.126	6.51973368263304e-148	mo06	Trim47
Elof1	8.93086757377393e-152	0.218984536546871	0.669	0.465	9.2720267150921e-148	mo06	Elof1
Timm21	1.13482286570168e-151	0.27403524151989	0.449	0.273	1.17817309917149e-147	mo06	Timm21
Zswim7	1.36104664888555e-151	0.256542665968878	0.185	0.077	1.41303863087297e-147	mo06	Zswim7
Tmem205	1.44923365188065e-151	0.264388332374241	0.578	0.385	1.50459437738249e-147	mo06	Tmem205
Emd	1.5235147405551e-151	0.272610713600091	0.601	0.411	1.5817130036443e-147	mo06	Emd
Dusp11	1.83084269408459e-151	0.27635207498891	0.678	0.481	1.90078088499862e-147	mo06	Dusp11
Immp1l	2.13842787379646e-151	0.254467599093337	0.559	0.362	2.22011581857549e-147	mo06	Immp1l
Atl3	4.32359959317833e-151	0.293156402567328	0.394	0.224	4.48876109763775e-147	mo06	Atl3
Vps29	1.38200204468125e-150	0.223276750822534	0.674	0.473	1.43479452278808e-146	mo06	Vps29
Exosc1	1.73683765878994e-150	0.246850334837613	0.544	0.341	1.80318485735572e-146	mo06	Exosc1
Zmat2	2.03851555338256e-150	0.21353550852979	0.75	0.536	2.11638684752178e-146	mo06	Zmat2
Spns2	4.39803074736301e-150	0.268045071891742	0.598	0.359	4.56603552191227e-146	mo06	Spns2
Pigx	7.03895224664127e-150	0.263500709933953	0.597	0.401	7.30784022246296e-146	mo06	Pigx
Cuta	1.19197380436106e-149	0.208848480413786	0.756	0.535	1.23750720368765e-145	mo06	Cuta
Timm9	1.67607899260075e-149	0.21925550142773	0.607	0.375	1.74010521011809e-145	mo06	Timm9
Smco4	4.72980274642489e-149	0.267812751792176	0.485	0.29	4.91048121133832e-145	mo06	Smco4
Mrps18a	4.86789459832235e-149	0.252944752959682	0.551	0.362	5.05384817197827e-145	mo06	Mrps18a
Mdfi	5.9562612774116e-149	0.305909388078904	0.338	0.177	6.18379045820872e-145	mo06	Mdfi
Ppa2	8.00096892565781e-149	0.27408829233361	0.506	0.323	8.30660593861794e-145	mo06	Ppa2
Msl3l2	8.95616606131919e-149	0.256839737064911	0.181	0.074	9.29829160486158e-145	mo06	Msl3l2
Mndal	2.59951309695264e-148	0.220885801285446	0.734	0.48	2.69881449725623e-144	mo06	Mndal
Skap2	2.60161149922874e-148	0.239981960395605	0.765	0.551	2.70099305849928e-144	mo06	Skap2
Fam98b	3.10093504736262e-148	0.262256981020348	0.56	0.371	3.21939076617187e-144	mo06	Fam98b
Prorsd1	3.81443278759343e-148	0.291822897843098	0.529	0.344	3.9601441200795e-144	mo06	Prorsd1
Mcts1	1.07902288250911e-147	0.229888744649189	0.647	0.443	1.12024155662096e-143	mo06	Mcts1
Dalrd3	1.51451702417713e-147	0.300142799671772	0.449	0.278	1.5723715745007e-143	mo06	Dalrd3
Tsacc	1.80017121309756e-147	0.250074911668602	0.177	0.07	1.86893775343789e-143	mo06	Tsacc
Afp	2.45070182104218e-147	0.205366861454103	0.109	0.023	2.54431863060599e-143	mo06	Afp
Mthfs	2.50020658010606e-147	0.285290357186196	0.343	0.189	2.59571447146611e-143	mo06	Mthfs
Tfdp2	5.97237161347412e-147	0.242598673845497	0.553	0.341	6.20051620910884e-143	mo06	Tfdp2
Bphl	9.78444035580198e-147	0.274107025668914	0.412	0.239	1.01582059773936e-142	mo06	Bphl
Ppp1r35	1.02980691721899e-146	0.268624576413414	0.587	0.406	1.06914554145675e-142	mo06	Ppp1r35
Smarcd1	1.29589132931986e-146	0.286651740972882	0.5	0.317	1.34539437809988e-142	mo06	Smarcd1
Fam104a	1.45288476759945e-146	0.222538135991107	0.709	0.506	1.50838496572175e-142	mo06	Fam104a
Fam174a	1.47438752533692e-146	0.273041818886028	0.541	0.351	1.53070912880479e-142	mo06	Fam174a
Phf6	1.52497642001182e-146	0.293792211791202	0.483	0.309	1.58323051925627e-142	mo06	Phf6
Sept1	3.07842856454957e-146	0.230271917225005	0.653	0.431	3.19602453571536e-142	mo06	Sept1
Echs1	4.08312538284316e-146	0.22582711865927	0.664	0.452	4.23910077246777e-142	mo06	Echs1
Alkbh2	6.58720616508009e-146	0.222421770196634	0.155	0.048	6.83883744058615e-142	mo06	Alkbh2
Rras	8.71915195634348e-146	0.29494286596156	0.195	0.076	9.0522235610758e-142	mo06	Rras
Ndufaf8	1.99432823746161e-145	0.227582919905817	0.654	0.447	2.07051157613265e-141	mo06	Ndufaf8
Upp1	2.09050314647779e-145	0.291197626650854	0.121	0.026	2.17036036667324e-141	mo06	Upp1
Hoxa7	2.22005706591497e-145	0.285284209523468	0.422	0.241	2.30486324583292e-141	mo06	Hoxa7
Pafah1b1	2.81593007884666e-145	0.216669331559419	0.804	0.595	2.92349860785861e-141	mo06	Pafah1b1
Lsm10	6.08543997532268e-145	0.271665702113004	0.43	0.262	6.31790378238001e-141	mo06	Lsm10
Pard6a	6.70729859516751e-145	0.24583253191516	0.188	0.083	6.96351740150291e-141	mo06	Pard6a
Haao	8.17109247369116e-145	0.20033039219903	0.119	0.025	8.48322820618616e-141	mo06	Haao
Tex10	2.09817412105675e-144	0.293281313359695	0.525	0.347	2.17832437248112e-140	mo06	Tex10
Nceh1	3.04950447986708e-144	0.364890441228758	0.468	0.303	3.165995550998e-140	mo06	Nceh1
Ttc8	7.7758569072114e-144	0.201747338768682	0.121	0.029	8.07289464106688e-140	mo06	Ttc8
Sys1	1.41900084250754e-143	0.227221802759277	0.68	0.482	1.47320667469133e-139	mo06	Sys1
Camk1	3.34769470117535e-143	0.293666834935855	0.406	0.238	3.47557663876024e-139	mo06	Camk1
Rex1bd	4.56950428893508e-143	0.229875064783012	0.669	0.469	4.7440593527724e-139	mo06	Rex1bd
Mrpl21	5.33430199824294e-143	0.210824777944983	0.668	0.453	5.53807233457582e-139	mo06	Mrpl21
Slc18a2	7.07827150020664e-143	0.37335805768552	0.422	0.219	7.34866147151453e-139	mo06	Slc18a2
Sco2	1.46732427144186e-142	0.271271242210343	0.428	0.253	1.52337605861093e-138	mo06	Sco2
Exosc4	1.48187711714618e-142	0.257956045076123	0.486	0.309	1.53848482302117e-138	mo06	Exosc4
Acads	4.59969662023032e-142	0.227561979585099	0.558	0.36	4.77540503112312e-138	mo06	Acads
Epb41l4aos	5.56871272839135e-142	0.243937270401557	0.627	0.407	5.7814375546159e-138	mo06	Epb41l4aos
Guk1	5.96449249620891e-142	0.234800664068903	0.6	0.398	6.19233610956409e-138	mo06	Guk1
Irak1bp1	6.62091066738267e-142	0.242424243000245	0.176	0.074	6.87382945487669e-138	mo06	Irak1bp1
Zfp579	9.67872996044048e-142	0.255420106055937	0.184	0.081	1.00484574449293e-137	mo06	Zfp579
Rbbp9	1.16449559309935e-141	0.203672506991326	0.119	0.029	1.20897932475574e-137	mo06	Rbbp9
Glipr1	1.93997028003327e-141	0.203035534487741	0.718	0.48	2.01407714473054e-137	mo06	Glipr1
Coro2a	2.21848868552679e-141	0.267089132610881	0.605	0.385	2.30323495331391e-137	mo06	Coro2a
Rbm22	2.26672286951061e-141	0.225657066398357	0.669	0.469	2.35331168312591e-137	mo06	Rbm22
Fbxo9	3.1372931539275e-141	0.266326091240138	0.588	0.394	3.25713775240753e-137	mo06	Fbxo9
Msantd4	6.8022804999956e-141	0.288468998088691	0.378	0.218	7.06212761509543e-137	mo06	Msantd4
Gimap9	9.76283173937648e-141	0.27834010665138	0.435	0.251	1.01357719118207e-136	mo06	Gimap9
Pycard	1.17021440884032e-140	0.210497144048574	0.758	0.549	1.21491659925802e-136	mo06	Pycard
As3mt	3.85435222916765e-140	0.276919770318857	0.423	0.256	4.00158848432185e-136	mo06	As3mt
Mrpl48	4.87604514112896e-140	0.219248351127027	0.599	0.399	5.06231006552008e-136	mo06	Mrpl48
Selenbp1	8.47493718114279e-140	0.273684793214869	0.412	0.241	8.79867978146245e-136	mo06	Selenbp1
Atp23	1.02225444235336e-139	0.246561323638081	0.344	0.189	1.06130456205126e-135	mo06	Atp23
Xrcc4	1.2461328344193e-138	0.276496643092279	0.214	0.108	1.29373510869412e-134	mo06	Xrcc4
Vps36	1.79315060205741e-138	0.244147038481782	0.668	0.471	1.86164895505601e-134	mo06	Vps36
Rsbn1l	2.74645028531552e-138	0.209865910233464	0.757	0.557	2.85136468621457e-134	mo06	Rsbn1l
Yipf4	8.26764991576287e-138	0.27443050033278	0.531	0.364	8.58347414254501e-134	mo06	Yipf4
Zfp637	2.2515404689311e-137	0.249946163702979	0.36	0.201	2.33754931484427e-133	mo06	Zfp637
Cmss1	4.20243043913884e-137	0.211981043192789	0.518	0.321	4.36296328191394e-133	mo06	Cmss1
Mrpl50	7.4566444401331e-137	0.215460859342179	0.515	0.323	7.74148825774618e-133	mo06	Mrpl50
Cryzl2	8.72254463377153e-137	0.291344325760249	0.301	0.16	9.0557458387816e-133	mo06	Cryzl2
Zfyve21	1.67728617589973e-136	0.226337002746927	0.186	0.076	1.7413585078191e-132	mo06	Zfyve21
Rnf138	1.86682723039609e-136	0.258451470303755	0.465	0.298	1.93814003059722e-132	mo06	Rnf138
Mrpl36	2.34564481100215e-136	0.201479424284914	0.691	0.477	2.43524844278243e-132	mo06	Mrpl36
Cxxc5	2.95434703237478e-136	0.266943194932561	0.527	0.325	3.0672030890115e-132	mo06	Cxxc5
Pop7	4.79284686509141e-136	0.248565701100494	0.501	0.331	4.9759336153379e-132	mo06	Pop7
Pdcd2	1.76702668706729e-135	0.229412075744744	0.518	0.332	1.83452710651326e-131	mo06	Pdcd2
Esam	2.00052678767342e-135	0.317131733418408	0.31	0.144	2.07694691096255e-131	mo06	Esam
Nsfl1c	3.52657721965457e-135	0.231075403508465	0.568	0.38	3.66129246944537e-131	mo06	Nsfl1c
Meaf6	4.93898089453785e-135	0.240639393627696	0.486	0.308	5.12764996470919e-131	mo06	Meaf6
Sash1	9.25475097716763e-135	0.298849634463658	0.222	0.11	9.60828246449543e-131	mo06	Sash1
Rbm38	9.99151630568672e-135	0.245096255878144	0.667	0.473	1.0373192228564e-130	mo06	Rbm38
Mtx2	1.31435626373124e-134	0.211288034806041	0.521	0.339	1.36456467300577e-130	mo06	Mtx2
Kctd1	3.80642067462922e-134	0.269931145749306	0.369	0.205	3.95182594440005e-130	mo06	Kctd1
Mrps31	3.91038868421657e-134	0.235815792699806	0.402	0.236	4.05976553195364e-130	mo06	Mrps31
Btf3l4	4.93336639426863e-134	0.259091979447642	0.317	0.175	5.12182099052969e-130	mo06	Btf3l4
Iqgap2	7.35684396759125e-134	0.235224854771559	0.727	0.512	7.63787540715323e-130	mo06	Iqgap2
Smim10l1	9.22245459187637e-134	0.224148824455464	0.55	0.354	9.57475235728604e-130	mo06	Smim10l1
Sgce	3.75872161382179e-133	0.210534130418463	0.124	0.031	3.90230477946978e-129	mo06	Sgce
Lrpap1	1.05027524471026e-132	0.254056284361142	0.489	0.318	1.09039575905819e-128	mo06	Lrpap1
Hilpda	1.44495989032932e-132	0.24242714092082	0.337	0.186	1.5001573581399e-128	mo06	Hilpda
Cdk5rap1	1.48683840741468e-132	0.263193679973153	0.237	0.103	1.54363563457792e-128	mo06	Cdk5rap1
Cmas	1.69472351671547e-132	0.266537999108052	0.588	0.405	1.759461955054e-128	mo06	Cmas
Snx14	2.47347074487149e-132	0.25656595614114	0.539	0.343	2.56795732732558e-128	mo06	Snx14
Znrd1as	3.0773313924312e-132	0.213420660265746	0.129	0.039	3.19488545162207e-128	mo06	Znrd1as
Bcdin3d	6.94600335115522e-132	0.25926854104077	0.197	0.092	7.21134067916935e-128	mo06	Bcdin3d
Apip	7.72406199377515e-132	0.231846112020497	0.451	0.283	8.01912116193736e-128	mo06	Apip
Rida	1.00312341627437e-131	0.258863578758237	0.366	0.212	1.04144273077605e-127	mo06	Rida
Cacna1a	2.21283877954085e-131	0.286685231821706	0.324	0.178	2.29736922091931e-127	mo06	Cacna1a
Map3k10	3.09517930837833e-131	0.230125802009741	0.175	0.081	3.21341515795838e-127	mo06	Map3k10
Cfl2	5.9244995058127e-131	0.27215808866039	0.462	0.297	6.15081538693475e-127	mo06	Cfl2
Klhdc2	6.21656076883896e-131	0.220479633568635	0.543	0.355	6.45403339020861e-127	mo06	Klhdc2
Khk	1.24685279083631e-130	0.225630401032325	0.556	0.359	1.29448256744625e-126	mo06	Khk
Slc25a11	2.26225496512183e-130	0.221876394917053	0.627	0.442	2.34867310478948e-126	mo06	Slc25a11
Col4a1	2.59903911384865e-130	0.216850724243825	0.128	0.034	2.69832240799767e-126	mo06	Col4a1
Npdc1	3.36555562721155e-130	0.289445403921174	0.16	0.06	3.49411985217103e-126	mo06	Npdc1
Sdhaf1	3.85902939706311e-130	0.249445077277705	0.415	0.252	4.00644432003092e-126	mo06	Sdhaf1
Dus4l	6.31101629240447e-130	0.256656201660766	0.214	0.108	6.55209711477432e-126	mo06	Dus4l
Dcps	8.6361854627981e-130	0.224974361324147	0.542	0.363	8.96608774747698e-126	mo06	Dcps
March5	1.12585757323647e-129	0.21963271990059	0.576	0.391	1.1688653325341e-125	mo06	March5
Il11ra1	2.01785394202481e-129	0.251202615672088	0.499	0.315	2.09493596261016e-125	mo06	Il11ra1
Nudt2	2.48035635214612e-129	0.234368056743384	0.374	0.221	2.57510596479811e-125	mo06	Nudt2
Cox20	2.92308004404597e-129	0.204334195864877	0.675	0.48	3.03474170172853e-125	mo06	Cox20
Ccdc28b	9.37589118824488e-129	0.258224799241257	0.407	0.253	9.73405023163584e-125	mo06	Ccdc28b
Fnta	3.27225802824725e-128	0.226023881640853	0.54	0.364	3.39725828492629e-124	mo06	Fnta
Thumpd2	3.86380840162018e-128	0.238166624532099	0.181	0.083	4.01140588256207e-124	mo06	Thumpd2
Chchd5	1.02150204770551e-127	0.254763996076324	0.386	0.232	1.06052342592786e-123	mo06	Chchd5
Csnk1e	1.02978676249418e-127	0.256195175552153	0.565	0.38	1.06912461682146e-123	mo06	Csnk1e
Tprgl	1.04908284988836e-127	0.254611183492182	0.61	0.435	1.0891578147541e-123	mo06	Tprgl
Pstk	1.10959683041193e-127	0.251032767088349	0.366	0.212	1.15198342933366e-123	mo06	Pstk
Nsmce3	2.31028362752373e-127	0.23501048038751	0.484	0.323	2.39853646209513e-123	mo06	Nsmce3
Cpq	2.74922592331106e-127	0.257157171864201	0.45	0.279	2.85424635358154e-123	mo06	Cpq
Hddc2	6.05006124259493e-127	0.200368346783358	0.507	0.311	6.28117358206206e-123	mo06	Hddc2
Gimap6	6.47311800905403e-127	0.230690973491584	0.538	0.308	6.72039111699989e-123	mo06	Gimap6
Rgs1	7.29926095411422e-127	0.273092978880857	0.58	0.335	7.57809272256139e-123	mo06	Rgs1
Ltc4s	2.33389629440221e-126	0.228329834926476	0.232	0.097	2.42305113284838e-122	mo06	Ltc4s
Pycrl	3.07501239970385e-126	0.238486102281934	0.432	0.268	3.19247787337254e-122	mo06	Pycrl
Galnt11	4.5617666728154e-126	0.275098602440905	0.384	0.23	4.73602615971695e-122	mo06	Galnt11
Ahcy	5.44168905996241e-126	0.217269656478766	0.2	0.101	5.64956158205298e-122	mo06	Ahcy
Ppcs	9.69758353882688e-126	0.256710764903908	0.225	0.12	1.00680312300101e-121	mo06	Ppcs
Hes6	1.65457247604778e-125	0.219002293848436	0.513	0.333	1.7177771446328e-121	mo06	Hes6
Ubald2	1.79697440779147e-125	0.213257278041641	0.708	0.509	1.8656188301691e-121	mo06	Ubald2
Tmem98	1.98493656512109e-125	0.215048131417985	0.174	0.075	2.06076114190871e-121	mo06	Tmem98
Sar1b	3.38879614168147e-125	0.237988572425478	0.535	0.368	3.5182481542937e-121	mo06	Sar1b
Rhebl1	3.72547641484111e-125	0.223126682203899	0.173	0.079	3.86778961388804e-121	mo06	Rhebl1
Zfp24	4.08149659362975e-125	0.25518012322285	0.498	0.329	4.2374097635064e-121	mo06	Zfp24
Slc4a8	6.49696511244418e-125	0.275543539206798	0.182	0.077	6.74514917973955e-121	mo06	Slc4a8
Ap2b1	8.16891990324884e-125	0.232176081333508	0.663	0.481	8.48097264355295e-121	mo06	Ap2b1
Tiprl	1.17275014821242e-124	0.216817378141219	0.549	0.375	1.21754920387414e-120	mo06	Tiprl
Rtp4	1.17367259268593e-124	0.331741116169249	0.245	0.107	1.21850688572653e-120	mo06	Rtp4
Carnmt1	1.32281256174587e-124	0.22905809844251	0.506	0.333	1.37334400160456e-120	mo06	Carnmt1
Zscan2	1.66585985236222e-124	0.247898223282173	0.175	0.078	1.72949569872245e-120	mo06	Zscan2
Msl3	2.64887043504434e-124	0.256202062516604	0.526	0.363	2.75005728566303e-120	mo06	Msl3
Vps72	3.3328428665148e-124	0.241318217482119	0.491	0.323	3.46015746401567e-120	mo06	Vps72
Tmem60	4.38105772234402e-124	0.254449415893861	0.421	0.27	4.54841412733756e-120	mo06	Tmem60
Ubl7	4.54855070242278e-124	0.295103351034736	0.468	0.32	4.72230533925533e-120	mo06	Ubl7
Nsmce1	6.66440600405429e-124	0.205858754112821	0.614	0.432	6.91898631340917e-120	mo06	Nsmce1
Nabp2	1.90517021144485e-123	0.214201833865497	0.551	0.378	1.97794771352205e-119	mo06	Nabp2
Zcchc9	2.31286213240923e-123	0.238200716678676	0.499	0.332	2.40121346586726e-119	mo06	Zcchc9
Smim5	2.99453758839714e-123	0.29629108028348	0.341	0.199	3.10892892427391e-119	mo06	Smim5
Sap30	3.13219196740693e-123	0.228000392388732	0.542	0.369	3.25184170056187e-119	mo06	Sap30
Prrc1	3.90752877617888e-123	0.259266700664825	0.34	0.2	4.05679637542891e-119	mo06	Prrc1
Hsh2d	4.96714486056717e-123	0.241404585668036	0.176	0.082	5.15688979424083e-119	mo06	Hsh2d
Zfand5	2.35013576440205e-122	0.230256636244285	0.778	0.564	2.43991095060221e-118	mo06	Zfand5
Elk3	4.91379059198305e-122	0.238432063995132	0.519	0.33	5.10149739259681e-118	mo06	Elk3
Prkra	6.21529775316367e-122	0.229530839993255	0.385	0.237	6.45272212733452e-118	mo06	Prkra
Ankrd49	9.7463752114467e-122	0.249335219371611	0.543	0.362	1.0118686744524e-117	mo06	Ankrd49
Rdh14	1.30008241013828e-121	0.249059699151591	0.323	0.185	1.34974555820556e-117	mo06	Rdh14
Nop16	1.64342326129116e-121	0.202074712221336	0.551	0.352	1.70620202987248e-117	mo06	Nop16
Tmem218	3.65992008864529e-121	0.223085587457117	0.159	0.071	3.79972903603154e-117	mo06	Tmem218
Calcoco1	3.87186718409632e-121	0.272897143390149	0.195	0.09	4.0197725105288e-117	mo06	Calcoco1
Hnmt	1.22932331312961e-120	0.231929358434313	0.162	0.071	1.27628346369117e-116	mo06	Hnmt
Coq2	1.57717073827207e-120	0.217481808911938	0.498	0.324	1.63741866047406e-116	mo06	Coq2
Arl6	1.62074339656433e-120	0.201281472502268	0.153	0.065	1.68265579431309e-116	mo06	Arl6
Dynlt1f	5.98722623047307e-120	0.206818356104247	0.532	0.365	6.21593827247714e-116	mo06	Dynlt1f
Emid1	1.17917695949186e-119	0.205674861258258	0.236	0.1	1.22422151934444e-115	mo06	Emid1
Zbtb8os	1.39913094873091e-119	0.20991475840333	0.511	0.339	1.45257775097243e-115	mo06	Zbtb8os
Snrnp48	1.94466280702541e-119	0.204466647522329	0.641	0.449	2.01894892625379e-115	mo06	Snrnp48
Dctn4	1.99784728107072e-119	0.223078429966431	0.622	0.441	2.07416504720762e-115	mo06	Dctn4
Ly6a	2.48163200141294e-119	0.248401879792508	0.495	0.281	2.57643034386691e-115	mo06	Ly6a
Acot13	3.86195502297773e-119	0.228877301785954	0.391	0.244	4.00948170485548e-115	mo06	Acot13
Npl	1.00232902807371e-118	0.207922391531259	0.386	0.227	1.04061799694612e-114	mo06	Npl
Smim14	2.58322228971753e-118	0.203401052515766	0.713	0.518	2.68190138118474e-114	mo06	Smim14
Mthfd2l	5.706188136878e-118	0.24622811625388	0.321	0.18	5.92416452370674e-114	mo06	Mthfd2l
Pex13	9.92053447934177e-118	0.238869432750381	0.4	0.255	1.02994988964526e-113	mo06	Pex13
Ccs	1.03791903679354e-117	0.218464789164661	0.415	0.261	1.07756754399906e-113	mo06	Ccs
Pex7	1.31444593663964e-117	0.206509689819267	0.566	0.383	1.36465777141927e-113	mo06	Pex7
Ngrn	1.3972056567262e-117	0.231678294014412	0.405	0.261	1.45057891281314e-113	mo06	Ngrn
Fkbp5	2.62620046396694e-117	0.25567829879695	0.494	0.335	2.72652132169048e-113	mo06	Fkbp5
Cd59a	3.42358176081897e-117	0.232351187698875	0.248	0.104	3.55436258408226e-113	mo06	Cd59a
Lamtor3	3.72847456127499e-117	0.221712950669705	0.54	0.375	3.8709022895157e-113	mo06	Lamtor3
Zmat5	4.14353336121605e-117	0.226172643699933	0.469	0.314	4.3018163356145e-113	mo06	Zmat5
Mrpl27	4.79699974780314e-117	0.210339729513139	0.485	0.323	4.98024513816922e-113	mo06	Mrpl27
Mbip	6.34272919090667e-117	0.267826029522373	0.247	0.15	6.5850214459993e-113	mo06	Mbip
Bet1	4.05948870166611e-116	0.200043011867639	0.549	0.376	4.21456117006976e-112	mo06	Bet1
Adi1	1.48835120352101e-115	0.259543708240666	0.448	0.292	1.54520621949551e-111	mo06	Adi1
Mgmt	1.9465865559132e-115	0.227564466526443	0.305	0.17	2.02094616234909e-111	mo06	Mgmt
Car3	3.6842067595879e-115	0.212978721535282	0.156	0.065	3.82494345780415e-111	mo06	Car3
Ndst1	4.84722904889877e-115	0.241846368502149	0.201	0.099	5.0323931985667e-111	mo06	Ndst1
Zbtb11os1	9.88414258699402e-115	0.223700959609257	0.174	0.086	1.02617168338172e-110	mo06	Zbtb11os1
Iqcb1	1.09608508802e-114	0.233333940735036	0.173	0.079	1.13795553838237e-110	mo06	Iqcb1
Ccdc28a	1.71697722097971e-114	0.232064866920784	0.233	0.106	1.78256575082114e-110	mo06	Ccdc28a
Col4a2	5.79756759256484e-114	0.200117019445514	0.123	0.036	6.01903467460081e-110	mo06	Col4a2
Sbds	7.65114999850740e-114	0.224684945568732	0.562	0.391	7.94342392845038e-110	mo06	Sbds
Cutc	7.66166745729355e-114	0.246433350848803	0.309	0.186	7.95434315416217e-110	mo06	Cutc
Zfp358	8.52059519807034e-114	0.227771846574685	0.19	0.095	8.84608193463663e-110	mo06	Zfp358
Sugp2	1.64254041712372e-113	0.249178272097662	0.493	0.327	1.70528546105784e-109	mo06	Sugp2
Pepd	2.00701768818518e-113	0.224600678196493	0.328	0.192	2.08368576387385e-109	mo06	Pepd
Zkscan14	2.4911361071908e-113	0.233343922954453	0.181	0.089	2.58629750648548e-109	mo06	Zkscan14
Zgpat	3.805510410021e-113	0.239154341249137	0.185	0.093	3.9508809076838e-109	mo06	Zgpat
Fam136a	6.22540320292518e-113	0.207481708837641	0.453	0.284	6.46321360527693e-109	mo06	Fam136a
Tm2d1	1.5209823546082e-112	0.24142583484845	0.401	0.261	1.57908388055423e-108	mo06	Tm2d1
Ntmt1	5.89395018296943e-112	0.221079926516926	0.346	0.204	6.11909907995886e-108	mo06	Ntmt1
Asb13	7.37223417283619e-112	0.239411464437935	0.192	0.091	7.65385351823853e-108	mo06	Asb13
Tmem238	8.90161575054339e-112	0.211568067140272	0.479	0.306	9.24165747221414e-108	mo06	Tmem238
Slc7a8	1.03852561291682e-111	0.276354440576145	0.247	0.128	1.07819729133024e-107	mo06	Slc7a8
Hacl1	1.32559591817925e-111	0.20307019423952	0.144	0.061	1.3762336822537e-107	mo06	Hacl1
Pcna	2.11949199695473e-111	0.282370164138069	0.716	0.54	2.2004565912384e-107	mo06	Pcna
Dhx36	2.25389461582166e-111	0.20851989895321	0.631	0.449	2.33999339014605e-107	mo06	Dhx36
Ccdc115	2.94359554697664e-111	0.201883306874922	0.55	0.381	3.05604089687115e-107	mo06	Ccdc115
Apopt1	2.96315737372032e-111	0.209243405797919	0.549	0.376	3.07634998539644e-107	mo06	Apopt1
Tmed4	3.7488822367526e-111	0.251049607631833	0.387	0.252	3.89208953819655e-107	mo06	Tmed4
Tespa1	7.70167385049142e-111	0.216214633721961	0.535	0.314	7.9958777915802e-107	mo06	Tespa1
Trim13	9.93331833034217e-111	0.21589581117937	0.145	0.067	1.03127710905612e-106	mo06	Trim13
Letm2	1.19623843919833e-110	0.285764364074139	0.341	0.202	1.2419347475757e-106	mo06	Letm2
Pcgf6	1.64024050282945e-110	0.2212543370734	0.312	0.18	1.70289769003754e-106	mo06	Pcgf6
Plscr4	3.24104542618451e-110	0.274121008170825	0.174	0.08	3.36485336146476e-106	mo06	Plscr4
Cela1	3.88377261200994e-110	0.227148203087015	0.335	0.186	4.03213272578872e-106	mo06	Cela1
Csrp2	3.93244550891223e-110	0.220300250638428	0.346	0.207	4.08266492735268e-106	mo06	Csrp2
Usp53	7.06222860594663e-110	0.228694883192715	0.167	0.077	7.3320057386938e-106	mo06	Usp53
Socs5	7.63339859311381e-110	0.227159570134065	0.154	0.069	7.92499441937076e-106	mo06	Socs5
Tmem128	8.91973680990553e-110	0.213850731363341	0.52	0.363	9.26047075604392e-106	mo06	Tmem128
Art4	1.79574751850766e-109	0.309740796101933	0.167	0.073	1.86434507371465e-105	mo06	Art4
Vezf1	3.22003461368194e-109	0.225169147862792	0.622	0.444	3.34303993592459e-105	mo06	Vezf1
Zfand1	4.18128820698504e-109	0.204647088220538	0.342	0.196	4.34101341649187e-105	mo06	Zfand1
Arrdc4	1.11251136974391e-108	0.257077136824165	0.186	0.091	1.15500930406813e-104	mo06	Arrdc4
Mocs2	1.15432636242485e-108	0.224954219829795	0.427	0.286	1.19842162946948e-104	mo06	Mocs2
Dtx3	1.32088252576452e-108	0.265952883100195	0.406	0.258	1.37134023824873e-104	mo06	Dtx3
Pus3	1.98425701411623e-108	0.227492800456197	0.305	0.175	2.06005563205547e-104	mo06	Pus3
Trp53i11	2.01201414565073e-108	0.263650893542424	0.216	0.109	2.08887308601459e-104	mo06	Trp53i11
Tnfrsf18	2.56127171659714e-108	0.209743305014109	0.261	0.128	2.65911229617115e-104	mo06	Tnfrsf18
Yaf2	2.56454864217781e-108	0.216466684678162	0.449	0.299	2.662514400309e-104	mo06	Yaf2
Gem	2.87607495433051e-108	0.25109937343228	0.112	0.032	2.98594101758593e-104	mo06	Gem
Itgb3bp	3.40788230117614e-108	0.206840425840816	0.377	0.231	3.53806340508107e-104	mo06	Itgb3bp
Kcnk12	7.31224340092556e-108	0.236547782793177	0.319	0.192	7.59157109884091e-104	mo06	Kcnk12
Ydjc	7.55932039664416e-108	0.23615337840096	0.426	0.265	7.84808643579597e-104	mo06	Ydjc
Ptms	8.90071291859768e-108	0.206346554444547	0.627	0.414	9.24072015208811e-104	mo06	Ptms
Prkg1	1.22557686119434e-107	0.212262577713734	0.139	0.055	1.27239389729197e-103	mo06	Prkg1
Iqcc	1.42872902026983e-107	0.214854512204861	0.171	0.085	1.48330646884414e-103	mo06	Iqcc
Cluap1	2.05200317252491e-107	0.207157008612386	0.373	0.225	2.13038969371536e-103	mo06	Cluap1
Txndc12	2.05264570650709e-107	0.218992183742143	0.386	0.251	2.13105677249566e-103	mo06	Txndc12
Arpc1a	3.02568190341755e-107	0.255474974361513	0.687	0.505	3.1412629521281e-103	mo06	Arpc1a
Camk2a	4.15509545536787e-107	0.279028745447069	0.228	0.131	4.31382010176292e-103	mo06	Camk2a
Mzt1	6.60602006715539e-107	0.205371896517962	0.504	0.347	6.85837003372073e-103	mo06	Mzt1
Zfp664	1.19012826155812e-106	0.230383199095648	0.415	0.269	1.23559116114964e-102	mo06	Zfp664
Ctxn1	1.40663944721329e-106	0.210324280417135	0.162	0.076	1.46037307409684e-102	mo06	Ctxn1
Kiz	1.65152932667385e-106	0.225604872380517	0.188	0.102	1.71461774695279e-102	mo06	Kiz
Arhgap6	2.19518916596397e-106	0.26629875247033	0.317	0.18	2.2790453921038e-102	mo06	Arhgap6
Il27ra	2.23696721056952e-106	0.233610565088221	0.193	0.092	2.32241935801328e-102	mo06	Il27ra
Casc4	2.71294544333003e-106	0.229181543495949	0.19	0.096	2.81657995926524e-102	mo06	Casc4
Maged2	2.8630523361165e-106	0.208799014476903	0.137	0.057	2.97242093535615e-102	mo06	Maged2
Gp9	9.94891187129233e-106	0.236342202273937	0.157	0.065	1.03289603047757e-101	mo06	Gp9
Slc25a40	1.84453035161326e-105	0.211207224239689	0.165	0.075	1.91499141104489e-101	mo06	Slc25a40
Insl6	3.4005825490562e-105	0.253139907127011	0.202	0.109	3.53048480243014e-101	mo06	Insl6
Ropn1l	4.81334976315499e-105	0.20765803017149	0.134	0.06	4.99721972410752e-101	mo06	Ropn1l
Ier3	6.20832885355344e-105	0.26135118562843	0.533	0.35	6.44548701575918e-101	mo06	Ier3
Tacstd2	1.13525359908212e-104	0.23576442025807	0.378	0.23	1.17862028656705e-100	mo06	Tacstd2
Cfap36	1.32212377783493e-104	0.232992997440682	0.373	0.236	1.37262890614823e-100	mo06	Cfap36
Cox19	1.90128387580078e-104	0.208886092406279	0.426	0.282	1.97391291985637e-100	mo06	Cox19
Tradd	6.11840989678652e-104	0.223321095626769	0.374	0.243	6.35213315484377e-100	mo06	Tradd
Faap20	6.46797175610911e-104	0.223187048138625	0.456	0.316	6.71504827719247e-100	mo06	Faap20
Klhl7	3.0539527438562e-103	0.235999133616608	0.188	0.106	3.17061373867151e-99	mo06	Klhl7
Bod1	4.78216228994726e-103	0.203299867671483	0.333	0.205	4.96484088942325e-99	mo06	Bod1
Thap3	5.61221953298092e-103	0.237939016553308	0.326	0.197	5.82660631914079e-99	mo06	Thap3
Lztfl1	1.03694129314852e-102	0.23089206923857	0.424	0.272	1.07655245054679e-98	mo06	Lztfl1
Hibadh	1.20279796438996e-102	0.209356159398932	0.545	0.383	1.24874484662965e-98	mo06	Hibadh
Zfp260	3.05983171070741e-102	0.23876988090581	0.363	0.224	3.17671728205644e-98	mo06	Zfp260
Klhl24	3.39107618388614e-102	0.211706127485426	0.636	0.456	3.52061529411059e-98	mo06	Klhl24
Wdr73	5.00323169766635e-102	0.217497870310153	0.362	0.228	5.1943551485172e-98	mo06	Wdr73
Tle4	7.67007273672398e-102	0.212937617465696	0.542	0.383	7.96306951526683e-98	mo06	Tle4
Ccdc90b	7.85866158495457e-102	0.23970333059848	0.358	0.224	8.15886245749984e-98	mo06	Ccdc90b
Psmd10	8.54060863227792e-102	0.206751128305938	0.439	0.306	8.86685988203094e-98	mo06	Psmd10
Auts2	1.20123727468396e-101	0.249473602799738	0.167	0.073	1.24712453857689e-97	mo06	Auts2
Mbnl2	1.20225540924329e-101	0.235542280997572	0.583	0.421	1.24818156587638e-97	mo06	Mbnl2
Zfp688	2.84554986006705e-101	0.203956654107712	0.166	0.086	2.95424986472161e-97	mo06	Zfp688
Rrp36	3.02050479401094e-101	0.208484940970071	0.306	0.187	3.13588807714216e-97	mo06	Rrp36
Hist1h1c	3.0855330724034e-101	0.344470366912691	0.465	0.33	3.20340043576921e-97	mo06	Hist1h1c
Il15	4.22215642594245e-101	0.2445195185483	0.288	0.169	4.38344280141345e-97	mo06	Il15
Supt3	4.47867670893582e-101	0.219132482765445	0.387	0.258	4.64976215921717e-97	mo06	Supt3
Grasp	5.31945919376754e-101	0.211375931486132	0.143	0.067	5.52266253496946e-97	mo06	Grasp
Dyrk3	1.03114001339596e-100	0.208198563172009	0.173	0.087	1.07052956190769e-96	mo06	Dyrk3
Dzip3	1.47599191559967e-100	0.234807740846887	0.337	0.207	1.53237480677558e-96	mo06	Dzip3
Bcs1l	2.20660773684468e-100	0.202835388154243	0.348	0.218	2.29090015239215e-96	mo06	Bcs1l
Surf2	7.63993442610539e-100	0.203203114770508	0.345	0.211	7.93177992118262e-96	mo06	Surf2
Impact	1.05933556896297e-99	0.289990082147547	0.363	0.225	1.09980218769736e-95	mo06	Impact
Smim3	1.3034720314217e-99	0.24235504463639	0.322	0.201	1.35326466302201e-95	mo06	Smim3
Shisa8	2.09686194650711e-99	0.216538612688969	0.197	0.082	2.17696207286368e-95	mo06	Shisa8
Yae1d1	3.68496026048497e-99	0.622450632816864	0.413	0.257	3.82572574243549e-95	mo06	Yae1d1
Ctsl	4.1971454538721e-99	0.204391267471349	0.377	0.236	4.35747641021002e-95	mo06	Ctsl
Anxa4	1.43466680405856e-98	0.219549135977281	0.414	0.265	1.48947107597359e-94	mo06	Anxa4
Ttc33	1.66476795026534e-98	0.220143378942319	0.342	0.217	1.72836208596548e-94	mo06	Ttc33
Bex4	5.40534226157864e-98	0.203956360386686	0.206	0.061	5.61182633597094e-94	mo06	Bex4
Mrpl39	7.77277812092462e-98	0.208457819097862	0.394	0.265	8.06969824514394e-94	mo06	Mrpl39
Procr	1.90698314898693e-97	0.311075092326848	0.174	0.082	1.97982990527823e-93	mo06	Procr
Prps1l3	1.99435802570867e-97	0.206975194853126	0.201	0.109	2.07054250229074e-93	mo06	Prps1l3
Plcg2	4.35017439373572e-97	0.241190434665398	0.548	0.405	4.51635105557643e-93	mo06	Plcg2
Mlycd	8.97798611105027e-97	0.232044007405327	0.228	0.143	9.32094518049239e-93	mo06	Mlycd
Cep19	1.66192343909009e-96	0.265836465693269	0.34	0.232	1.72540891446333e-92	mo06	Cep19
Borcs8	2.64223532184927e-96	0.201378005981494	0.407	0.277	2.74316871114391e-92	mo06	Borcs8
Pot1b	3.74851964807731e-96	0.236893592973621	0.229	0.128	3.89171309863386e-92	mo06	Pot1b
Gimap5	4.07660436705429e-96	0.240868658676948	0.292	0.147	4.23233065387576e-92	mo06	Gimap5
Mitd1	8.29795689004218e-96	0.208072941827684	0.449	0.306	8.61493884324179e-92	mo06	Mitd1
Oxr1	2.24959455772745e-95	0.209181710124166	0.503	0.357	2.33552906983264e-91	mo06	Oxr1
Golph3l	2.29674228902177e-95	0.226982928027223	0.384	0.26	2.3844778444624e-91	mo06	Golph3l
Cyp2j6	6.68282872076115e-95	0.223374041580021	0.154	0.075	6.93811277789423e-91	mo06	Cyp2j6
Hist1h2bc	1.91044885235406e-94	0.578228769031098	0.411	0.266	1.98342799851399e-90	mo06	Hist1h2bc
Smim24	2.45411496316877e-94	0.251964942463133	0.212	0.13	2.54786215476182e-90	mo06	Smim24
Tpgs1	2.69925815489389e-94	0.202663160047885	0.37	0.247	2.80236981641084e-90	mo06	Tpgs1
Rec8	2.93190820117394e-94	0.224494513137485	0.157	0.069	3.04390709445879e-90	mo06	Rec8
Tigd2	5.0339386687272e-94	0.217806070090841	0.408	0.267	5.22623512587258e-90	mo06	Tigd2
Hcfc1r1	6.72239575473331e-94	0.206059498592723	0.472	0.337	6.97919127256412e-90	mo06	Hcfc1r1
Ttc28	7.8252747673751e-94	0.244039695778776	0.185	0.096	8.12420026348882e-90	mo06	Ttc28
Rhof	8.72505005687256e-94	0.23815675231369	0.19	0.097	9.05834696904509e-90	mo06	Rhof
Hdgfl3	1.34614205356786e-93	0.214242982977336	0.254	0.123	1.39756468001415e-89	mo06	Hdgfl3
Wdyhv1	2.80727078726806e-93	0.206697927764435	0.323	0.21	2.9145085313417e-89	mo06	Wdyhv1
Rmdn1	1.19721488568802e-92	0.216560171876355	0.254	0.149	1.2429484943213e-88	mo06	Rmdn1
Spsb2	3.20421937445084e-92	0.216483332357637	0.172	0.098	3.32662055455486e-88	mo06	Spsb2
Traf3ip3	6.46216091218359e-92	0.20001128000479	0.505	0.363	6.709015459029e-88	mo06	Traf3ip3
Aga	2.04843755720279e-91	0.201481801129278	0.291	0.174	2.12668787188794e-87	mo06	Aga
Chmp2b	1.0807018537922e-90	0.212190092706047	0.425	0.297	1.12198466460706e-86	mo06	Chmp2b
Trp53rkb	1.38942905014735e-90	0.207624255096439	0.191	0.114	1.44250523986298e-86	mo06	Trp53rkb
Poli	2.16446395030538e-90	0.206074386168902	0.179	0.098	2.24714647320705e-86	mo06	Poli
Sla2	2.68406332295065e-90	0.207549110678345	0.14	0.058	2.78659454188736e-86	mo06	Sla2
Hist2h2bb	1.14402181870079e-89	0.278076561098053	0.241	0.147	1.18772345217516e-85	mo06	Hist2h2bb
Mttp	1.7743013546978e-89	0.226691747933588	0.151	0.081	1.84207966644726e-85	mo06	Mttp
Rab24	3.39428367108356e-89	0.20262595486586	0.489	0.356	3.52394530731895e-85	mo06	Rab24
Ttc32	5.20892439760498e-89	0.200992345282456	0.434	0.3	5.40790530959349e-85	mo06	Ttc32
Crispld1	5.55275618825208e-89	0.227880275218914	0.162	0.082	5.76487147464331e-85	mo06	Crispld1
Tmem230	1.06166937197488e-88	0.20700457800285	0.4	0.274	1.10222514198432e-84	mo06	Tmem230
Bex6	1.62544349444416e-88	0.20211452884312	0.371	0.22	1.68753543593193e-84	mo06	Bex6
Eya2	6.21565784770613e-88	0.210674013799875	0.131	0.062	6.45309597748851e-84	mo06	Eya2
Ifrd1	1.69786553469118e-87	0.211105856189959	0.437	0.309	1.76272399811638e-83	mo06	Ifrd1
Sp3os	9.1583873608389e-87	0.203877881682672	0.321	0.199	9.50823775802295e-83	mo06	Sp3os
Armc1	1.27828625644173e-86	0.200901453065691	0.407	0.288	1.32711679143781e-82	mo06	Armc1
Tnip2	1.34282786747683e-86	0.201748148585799	0.17	0.097	1.39412389201445e-82	mo06	Tnip2
AI480526	1.63765474584623e-86	0.211175149116077	0.278	0.154	1.70021315713756e-82	mo06	AI480526
Prrg2	2.6872971205162e-86	0.201543349566308	0.168	0.094	2.78995187051992e-82	mo06	Prrg2
Scaf11	5.75128466942953e-86	0.256330949880883	0.837	0.675	5.97098374380173e-82	mo06	Scaf11
Gpr171	8.08241082249128e-86	0.201940111399782	0.4	0.251	8.39115891591044e-82	mo06	Gpr171
Exoc6	7.2835142130474e-85	0.206045591485607	0.382	0.268	7.56174445598581e-81	mo06	Exoc6
Per3	6.79466701706347e-84	0.207175046688036	0.307	0.193	7.05422329711529e-80	mo06	Per3
Zfp266	8.9664066836146e-84	0.206764670775788	0.436	0.301	9.30892341892868e-80	mo06	Zfp266
Dnajb2	1.6057546843552e-83	0.207321207713769	0.169	0.088	1.66709451329757e-79	mo06	Dnajb2
Hist1h2ae	5.93959042760445e-82	1.08095764434012	0.631	0.47	6.16648278193894e-78	mo06	Hist1h2ae
Mycn	6.01190780304634e-82	0.209074565390042	0.212	0.094	6.24156268112271e-78	mo06	Mycn
Mettl7a1	1.45638568298983e-81	0.201831847181899	0.44	0.289	1.51201961608004e-77	mo06	Mettl7a1
Stat4	1.97052071630436e-81	0.20947041407911	0.365	0.242	2.04579460766719e-77	mo06	Stat4
Csad	5.2041021896783e-81	0.216836027383471	0.357	0.23	5.40289889332401e-77	mo06	Csad
Hist1h2be	5.36866813918813e-81	0.267992759397081	0.313	0.22	5.57375126210511e-77	mo06	Hist1h2be
Maged1	1.24479986663638e-80	0.236402742226182	0.217	0.126	1.29235122154189e-76	mo06	Maged1
Eef2kmt	1.40189511033104e-79	0.212591116328665	0.352	0.239	1.45544750354569e-75	mo06	Eef2kmt
Smad7	2.83881077989056e-79	0.221543515461651	0.349	0.221	2.94725335168238e-75	mo06	Smad7
Atg14	7.3380494806113e-79	0.209662833926905	0.179	0.11	7.61836297077066e-75	mo06	Atg14
Rhobtb3	5.61704199936391e-78	0.205868194084277	0.261	0.164	5.83161300373961e-74	mo06	Rhobtb3
Smim19	5.54121106788831e-77	0.202566746857443	0.358	0.253	5.75288533068164e-73	mo06	Smim19
Eya1	7.24299089777843e-77	0.232866699114236	0.219	0.14	7.51967315007356e-73	mo06	Eya1
Bnip3	7.36418720258925e-76	0.209849502259548	0.208	0.139	7.64549915372816e-72	mo06	Bnip3
Ccdc181	2.75088241681753e-75	0.215960260801447	0.223	0.148	2.85596612513996e-71	mo06	Ccdc181
Ppp2r3a	2.65537792368447e-74	0.226885529326912	0.205	0.134	2.75681336036921e-70	mo06	Ppp2r3a
Akt3	3.83120276190613e-74	0.201891153038415	0.193	0.118	3.97755470741094e-70	mo06	Akt3
Dennd1c	1.01603760946497e-73	0.249084715612307	0.24	0.155	1.05485024614653e-69	mo06	Dennd1c
Ccpg1	9.87472075005657e-73	0.200210350236041	0.258	0.16	1.02519350827087e-68	mo06	Ccpg1
Coq10b	4.61357726588411e-72	0.219594129016485	0.34	0.239	4.78981591744089e-68	mo06	Coq10b
Xaf1	1.33138991497691e-70	0.203112576425876	0.294	0.182	1.38224900972903e-66	mo06	Xaf1
Tnip3	5.11888853782935e-70	0.204153939371153	0.23	0.12	5.31443007997444e-66	mo06	Tnip3
Hist2h2aa1	8.21470582870145e-67	0.203555800792317	0.27	0.177	8.52850759135784e-63	mo06	Hist2h2aa1
Hist1h2bb	2.34417626556668e-66	0.301937532711552	0.229	0.161	2.43372379891132e-62	mo06	Hist1h2bb
Ltbp3	5.61585683716725e-66	0.211198842517309	0.187	0.119	5.83038256834704e-62	mo06	Ltbp3
B3gnt5	5.71261789202115e-64	0.208500917486221	0.251	0.173	5.93083989549636e-60	mo06	B3gnt5
Zfp60	7.05989052447697e-64	0.224213557766328	0.152	0.095	7.32957834251199e-60	mo06	Zfp60
Lpar6	1.13583793110506e-63	0.209174433115545	0.312	0.215	1.17922694007327e-59	mo06	Lpar6
Selenom	2.94247579085665e-60	0.206097386504537	0.258	0.166	3.05487836606737e-56	mo06	Selenom
Tcp11l2	1.96398103727303e-59	0.238420397040591	0.244	0.172	2.03900511289686e-55	mo06	Tcp11l2
Hacd4	7.57844326487698e-58	0.232582705883961	0.345	0.231	7.86793979759528e-54	mo06	Hacd4
P3h3	2.76431000980595e-56	0.254412543108182	0.144	0.085	2.86990665218053e-52	mo06	P3h3
Olfr1369-ps1	1.79418253636996e-54	1.04308292170115	0.112	0.028	1.8627203092593e-50	mo06	Olfr1369-ps1
Hist1h1d	3.36432664474725e-51	0.230890328744182	0.367	0.275	3.49284392257659e-47	mo06	Hist1h1d
Cul9	1.4416851513825e-46	0.203549571250879	0.198	0.14	1.49675752416532e-42	mo06	Cul9
Hist1h2ab	1.76393569036915e-31	0.381980750977788	0.223	0.191	1.83131803374125e-27	mo06	Hist1h2ab
AC160336.1	0	2.38427752729326	0.849	0.476	0	mo12	AC160336.1
Usmg5	0	1.60414366440937	0.64	0.225	0	mo12	Usmg5
Atp5o.1	0	1.57212994548077	0.588	0.209	0	mo12	Atp5o.1
Minos1	0	1.46109631467859	0.569	0.215	0	mo12	Minos1
Aes	0	1.44359601099683	0.577	0.229	0	mo12	Aes
mt-Nd3	0	1.44350065236701	0.843	0.943	0	mo12	mt-Nd3
Rbm3	0	1.24505351283307	0.902	0.927	0	mo12	Rbm3
Fam96a	0	1.22205663713351	0.459	0.174	0	mo12	Fam96a
mt-Co3	0	1.18981079698481	0.978	0.993	0	mo12	mt-Co3
mt-Atp6	0	1.11728016252541	0.986	0.993	0	mo12	mt-Atp6
Actb	0	0.715602555425872	0.999	0.995	0	mo12	Actb
Tpt1	0	0.513903851092888	0.998	0.994	0	mo12	Tpt1
Pla2g16	3.74077534543808e-277	0.987237712927677	0.361	0.131	3.88367296363381e-273	mo12	Pla2g16
Hnrnpa1	4.29709379435688e-265	0.956472370780324	0.892	0.927	4.46124277730131e-261	mo12	Hnrnpa1
Fam103a1	1.97079704661686e-250	0.955980027365521	0.348	0.144	2.04608149379762e-246	mo12	Fam103a1
Fam69b	4.86748843716303e-247	0.966991987723038	0.311	0.105	5.05342649546266e-243	mo12	Fam69b
Zcchc6	8.85954154548161e-245	1.0156545725385	0.43	0.209	9.19797603251901e-241	mo12	Zcchc6
Ptma	3.29248104745272e-236	0.506157954884445	0.992	0.982	3.41825382346541e-232	mo12	Ptma
Zcchc11	2.14628562596519e-207	0.918890359305961	0.393	0.176	2.22827373687706e-203	mo12	Zcchc11
mt-Nd1	7.69138460077544e-204	1.17553016854343	0.883	0.968	7.98519549252506e-200	mo12	mt-Nd1
Rack1	2.4637704744908e-191	0.546604694923111	0.97	0.977	2.55788650661635e-187	mo12	Rack1
Fam60a	2.09384378867526e-184	0.796186931975187	0.303	0.124	2.17382862140266e-180	mo12	Fam60a
Car1	7.69029054718705e-172	1.94124474546248	0.139	0.029	7.9840596460896e-168	mo12	Car1
Amd2	3.63538559411334e-169	0.769740669962753	0.302	0.136	3.77425732380847e-165	mo12	Amd2
Sssca1	1.23475269959359e-153	0.718592062507514	0.276	0.123	1.28192025271807e-149	mo12	Sssca1
Fam212a	1.11526229135203e-136	0.613157416069349	0.23	0.09	1.15786531088168e-132	mo12	Fam212a
Tmem57	1.50841573731914e-127	0.577908311636151	0.248	0.106	1.56603721848473e-123	mo12	Tmem57
Tmem5	3.21030489565608e-125	0.620273005348832	0.242	0.111	3.33293854267014e-121	mo12	Tmem5
Gcn1l1	1.32877666456213e-121	0.568355822731793	0.268	0.123	1.3795359331484e-117	mo12	Gcn1l1
D10Jhu81e	3.33483311136485e-118	0.545872685973332	0.215	0.099	3.46222373621899e-114	mo12	D10Jhu81e
Kcnq1ot1	1.64766641179441e-113	0.925663243795463	0.659	0.72	1.71060726872495e-109	mo12	Kcnq1ot1
mt-Nd4	3.10602517967795e-111	0.778923673320154	0.922	0.981	3.22467534154165e-107	mo12	mt-Nd4
AI314180	3.06645951515808e-107	0.627168533713452	0.305	0.16	3.18359826863712e-103	mo12	AI314180
Calr	6.33257268695602e-102	0.825670947440958	0.791	0.876	6.57447696359774e-98	mo12	Calr
Skiv2l2	1.43625994919046e-100	0.554072577602056	0.259	0.133	1.49112507924954e-96	mo12	Skiv2l2
Fam213a	6.90940161654204e-98	0.426026026487773	0.17	0.06	7.17334075829395e-94	mo12	Fam213a
Aaed1	2.65656054125904e-95	0.631997163230088	0.215	0.098	2.75804115393513e-91	mo12	Aaed1
Tubb5	6.70125010250448e-95	0.719829308021746	0.873	0.918	6.95723785642015e-91	mo12	Tubb5
Pyurf	1.00784406284525e-94	0.456729131313447	0.191	0.09	1.04634370604594e-90	mo12	Pyurf
Fam96b	1.19147230606026e-90	0.537248108360388	0.234	0.127	1.23698654815176e-86	mo12	Fam96b
Hbb-bs	3.20570613901122e-85	1.36284665063683	0.261	0.089	3.32816411352144e-81	mo12	Hbb-bs
mt-Nd2	3.3684640120061e-83	0.850958319273235	0.882	0.968	3.49713933726474e-79	mo12	mt-Nd2
Fam69a	5.58977255047372e-83	0.421010208835753	0.169	0.079	5.80330186190182e-79	mo12	Fam69a
Fam26f	7.1799459519122e-80	0.344281693371273	0.133	0.04	7.45421988727524e-76	mo12	Fam26f
Tuba1b	1.09562412861811e-79	0.690407196578582	0.828	0.847	1.13747697033132e-75	mo12	Tuba1b
AU019823	7.47147848116306e-79	0.420789292442129	0.19	0.095	7.75688895914349e-75	mo12	AU019823
mt-Nd6	1.56336345461946e-78	0.775390808948885	0.407	0.384	1.62308393858593e-74	mo12	mt-Nd6
Mgea5	4.37911045783148e-77	0.491994799377703	0.248	0.134	4.54639247732064e-73	mo12	Mgea5
Mb21d1	1.74434195749762e-75	0.433503387008113	0.174	0.093	1.81097582027403e-71	mo12	Mb21d1
Fam58b	8.32139610853581e-68	0.391712810287245	0.157	0.084	8.63927343988188e-64	mo12	Fam58b
Mum1	2.32486411055679e-67	0.44051489791179	0.215	0.116	2.41367391958006e-63	mo12	Mum1
Fam208a	5.52444179295237e-67	0.472609949978125	0.227	0.129	5.73547546944315e-63	mo12	Fam208a
Zufsp	5.10542010809849e-64	0.434651790487402	0.222	0.12	5.30044715622785e-60	mo12	Zufsp
Mut	3.47910613475359e-60	0.322558636922849	0.134	0.065	3.61200798910118e-56	mo12	Mut
Fam220a	3.60813800965771e-60	0.319654065740228	0.152	0.073	3.74596888162663e-56	mo12	Fam220a
Gon7	6.61684880238205e-60	0.385019608437785	0.146	0.081	6.86961242663304e-56	mo12	Gon7
Tpm3	2.95909265405477e-56	0.210005208675679	0.655	0.922	3.07212999343966e-52	mo12	Tpm3
Fam46a	7.79911548184998e-56	0.481243640477231	0.206	0.118	8.09704169325665e-52	mo12	Fam46a
Fam208b	1.46715434707555e-55	0.409276158315765	0.194	0.103	1.52319964313384e-51	mo12	Fam208b
Ptp4a1	1.86381482300567e-54	0.469307747798261	0.281	0.206	1.93501254924449e-50	mo12	Ptp4a1
Nat6	1.11251704737196e-53	0.311041708306865	0.124	0.058	1.15501519858156e-49	mo12	Nat6
Ikbkap	1.2961029847092e-53	0.343581589942307	0.16	0.088	1.34561411872509e-49	mo12	Ikbkap
Rhoa	6.58474970737095e-53	0.206364842135848	0.659	0.92	6.83628714619252e-49	mo12	Rhoa
Kdelc1	2.51055877672882e-52	0.298710086937002	0.113	0.056	2.60646212199986e-48	mo12	Kdelc1
BC003331	5.03005457539393e-51	0.322695638596748	0.175	0.092	5.22220266017398e-47	mo12	BC003331
Hmgb1	1.10765885978626e-50	0.392936700907096	0.952	0.969	1.1499714282301e-46	mo12	Hmgb1
Tmem55a	1.3882879688188e-50	0.251619084912515	0.115	0.056	1.44132056922767e-46	mo12	Tmem55a
Atp5s	1.51784716264941e-50	0.250995705443578	0.108	0.05	1.57582892426262e-46	mo12	Atp5s
Rbm39	1.49860129106716e-49	0.222765545914847	0.713	0.963	1.55584786038592e-45	mo12	Rbm39
BC017643	2.2486993335669e-49	0.357777329635015	0.197	0.116	2.33459964810916e-45	mo12	BC017643
Papd4	3.91607120685621e-48	0.33642947138874	0.165	0.094	4.06566512695812e-44	mo12	Papd4
mt-Co2	8.6611936614603e-47	0.676194758936566	0.965	0.992	8.99205125932808e-43	mo12	mt-Co2
Papd5	1.73140503966724e-46	0.283341798855377	0.135	0.07	1.79754471218253e-42	mo12	Papd5
Tmem91	1.81393835598966e-45	0.245115954680422	0.1	0.036	1.88323080118847e-41	mo12	Tmem91
Diexf	4.26467309431292e-45	0.281825287502748	0.131	0.068	4.42758360651567e-41	mo12	Diexf
Top2a	1.65468352423853e-44	0.562567405979024	0.541	0.49	1.71789243486444e-40	mo12	Top2a
Srsf5	2.94500721305187e-44	0.211607590681572	0.642	0.937	3.05750648859045e-40	mo12	Srsf5
Egr1	3.73269254602572e-44	0.788869718006628	0.383	0.448	3.8752814012839e-40	mo12	Egr1
Tax1bp1	2.31225614299509e-42	0.200791236533041	0.545	0.84	2.4005843276575e-38	mo12	Tax1bp1
Eef1g	4.28948633716517e-41	0.576642543314382	0.859	0.938	4.45334471524488e-37	mo12	Eef1g
Coro1b	9.70835754831209e-41	0.4735233706198	0.272	0.23	1.00792168066576e-36	mo12	Coro1b
Pdap1	1.39645725729097e-39	0.209413755583054	0.547	0.803	1.44980192451948e-35	mo12	Pdap1
Vdac1	1.57246117605842e-39	0.20953528475344	0.528	0.798	1.63252919298385e-35	mo12	Vdac1
Ppp1ca	1.60049459830954e-39	0.232615943709916	0.625	0.878	1.66163349196497e-35	mo12	Ppp1ca
Ube2c	2.91702431316924e-39	0.679778665637121	0.292	0.259	3.02845464193231e-35	mo12	Ube2c
Neat1	3.42212897740056e-39	0.761180925743703	0.496	0.636	3.55285430433726e-35	mo12	Neat1
Wdfy1	1.67493833357455e-38	0.350676404033933	0.233	0.176	1.7389209779171e-34	mo12	Wdfy1
Psma1	3.83311179235401e-37	0.225809263304581	0.513	0.786	3.97953666282193e-33	mo12	Psma1
D17Wsu92e	5.79183143395596e-37	0.302815787914754	0.195	0.123	6.01307939473307e-33	mo12	D17Wsu92e
Psma4	1.04416240219828e-36	0.217898789143093	0.564	0.827	1.08404940596226e-32	mo12	Psma4
Eif1ax	8.57843734572044e-35	0.228587350120645	0.484	0.74	8.90613365232696e-31	mo12	Eif1ax
Cd244	1.12449604025955e-33	0.211670344486891	0.115	0.053	1.16745178899746e-29	mo12	Cd244
Tmem55b	1.57446613771284e-32	0.297433845396515	0.143	0.093	1.63461074417347e-28	mo12	Tmem55b
Psma6	2.0227027322305e-32	0.241194410298805	0.504	0.771	2.0999699766017e-28	mo12	Psma6
Nfia	2.44370418082096e-32	0.599571944521913	0.257	0.24	2.53705368052832e-28	mo12	Nfia
Phykpl	2.66522570477517e-32	0.367694623653558	0.206	0.163	2.76703732669758e-28	mo12	Phykpl
Rsl1d1	5.29385533744045e-32	0.216705730316439	0.517	0.771	5.49608061133067e-28	mo12	Rsl1d1
Taf6l	6.84685105029461e-32	0.445874318033913	0.289	0.262	7.10840076041587e-28	mo12	Taf6l
Fosb	7.34590827959107e-32	0.888687804789961	0.407	0.535	7.62652197587144e-28	mo12	Fosb
Eno1	7.50117711549717e-32	0.206492260122041	0.448	0.703	7.78772208130916e-28	mo12	Eno1
Snu13	2.38595032585615e-30	0.222252830431471	0.576	0.811	2.47709362830386e-26	mo12	Snu13
Vcp	6.88276819870355e-30	0.22186567326614	0.56	0.838	7.14568994389403e-26	mo12	Vcp
Sdhd	7.56804222663397e-30	0.214894416476159	0.423	0.672	7.85714143969139e-26	mo12	Sdhd
Alyref	8.12210085775544e-30	0.214561739677075	0.512	0.738	8.4323651105217e-26	mo12	Alyref
Pf4	1.23094383264255e-29	1.14819049621726	0.164	0.162	1.27796588704949e-25	mo12	Pf4
Fkbp4	1.52024422924072e-29	0.218045511940248	0.504	0.742	1.57831755879772e-25	mo12	Fkbp4
Lsm2	4.57498282422733e-29	0.210647648073761	0.447	0.673	4.74974716811281e-25	mo12	Lsm2
Hnrnpd	9.71978606245042e-29	0.710190252260682	0.636	0.776	1.0091081890036e-24	mo12	Hnrnpd
Ppp1cc	1.681503845095e-28	0.214428255200293	0.495	0.755	1.74573729197763e-24	mo12	Ppp1cc
Dopey1	4.02176075240671e-28	0.229480786707334	0.137	0.081	4.17539201314864e-24	mo12	Dopey1
Cox7a2l1	5.27181457925158e-28	0.232985239559663	0.617	0.889	5.47319789617899e-24	mo12	Cox7a2l
mt-Cytb	6.40728586478878e-28	0.566136993728142	0.947	0.986	6.65204418482371e-24	mo12	mt-Cytb
Sf3b1	1.50695978788752e-27	0.251473285613478	0.551	0.835	1.56452565178483e-23	mo12	Sf3b1
Atp5a1	1.68462806405709e-27	0.246231993241989	0.688	0.913	1.74898085610407e-23	mo12	Atp5a1
Rsl24d1	1.08631275187192e-26	0.242394266813017	0.459	0.712	1.12780989899343e-22	mo12	Rsl24d1
Tuba4a	1.20603817205769e-26	0.202424285678436	0.481	0.708	1.25210883023029e-22	mo12	Tuba4a
Iigp1	1.20819143662898e-26	0.415409637026049	0.163	0.114	1.2543443495082e-22	mo12	Iigp1
H2afj	1.2959593926312e-26	0.217746362943417	0.647	0.865	1.34546504142971e-22	mo12	H2afj
Hba-a1	3.9090987722389e-26	1.34005867390162	0.114	0.048	4.05842634533842e-22	mo12	Hba-a1
Plac8	9.67863447707938e-26	0.522461459900253	0.709	0.737	1.00483583141038e-21	mo12	Plac8
Timm8a1	1.05301527056153e-25	0.213750723136199	0.333	0.551	1.09324045389698e-21	mo12	Timm8a1
Wdr89	1.27389252276045e-25	0.586032078381462	0.363	0.412	1.3225552171299e-21	mo12	Wdr89
Rbm12	1.47849086161619e-25	0.208190233498002	0.121	0.076	1.53496921252993e-21	mo12	Rbm12
Ptpre	4.43607756349809e-25	0.222711203762019	0.481	0.773	4.60553572642371e-21	mo12	Ptpre
Srsf11	1.21973701024567e-24	0.239161914638551	0.525	0.801	1.26633096403706e-20	mo12	Srsf11
Myh9	1.4397390316876e-24	0.693790545580262	0.593	0.73	1.49473706269806e-20	mo12	Myh9
Tgfb1	1.44366313788857e-24	0.203995614761671	0.479	0.727	1.49881106975591e-20	mo12	Tgfb1
Ube2k	1.96319288262208e-24	0.22721624378706	0.416	0.661	2.03818685073825e-20	mo12	Ube2k
Impdh2	2.474777486962e-24	0.222271402258987	0.567	0.802	2.56931398696395e-20	mo12	Impdh2
Hnrnpl	3.26966501493736e-24	0.739861686942644	0.597	0.741	3.39456621850797e-20	mo12	Hnrnpl
Mef2c	4.0890915834704e-24	0.208182486178409	0.52	0.792	4.24529488195897e-20	mo12	Mef2c
Fam105a	4.38700974073301e-24	0.223441069490731	0.125	0.071	4.55459351282901e-20	mo12	Fam105a
Psmc3	1.33534975488889e-23	0.269621861350672	0.451	0.703	1.38636011552564e-19	mo12	Psmc3
Psmd11	1.55444062814049e-23	0.219138802570621	0.414	0.656	1.61382026013546e-19	mo12	Psmd11
Smc3	3.36082697002151e-23	0.218413578406128	0.492	0.732	3.48921056027633e-19	mo12	Smc3
Abcb4	3.41845727510395e-23	0.294377060181726	0.103	0.066	3.54904234301292e-19	mo12	Abcb4
H2afy	3.69573555807379e-23	0.462035376420636	0.874	0.936	3.83691265639221e-19	mo12	H2afy
Snrpb2	3.71674443286111e-23	0.203272282826016	0.372	0.605	3.85872407019641e-19	mo12	Snrpb2
Chtf8	3.97799085891506e-23	0.372890813369759	0.234	0.205	4.12995010972561e-19	mo12	Chtf8
Eif3m	5.47614114497381e-23	0.272946738802685	0.594	0.851	5.68532973671181e-19	mo12	Eif3m
Abhd2	6.54984821953445e-23	0.623325106516352	0.307	0.353	6.80005242152067e-19	mo12	Abhd2
Nxf1	1.30416275068008e-22	0.519777254615028	0.379	0.418	1.35398176775606e-18	mo12	Nxf1
Cpne2	1.90048266763943e-22	0.211653498143844	0.39	0.627	1.97308110554326e-18	mo12	Cpne2
Pnn	2.44213969340083e-22	0.250504415715272	0.49	0.739	2.53542942968874e-18	mo12	Pnn
Gtpbp4	3.04080644362292e-22	0.210076443699312	0.4	0.628	3.15696524976931e-18	mo12	Gtpbp4
Ccar1	3.38579039607533e-22	0.203137604364673	0.431	0.68	3.5151275892054e-18	mo12	Ccar1
Thrap3	3.52299480458384e-22	0.24419580405933	0.493	0.751	3.65757320611894e-18	mo12	Thrap3
Cycs	6.6070124967453e-22	0.221792041852266	0.547	0.759	6.85940037412097e-18	mo12	Cycs
Cct2	1.18099362670959e-21	0.275414276046175	0.625	0.862	1.2261075832499e-17	mo12	Cct2
Hmgb2	2.67112343346181e-21	0.229334593302004	0.896	0.933	2.77316034862005e-17	mo12	Hmgb2
Gdi2	5.03151250616961e-21	0.247599075384995	0.524	0.791	5.22371628390529e-17	mo12	Gdi2
Idh3g	1.93867539367363e-20	0.281643814010898	0.437	0.683	2.01273279371197e-16	mo12	Idh3g
Cox6a1	5.08781424027617e-20	0.327071750993662	0.556	0.797	5.28216874425472e-16	mo12	Cox6a1
G3bp1	7.93980168785995e-20	0.266092793083707	0.607	0.837	8.2431021123362e-16	mo12	G3bp1
Pgk1	2.4472910214937e-19	0.270873150249476	0.531	0.772	2.54077753851475e-15	mo12	Pgk1
Nudcd2	3.41094040728884e-19	0.211613526859607	0.361	0.573	3.54123833084727e-15	mo12	Nudcd2
Exosc5	3.72123328093235e-19	0.251309969950364	0.451	0.675	3.86338439226396e-15	mo12	Exosc5
Rcc2	4.7163863649989e-19	0.219683977645337	0.474	0.721	4.89655232414186e-15	mo12	Rcc2
Mrpl42	4.97946953719721e-19	0.258018513673945	0.442	0.665	5.16968527351814e-15	mo12	Mrpl42
F2r	8.21911645172349e-19	0.411952493853257	0.228	0.216	8.53308670017933e-15	mo12	F2r
Pa2g4	9.8504447500351e-19	0.254256397583907	0.582	0.798	1.02267317394864e-14	mo12	Pa2g4
Bclaf1	3.08112849332588e-18	0.231202368211633	0.551	0.809	3.19882760177093e-14	mo12	Bclaf1
Bptf	3.76878601798819e-18	0.207265779278796	0.459	0.725	3.91275364387534e-14	mo12	Bptf
Etfa	5.40079005397434e-18	0.210608666641307	0.334	0.545	5.60710023403616e-14	mo12	Etfa
Ctsg	7.79457381623941e-18	0.498978508753004	0.285	0.264	8.09232653601976e-14	mo12	Ctsg
H2afz	1.06191776490162e-17	0.26595238659243	0.936	0.964	1.10248302352086e-13	mo12	H2afz
Wtap	1.31693422904107e-17	0.222516447865435	0.357	0.573	1.36724111659044e-13	mo12	Wtap
Nop58	1.80658269617093e-17	0.238659408181459	0.549	0.774	1.87559415516466e-13	mo12	Nop58
Eif3a	2.00111088097321e-17	0.247027050311929	0.616	0.853	2.07755331662638e-13	mo12	Eif3a
Arpc4	2.86726405706875e-17	0.318486875215235	0.563	0.821	2.97679354404877e-13	mo12	Arpc4
Arglu1	3.84416908162592e-17	0.658672815165783	0.633	0.82	3.99101634054403e-13	mo12	Arglu1
Ddx46	4.99202881776562e-17	0.209367130322992	0.399	0.623	5.18272431860427e-13	mo12	Ddx46
Cenpa	5.53131758008444e-17	0.548727753725231	0.308	0.322	5.74261391164367e-13	mo12	Cenpa
Akr1a1	1.49070325299486e-16	0.27878909561235	0.5	0.748	1.54764811725926e-12	mo12	Akr1a1
Hnrnpu	1.90640108360728e-16	0.264446460025203	0.676	0.9	1.97922560500107e-12	mo12	Hnrnpu
Ctbp1	2.35873858039901e-16	0.248073082003531	0.445	0.698	2.44884239417026e-12	mo12	Ctbp1
Mki67	2.85804399270738e-16	0.414923884044836	0.377	0.381	2.9672212732288e-12	mo12	Mki67
Tcf4	3.46958706461213e-16	0.20171915462343	0.431	0.683	3.60212529048031e-12	mo12	Tcf4
Gbp3	3.53265378459559e-16	0.371508124778508	0.199	0.196	3.66760115916714e-12	mo12	Gbp3
Cox4i1	7.45382872890548e-16	0.286122657019794	0.792	0.959	7.73856498634967e-12	mo12	Cox4i1
Srpk1	1.32664590563151e-15	0.257421336731211	0.434	0.667	1.37732377922664e-11	mo12	Srpk1
Cct5	1.39779099720052e-15	0.298513671354114	0.635	0.859	1.45118661329358e-11	mo12	Cct5
Aldh1a1	2.87186576417529e-15	0.34320635080668	0.19	0.169	2.98157103636679e-11	mo12	Aldh1a1
Idh3a	4.36734204794978e-15	0.201888486874967	0.315	0.499	4.53417451418147e-11	mo12	Idh3a
Hnrnpul1	4.48293547138484e-15	0.644101662512286	0.49	0.628	4.65418360639174e-11	mo12	Hnrnpul1
Jun	5.62872118820369e-15	0.844683059535349	0.524	0.724	5.84373833759307e-11	mo12	Jun
Zfp644	7.32149965042064e-15	0.217664740268811	0.396	0.626	7.60118093706671e-11	mo12	Zfp644
Ssrp1	8.76611195213787e-15	0.267918429173912	0.488	0.723	9.10097742870954e-11	mo12	Ssrp1
Nfix	1.30512866097965e-14	0.201258355464218	0.388	0.602	1.35498457582907e-10	mo12	Nfix
Cfl1	1.34879534502568e-14	0.22287705773978	0.854	0.972	1.40031932720566e-10	mo12	Cfl1
Snd1	1.44100454166641e-14	0.622641543229176	0.384	0.482	1.49605091515807e-10	mo12	Snd1
Prrc2c	2.54597022292447e-14	0.299632746292581	0.617	0.861	2.64322628544018e-10	mo12	Prrc2c
Anp32e	4.08443761955799e-14	0.317311809052287	0.483	0.708	4.24046313662511e-10	mo12	Anp32e
Usp1	5.37186237254773e-14	0.208742823099594	0.347	0.539	5.57706751517905e-10	mo12	Usp1
Ccnb1	7.6139102993207e-14	0.492614707679699	0.18	0.215	7.90476167275475e-10	mo12	Ccnb1
Sfxn1	8.09463712505905e-14	0.240572263442052	0.43	0.649	8.40385226323631e-10	mo12	Sfxn1
Amd1	8.36533656874025e-14	0.450661498583562	0.286	0.334	8.68489242566613e-10	mo12	Amd1
Snrnp25	9.9815994427602e-14	0.20386693892825	0.258	0.43	1.03628965414736e-09	mo12	Snrnp25
Hnrnpa2b1	1.0088743706958e-13	0.236791516661059	0.781	0.953	1.04741337165638e-09	mo12	Hnrnpa2b1
Ptp4a2	1.24871223527158e-13	0.307648265559243	0.556	0.83	1.29641304265896e-09	mo12	Ptp4a2
Ppp1cb	1.51152042085665e-13	0.208037855737445	0.405	0.616	1.56926050093338e-09	mo12	Ppp1cb
Rbm4b	1.53025195701669e-13	0.417048599206698	0.293	0.33	1.58870758177473e-09	mo12	Rbm4b
Atp5b	2.17088857052633e-13	0.562359209100102	0.793	0.926	2.25381651392044e-09	mo12	Atp5b
Dkc1	2.57384955899408e-13	0.253038410672081	0.458	0.669	2.67217061214765e-09	mo12	Dkc1
Ndufv1	2.68304979961702e-13	0.241419677534026	0.346	0.549	2.78554230196239e-09	mo12	Ndufv1
Qdpr	3.12975826045517e-13	0.207292957292485	0.321	0.501	3.24931502600456e-09	mo12	Qdpr
Nans	3.15940109145131e-13	0.226428266155126	0.29	0.473	3.28009021314475e-09	mo12	Nans
Mcl1	4.23875204780952e-13	0.244535853312681	0.5	0.782	4.40067237603584e-09	mo12	Mcl1
Pole3	4.65935467397732e-13	0.227952544093741	0.294	0.488	4.83734202252325e-09	mo12	Pole3
Naa15	7.38186236643581e-13	0.209226721646362	0.391	0.6	7.66384950883366e-09	mo12	Naa15
Emb	9.60827834146363e-13	0.218381184429046	0.376	0.58	9.97531457410755e-09	mo12	Emb
Kmt5a	1.06682334277359e-12	0.245965728023329	0.397	0.605	1.10757599446754e-08	mo12	Kmt5a
Sdha	1.11441717746448e-12	0.25731595470859	0.409	0.634	1.15698791364362e-08	mo12	Sdha
Slc3a2	1.52497945903286e-12	0.234391856272342	0.398	0.619	1.58323367436791e-08	mo12	Slc3a2
Mcm7	2.10562758317251e-12	0.225054930073111	0.49	0.68	2.1860625568497e-08	mo12	Mcm7
Ddx39	3.13662990209072e-12	0.281060504083086	0.375	0.577	3.25644916435058e-08	mo12	Ddx39
Rtn4	4.41452348615522e-12	0.235984827568822	0.423	0.647	4.58315828332635e-08	mo12	Rtn4
Pfas	6.77043102263631e-12	0.41183727532165	0.221	0.258	7.02906148770102e-08	mo12	Pfas
Nasp	7.06954960496776e-12	0.254113687065522	0.383	0.578	7.33960639987753e-08	mo12	Nasp
Srm	8.71750057760456e-12	0.247497914763714	0.364	0.544	9.05050909966906e-08	mo12	Srm
Eif3l	2.07439509846157e-11	0.262410551466877	0.424	0.643	2.1536369912228e-07	mo12	Eif3l
Srrm2	2.2734841362546e-11	0.304035733774279	0.696	0.919	2.36033123025953e-07	mo12	Srrm2
Brd3	2.38925553432327e-11	0.213746762830751	0.373	0.578	2.48052509573442e-07	mo12	Brd3
Lyar	2.40534339566759e-11	0.297823589267342	0.422	0.621	2.49722751338209e-07	mo12	Lyar
Mt1	4.40583882030438e-11	0.684370818755369	0.218	0.279	4.57414186324001e-07	mo12	Mt1
Syncrip	4.48317311614864e-11	0.258740639635977	0.479	0.706	4.65443032918552e-07	mo12	Syncrip
Cd47	6.50817657427363e-11	0.307360863264316	0.748	0.945	6.75678891941089e-07	mo12	Cd47
Cox7b	6.58970832538113e-11	0.320502898221933	0.685	0.871	6.84143518341069e-07	mo12	Cox7b
Ranbp1	6.72270372775218e-11	0.243179340917163	0.679	0.845	6.97951101015232e-07	mo12	Ranbp1
Hirip3	7.26664110735838e-11	0.234359204464196	0.28	0.453	7.54422679765947e-07	mo12	Hirip3
Nolc1	7.61738607838286e-11	0.21259789776005	0.345	0.523	7.90837022657709e-07	mo12	Nolc1
Ndufa9	7.9226382991086e-11	0.243388514033817	0.328	0.513	8.22528308213455e-07	mo12	Ndufa9
Hmgn5	1.39728569547734e-10	0.273099558090484	0.413	0.621	1.45066200904457e-06	mo12	Hmgn5
Klf2	2.03199588090828e-10	0.217654515402078	0.21	0.196	2.10961812355898e-06	mo12	Klf2
Pam	2.43789649943564e-10	0.382256624398203	0.205	0.231	2.53102414571408e-06	mo12	Pam
Uqcrc1	2.53156004338817e-10	0.328294735748828	0.462	0.69	2.6282656370456e-06	mo12	Uqcrc1
Odc1	2.86330110677139e-10	0.286797084845139	0.404	0.605	2.97267920905005e-06	mo12	Odc1
Tomm40	3.66985563956412e-10	0.299212972514402	0.373	0.573	3.81004412499547e-06	mo12	Tomm40
Rnaseh2b	3.79342376885608e-10	0.218590209024007	0.26	0.428	3.93833255682638e-06	mo12	Rnaseh2b
Luc7l3	4.0264205323531e-10	0.298280679810212	0.496	0.734	4.18022979668899e-06	mo12	Luc7l3
Rif1	4.12180094219488e-10	0.201188622292952	0.366	0.561	4.27925373818672e-06	mo12	Rif1
Vrk1	4.38009153552337e-10	0.232862184299005	0.304	0.485	4.54741103218036e-06	mo12	Vrk1
Ewsr1	4.51892700345945e-10	0.320282516453402	0.526	0.772	4.6915500149916e-06	mo12	Ewsr1
Tfdp1	5.4810680280969e-10	0.28132275153679	0.363	0.563	5.6904448267702e-06	mo12	Tfdp1
Banf1	1.02500584199222e-09	0.33422738659882	0.555	0.767	1.06416106515632e-05	mo12	Banf1
Mcm5	1.3890597911538e-09	0.207281269935326	0.298	0.466	1.44212187517587e-05	mo12	Mcm5
Hnrnpf	1.41084619524507e-09	0.275828245084448	0.783	0.94	1.46474051990343e-05	mo12	Hnrnpf
Cdk6	1.59241934978584e-09	0.480496994420991	0.692	0.803	1.65324976894766e-05	mo12	Cdk6
Pcca	1.64404330798963e-09	0.366573464965281	0.173	0.198	1.70684576235484e-05	mo12	Pcca
Ttpal	2.36739414430102e-09	0.253455172278776	0.142	0.138	2.45782860061331e-05	mo12	Ttpal
Sbno1	2.5971085713759e-09	0.208148823841772	0.397	0.601	2.69631811880246e-05	mo12	Sbno1
Rnf149	2.98952996091171e-09	0.242862766882578	0.246	0.238	3.10373000541854e-05	mo12	Rnf149
Dazap1	3.32058081934833e-09	0.278448112348979	0.372	0.573	3.44742700664744e-05	mo12	Dazap1
Elmo1	3.63542403712358e-09	0.227894966373281	0.379	0.591	3.7742972353417e-05	mo12	Elmo1
Sapcd2	3.75572655448538e-09	0.248562677496529	0.093	0.117	3.89919530886673e-05	mo12	Sapcd2
Igbp1	4.15620473893662e-09	0.215381833035666	0.323	0.492	4.314971759964e-05	mo12	Igbp1
Sod1	4.78699401414735e-09	0.278258136837047	0.483	0.705	4.96985718548777e-05	mo12	Sod1
Cenpw	5.13229246280533e-09	0.279104976381851	0.298	0.466	5.32834603488449e-05	mo12	Cenpw
Malat1	5.3376575591589e-09	0.251899682918259	0.991	0.993	5.54155607791877e-05	mo12	Malat1
Immt	5.51106433367524e-09	0.27047451376474	0.382	0.579	5.72158699122164e-05	mo12	Immt
Ybx3	6.63965726940764e-09	0.316187764112009	0.618	0.814	6.89329217709902e-05	mo12	Ybx3
Rrm1	6.99599811930362e-09	0.215328041428335	0.308	0.478	7.26324524746102e-05	mo12	Rrm1
Mbd2	7.71408701280094e-09	0.248879641685158	0.329	0.515	8.00876513668993e-05	mo12	Mbd2
Mgat2	1.04156242805307e-08	0.234148585557184	0.337	0.517	0.00010813501128047	mo12	Mgat2
Pdzd8	1.40745405609484e-08	0.381899121053571	0.28	0.333	0.000146121880103767	mo12	Pdzd8
Exosc2	1.64381697574068e-08	0.623643439290119	0.279	0.36	0.000170661078421398	mo12	Exosc2
Ywhag	1.78931539725859e-08	0.239774512380904	0.353	0.54	0.000185766724543387	mo12	Ywhag
Wnk1	1.9832704731935e-08	0.231716270827747	0.449	0.676	0.000205903140526949	mo12	Wnk1
Nop56	2.67724487019142e-08	0.314775382104201	0.505	0.712	0.000277951562423273	mo12	Nop56
Lmnb1	3.19814846486164e-08	0.563656045844013	0.471	0.588	0.000332031773621936	mo12	Lmnb1
Snrpc	4.32367223254235e-08	0.356259779963047	0.505	0.74	0.000448883651182546	mo12	Snrpc
H2-Q7	4.45549434394125e-08	0.494202119140113	0.687	0.848	0.00046256942278798	mo12	H2-Q7
Pds5a	4.8274253440716e-08	0.230771828300208	0.384	0.578	0.000501183299221514	mo12	Pds5a
Cnih1	5.10002713376779e-08	0.218784366138289	0.28	0.443	0.000529484817027772	mo12	Cnih1
Luc7l2	6.79128037098421e-08	0.351331158124847	0.578	0.844	0.000705070728115581	mo12	Luc7l2
Nup98	8.32356879746504e-08	0.215864441954212	0.274	0.421	0.00086415291255282	mo12	Nup98
Ssr1	1.04691132841969e-07	0.279716740125268	0.447	0.658	0.00108690334116532	mo12	Ssr1
Hnrnpa3	1.10354808861994e-07	0.324993480540069	0.765	0.926	0.00114570362560522	mo12	Hnrnpa3
Cpox	1.21747496985573e-07	0.287438714548776	0.2	0.225	0.00126398251370422	mo12	Cpox
Fos	1.51142236468572e-07	0.383018645653575	0.396	0.658	0.00156915869901671	mo12	Fos
Cdk2ap1	2.0117462297363e-07	0.56892932364218	0.475	0.632	0.00208859493571222	mo12	Cdk2ap1
Dcaf8	2.07590234410433e-07	0.229145827765985	0.395	0.594	0.00215520181364912	mo12	Dcaf8
Prdx4	2.10053467990261e-07	0.20212970408417	0.292	0.431	0.00218077510467489	mo12	Prdx4
Ybx1	2.6928126772033e-07	0.399786468438651	0.872	0.958	0.00279567812147247	mo12	Ybx1
Morf4l2	2.85632258786588e-07	0.354108717031333	0.449	0.66	0.00296543411072235	mo12	Morf4l2
Ccnh	4.87527814987156e-07	0.228667675316457	0.326	0.49	0.00506151377519665	mo12	Ccnh
Gnb1	5.08099649686135e-07	0.333262258186167	0.489	0.725	0.00527509056304145	mo12	Gnb1
Jpt1	5.57986400460183e-07	0.348052640232563	0.488	0.687	0.00579301480957762	mo12	Jpt1
Dntt	6.57525227037238e-07	0.523446541349419	0.13	0.134	0.0068264269071006	mo12	Dntt
Ccnd2	8.7657536398761e-07	0.265029142573805	0.515	0.726	0.00910060542891937	mo12	Ccnd2
Arhgap30	1.29954767559145e-06	0.212440604379746	0.379	0.574	0.0134919039679904	mo12	Arhgap30
Rnf122	1.37989351557659e-06	0.233437167777045	0.12	0.12	0.0143260544787162	mo12	Rnf122
Sfpq	1.7535937364363e-06	0.339208119520353	0.617	0.854	0.0182058101716817	mo12	Sfpq
Hspa9	2.12524015584454e-06	0.322888415694022	0.463	0.667	0.022064243297978	mo12	Hspa9
Haus4	2.16080531122856e-06	0.2307881953129	0.272	0.42	0.022433480741175	mo12	Haus4
Wdr1	2.81389059564924e-06	0.209916803449123	0.339	0.49	0.0292138121640304	mo12	Wdr1
Eif4h	3.16712178085801e-06	0.398728535777806	0.545	0.786	0.0328810583288678	mo12	Eif4h
Naa10	3.23018631703905e-06	0.350642825386163	0.414	0.622	0.0335357943434995	mo12	Naa10
Hist1h2ac	3.36352142449405e-06	0.550493086975625	0.299	0.397	0.0349200794290973	mo12	Hist1h2ac
Cenpb	4.8392145117559e-06	0.246436175332164	0.313	0.475	0.0502407250610498	mo12	Cenpb
Lockd	6.60671389053576e-06	0.482870209444872	0.31	0.388	0.0685909036115422	mo12	Lockd
Rfc5	6.88621314275797e-06	0.257925029223439	0.282	0.443	0.0714926648481133	mo12	Rfc5
H1fx	7.58641863665633e-06	0.275168296472502	0.287	0.434	0.078762198285766	mo12	H1fx
Ptpn7	9.41253273969865e-06	0.251627523989319	0.348	0.521	0.0977209149035514	mo12	Ptpn7
Uvssa	9.44275173446561e-06	0.238074353567459	0.177	0.187	0.0980346485072219	mo12	Uvssa
Cdk1	9.72443799840562e-06	0.489639655147263	0.325	0.404	0.100959115299447	mo12	Cdk1
Spc25	1.09021510470074e-05	0.200648723444147	0.171	0.287	0.113186132170031	mo12	Spc25
Khsrp	1.30835504799239e-05	0.553141180294389	0.415	0.551	0.135833421082569	mo12	Khsrp
Tk1	1.47338811941681e-05	0.393708161069829	0.199	0.265	0.152967154557853	mo12	Tk1
R3hdm4	1.51615025547001e-05	0.328131301249885	0.433	0.64	0.157406719522896	mo12	R3hdm4
Aurkb	1.52690576401607e-05	0.450755244613799	0.22	0.292	0.158523356420149	mo12	Aurkb
Pdhb	1.63083155979445e-05	0.254203476982434	0.363	0.544	0.169312932537859	mo12	Pdhb
Mns1	1.67892281073053e-05	0.427340017257999	0.244	0.32	0.174305766210043	mo12	Mns1
Uba2	1.84356638741073e-05	0.325163367783583	0.376	0.57	0.191399062340982	mo12	Uba2
Nt5dc2	1.88441573646981e-05	0.213312789598724	0.197	0.322	0.195640041760296	mo12	Nt5dc2
Cenpf	2.114803898371e-05	0.378710707397517	0.258	0.3	0.219558940728877	mo12	Cenpf
Yme1l1	2.1668178898552e-05	0.294755161663798	0.371	0.553	0.224959033324767	mo12	Yme1l1
Git2	2.47959198903482e-05	0.304658738759875	0.436	0.673	0.257431240301595	mo12	Git2
Acsl5	2.83248130202719e-05	0.200630005364003	0.275	0.412	0.294068208776462	mo12	Acsl5
Cdc20	2.85352528777652e-05	0.445665541762961	0.217	0.284	0.296252995376959	mo12	Cdc20
Ranbp2	3.80117970089929e-05	0.225205489155136	0.388	0.559	0.394638476547364	mo12	Ranbp2
Mcmbp	3.87907096324306e-05	0.23036596655464	0.318	0.474	0.402725147403895	mo12	Mcmbp
Lrrc59	4.73989966803238e-05	0.284629016202124	0.311	0.471	0.492096383535121	mo12	Lrrc59
Mcm6	5.18301957299351e-05	0.285865977688456	0.455	0.631	0.538101092068186	mo12	Mcm6
Tacc1	5.41907479298632e-05	0.386175859949547	0.499	0.742	0.56260834500784	mo12	Tacc1
Paip1	6.29482601429862e-05	0.271185272569756	0.269	0.421	0.653528836804483	mo12	Paip1
H2-T22	6.99049622667814e-05	0.23274235100741	0.344	0.501	0.725753318253725	mo12	H2-T22
Nop53	7.57210743505893e-05	0.293495937352369	0.449	0.66	0.786136193907818	mo12	Nop53
Cks2	7.81877172614791e-05	0.232287086833047	0.506	0.663	0.811744880608676	mo12	Cks2
Pimreg	8.77594482015551e-05	0.303852008022425	0.123	0.163	0.911118591228546	mo12	Pimreg
Tbl1x	8.86228438524125e-05	0.200994009011763	0.301	0.442	0.920082364875747	mo12	Tbl1x
Nfyb	9.15591070386739e-05	0.214812226952958	0.261	0.396	0.950566649275513	mo12	Nfyb
Taf1d	9.61224163376576e-05	0.48049506813704	0.626	0.809	0.997942926417562	mo12	Taf1d
Hnrnpdl	0.000109620023812587	0.53392389457704	0.515	0.696	1	mo12	Hnrnpdl
Cux1	0.000109904095322751	0.379109493424303	0.517	0.757	1	mo12	Cux1
Tap1	0.000110228383883715	0.420300000247412	0.392	0.511	1	mo12	Tap1
Mpo	0.000115278584789731	0.281193598490444	0.334	0.399	1	mo12	Mpo
Zfpm1	0.000128386333910084	0.200014865667456	0.308	0.434	1	mo12	Zfpm1
Tsc22d2	0.000135510830575491	0.216964993179136	0.235	0.259	1	mo12	Tsc22d2
Fbl	0.000140625738002381	0.376658408357526	0.554	0.763	1	mo12	Fbl
Mad2l1	0.000145443588468618	0.212899470485872	0.209	0.346	1	mo12	Mad2l1
Itpa	0.000147625869969388	0.237209123252071	0.25	0.385	1	mo12	Itpa
Hmmr	0.000153458598033582	0.407796871349637	0.18	0.229	1	mo12	Hmmr
Sephs2	0.00016259789695892	0.275003289443283	0.264	0.419	1	mo12	Sephs2
Gusb	0.000163598031449073	0.231431038699793	0.301	0.446	1	mo12	Gusb
Amer1	0.000183487509422087	0.224745052647953	0.164	0.179	1	mo12	Amer1
Cnbp	0.000229008427849284	0.360887811828345	0.712	0.901	1	mo12	Cnbp
Dut	0.000256487905487548	0.267063539254169	0.593	0.736	1	mo12	Dut
Tfrc	0.000260865701081438	0.222068462511583	0.168	0.191	1	mo12	Tfrc
Chchd10	0.000266667790687199	0.242123841168698	0.232	0.364	1	mo12	Chchd10
Spata7	0.000278842316978269	0.246374346162564	0.166	0.185	1	mo12	Spata7
Hbb-bt	0.000280516722283599	0.736315496827127	0.157	0.217	1	mo12	Hbb-bt
Ash1l	0.000286520419976208	0.245105783182427	0.394	0.588	1	mo12	Ash1l
Taok3	0.000302301361624803	0.258959960237992	0.388	0.571	1	mo12	Taok3
Adsl	0.000351458608124609	0.227914425120257	0.264	0.394	1	mo12	Adsl
Mrps22	0.000365270676795334	0.200433495197567	0.178	0.291	1	mo12	Mrps22
Ggact	0.000391563188255325	0.262434940019771	0.096	0.119	1	mo12	Ggact
Smarca4	0.000408299708381488	0.250054554473414	0.374	0.547	1	mo12	Smarca4
Tcf3	0.000415772802405645	0.234025052635586	0.315	0.466	1	mo12	Tcf3
Timeless	0.000453483146974437	0.289404687563222	0.19	0.251	1	mo12	Timeless
Wdr76	0.000499142851936973	0.264531864155608	0.234	0.373	1	mo12	Wdr76
Rangap1	0.000511013800996155	0.239365492521128	0.289	0.428	1	mo12	Rangap1
Tacc3	0.000530498061948722	0.2004379112452	0.19	0.305	1	mo12	Tacc3
Slc22a3	0.000535480490289641	0.228870319741461	0.262	0.388	1	mo12	Slc22a3
Rangrf	0.000573785567754357	0.265320616879686	0.271	0.409	1	mo12	Rangrf
Limk2	0.000585104585576854	0.257255613699888	0.096	0.112	1	mo12	Limk2
Adam10	0.000585367742034383	0.285025524240711	0.369	0.542	1	mo12	Adam10
Nusap1	0.000595938820129158	0.326087148892638	0.254	0.288	1	mo12	Nusap1
Dkkl1	0.000624252301164257	0.227554289934415	0.167	0.173	1	mo12	Dkkl1
Safb2	0.000630725762166498	0.227225700674481	0.323	0.469	1	mo12	Safb2
Ptpa	0.000742607421722973	0.284639281454947	0.355	0.525	1	mo12	Ptpa
Hibch	0.000778420882415323	0.208324210998793	0.229	0.342	1	mo12	Hibch
H2-Q6	0.000794779710201185	0.391631990079385	0.398	0.508	1	mo12	H2-Q6
Eif3b	0.000886954387398195	0.312641985003635	0.412	0.589	1	mo12	Eif3b
Hmgb3	0.000900703126839599	0.356506777413402	0.499	0.686	1	mo12	Hmgb3
Fubp1	0.00090872628437323	0.350778950120012	0.522	0.744	1	mo12	Fubp1
Actn4	0.000914337505831034	0.306181793080156	0.393	0.571	1	mo12	Actn4
Dusp6	0.000944622108340076	0.2890340014913	0.241	0.286	1	mo12	Dusp6
Snhg6	0.00095010241361261	0.335725581187877	0.403	0.586	1	mo12	Snhg6
Parp1	0.000995253185930038	0.252680879318413	0.395	0.564	1	mo12	Parp1
Tra2b	0.00111241926364025	0.39849622541022	0.588	0.843	1	mo12	Tra2b
Tnrc6c	0.00111764707608064	0.264528164587114	0.352	0.524	1	mo12	Tnrc6c
Ccna2	0.00114037124832124	0.368203181384244	0.201	0.273	1	mo12	Ccna2
Mkln1	0.00114104090412577	0.215582574627435	0.337	0.485	1	mo12	Mkln1
Ogfr	0.00114816853047098	0.222299909010206	0.246	0.36	1	mo12	Ogfr
Fus	0.00117264084168623	0.487815309229701	0.638	0.847	1	mo12	Fus
Ccnb2	0.00119307236874534	0.403235752405566	0.22	0.277	1	mo12	Ccnb2
Rrnad1	0.00127402340732893	0.233151306929215	0.161	0.183	1	mo12	Rrnad1
Ifi47	0.00128840287715643	0.284806956100232	0.342	0.5	1	mo12	Ifi47
Ankrd11	0.00132695187132703	0.509696182444862	0.525	0.729	1	mo12	Ankrd11
Nufip2	0.00153256463773366	0.242480259022273	0.35	0.51	1	mo12	Nufip2
Zbtb20	0.00184970002669138	0.215984613812204	0.362	0.531	1	mo12	Zbtb20
Srsf2	0.0019545027520334	0.386734454248801	0.693	0.886	1	mo12	Srsf2
Igfbp4	0.00225561880939193	0.323830829040087	0.456	0.643	1	mo12	Igfbp4
Hnrnpab	0.00226860584377761	0.361551873746561	0.665	0.856	1	mo12	Hnrnpab
Alad	0.00226947769613083	0.245080089147865	0.241	0.367	1	mo12	Alad
Eef2	0.0024570323896361	0.445134976572794	0.8	0.958	1	mo12	Eef2
Zc3hav1	0.00246849919533347	0.222897935432149	0.282	0.413	1	mo12	Zc3hav1
Knl1	0.00247449358471433	0.362118988364645	0.225	0.296	1	mo12	Knl1
Casp1	0.00286031044649626	0.205355761351165	0.251	0.354	1	mo12	Casp1
Sdhc	0.00299453531901575	0.275411894651802	0.336	0.489	1	mo12	Sdhc
Ncl	0.00351999322818632	0.229169535227782	0.855	0.954	1	mo12	Ncl
Sumo3	0.00389892197771491	0.384733128908482	0.463	0.671	1	mo12	Sumo3
Tubb4b	0.00411841468640506	0.458805166633554	0.645	0.773	1	mo12	Tubb4b
mt-Co1	0.0044025000196024	0.309682322396469	0.982	0.994	1	mo12	mt-Co1
Samm50	0.0045762982734201	0.35241421187561	0.395	0.584	1	mo12	Samm50
Mapk1ip1l	0.00468574203057105	0.205962360775745	0.3	0.43	1	mo12	Mapk1ip1l
Alkbh5	0.00524777164660517	0.233114423366597	0.28	0.399	1	mo12	Alkbh5
Prc1	0.00563568169923518	0.365908164892618	0.237	0.297	1	mo12	Prc1
Spc24	0.00571099913759722	0.437730620523282	0.305	0.388	1	mo12	Spc24
Hipk2	0.00592903003565667	0.237272391346637	0.232	0.273	1	mo12	Hipk2
Shcbp1	0.00596095690393074	0.280034072295623	0.159	0.223	1	mo12	Shcbp1
C1qtnf12	0.0065527999488935	0.489343949997354	0.229	0.328	1	mo12	C1qtnf12
Med13l	0.00777966923000486	0.23192971339992	0.329	0.462	1	mo12	Med13l
Birc5	0.00808613360928915	0.3395089381805	0.299	0.343	1	mo12	Birc5
Gigyf1	0.00818824457249808	0.36101443418174	0.308	0.388	1	mo12	Gigyf1
Cenpe	0.00877891942085589	0.334615236029064	0.211	0.274	1	mo12	Cenpe
Nktr	0.00929887757616889	0.319245111179955	0.435	0.64	1	mo12	Nktr
Cox6b2	0.00945677830051372	0.321730995735644	0.301	0.45	1	mo12	Cox6b2
Knstrn	0.00961314059070702	0.237404372323007	0.179	0.287	1	mo12	Knstrn
Camp	0	6.23086933265023	0.396	0	0	mo18	Camp
Ngp	0	5.98934623676055	0.341	0	0	mo18	Ngp
S100a9	0	4.97213336927121	0.733	0.083	0	mo18	S100a9
Lcn2	0	4.86878611732034	0.346	0	0	mo18	Lcn2
S100a8	0	4.81702037567438	0.714	0.097	0	mo18	S100a8
Igkc	0	4.34068194538556	0.19	0	0	mo18	Igkc
Retnlg	0	3.83950204263416	0.131	0	0	mo18	Retnlg
Wfdc21	0	3.61096948957607	0.212	0	0	mo18	Wfdc21
Ltf	0	3.46741653991398	0.167	0	0	mo18	Ltf
Chil3	0	3.43599010307171	0.188	0	0	mo18	Chil3
Cybb	0	2.38065292999278	0.314	0	0	mo18	Cybb
Hp	0	2.25959919909209	0.332	0.024	0	mo18	Hp
Ifitm6	0	2.214947937083	0.198	0	0	mo18	Ifitm6
Pglyrp1	0	2.07417672038068	0.402	0.183	0	mo18	Pglyrp1
Tyrobp	0	2.00194037507234	0.566	0.322	0	mo18	Tyrobp
Lgals3	0	1.8020380969444	0.261	0	0	mo18	Lgals3
Ly6c2	0	1.75660686039845	0.306	0.015	0	mo18	Ly6c2
Slfn2	0	1.59831441268475	0.399	0.059	0	mo18	Slfn2
Slpi	0	1.46310673208466	0.315	0.042	0	mo18	Slpi
Plbd1	0	1.41091006428279	0.227	0	0	mo18	Plbd1
Mpeg1	0	1.38967502407741	0.164	0	0	mo18	Mpeg1
Ptprc	0	1.31223773211103	0.835	0.558	0	mo18	Ptprc
Itgb2	0	1.23185371964024	0.406	0.086	0	mo18	Itgb2
Lrg1	0	1.21213162279561	0.171	0	0	mo18	Lrg1
Cd177	0	1.1885622245966	0.155	0	0	mo18	Cd177
Sorl1	0	1.16739292257655	0.35	0.028	0	mo18	Sorl1
Pirb	0	1.08361122730564	0.239	0	0	mo18	Pirb
Hspa5	0	1.06737777076927	0.861	0.668	0	mo18	Hspa5
Itgam	0	1.06592763258708	0.324	0.074	0	mo18	Itgam
Adpgk	0	1.05741880774717	0.416	0.134	0	mo18	Adpgk
Aes1	0	1.03754784075117	0.827	0.159	0	mo18	Aes
Vsir	0	1.03620301732434	0.392	0.07	0	mo18	Vsir
Zcchc61	0	1.03254796059157	0.755	0.119	0	mo18	Zcchc6
Usmg51	0	1.02301249079375	0.813	0.176	0	mo18	Usmg5
Mcemp1	0	1.00117508444512	0.2	0	0	mo18	Mcemp1
Ncf1	0	0.994309567849801	0.412	0.131	0	mo18	Ncf1
Fcgr3	0	0.986166717295264	0.289	0	0	mo18	Fcgr3
C3	0	0.967870242881519	0.202	0	0	mo18	C3
Trem3	0	0.952555474211691	0.27	0	0	mo18	Trem3
Minos11	0	0.936316267117512	0.779	0.157	0	mo18	Minos1
Clec4a2	0	0.910894018578485	0.211	0	0	mo18	Clec4a2
Zcchc111	0	0.904383756156276	0.637	0.109	0	mo18	Zcchc11
Ly86	0	0.87351614811029	0.136	0	0	mo18	Ly86
Atp5o.11	0	0.862243129422412	0.756	0.162	0	mo18	Atp5o.1
Ccr1	0	0.842422775268184	0.147	0	0	mo18	Ccr1
Fam46a1	0	0.830496932291412	0.425	0.057	0	mo18	Fam46a
Igsf6	0	0.818470900913974	0.291	0.015	0	mo18	Igsf6
Lilr4b	0	0.817220208758211	0.174	0	0	mo18	Lilr4b
AC160336.11	0	0.808476020353168	0.858	0.473	0	mo18	AC160336.1
AI3141801	0	0.753000036306401	0.58	0.084	0	mo18	AI314180
Fgr	0	0.71951255064167	0.199	0	0	mo18	Fgr
Rflnb	0	0.707966051290928	0.185	0	0	mo18	Rflnb
Fam96a1	0	0.682899506032201	0.628	0.127	0	mo18	Fam96a
Ptp4a11	0	0.652920759777608	0.565	0.127	0	mo18	Ptp4a1
Fam208a1	0	0.644727624454601	0.468	0.063	0	mo18	Fam208a
Hck	0	0.638105870600574	0.212	0	0	mo18	Hck
Fpr2	0	0.620325398937174	0.137	0	0	mo18	Fpr2
Mgea51	0	0.610239864953217	0.485	0.068	0	mo18	Mgea5
D17Wsu92e1	0	0.594032620097423	0.446	0.054	0	mo18	D17Wsu92e
Dok3	0	0.591283372565509	0.301	0.044	0	mo18	Dok3
Zufsp1	0	0.587879839533616	0.436	0.061	0	mo18	Zufsp
Taf6l1	0	0.578017277839966	0.601	0.176	0	mo18	Taf6l
AB124611	0	0.57458501586237	0.206	0	0	mo18	AB124611
Cd300lf	0	0.567978954491597	0.151	0	0	mo18	Cd300lf
Trib1	0	0.567005239475106	0.216	0	0	mo18	Trib1
Pilra	0	0.53584538121367	0.166	0	0	mo18	Pilra
Skiv2l21	0	0.531425344692769	0.482	0.071	0	mo18	Skiv2l2
BC0176431	0	0.505847464500407	0.418	0.054	0	mo18	BC017643
Ceacam1	0	0.503266803893486	0.175	0	0	mo18	Ceacam1
BC037034	0	0.493938180871272	0.349	0.031	0	mo18	BC037034
C5ar1	0	0.490815508618723	0.14	0	0	mo18	C5ar1
Prkcb	0	0.480767716350392	0.185	0	0	mo18	Prkcb
Chd7	0	0.473300891698708	0.198	0	0	mo18	Chd7
Gpr141	0	0.468120506514911	0.155	0	0	mo18	Gpr141
Siglece	0	0.458861717540807	0.149	0	0	mo18	Siglece
Mkl1	0	0.45688269789599	0.319	0.029	0	mo18	Mkl1
Slc16a3	0	0.429552413818271	0.144	0	0	mo18	Slc16a3
Cfap43	0	0.425284018535431	0.295	0.021	0	mo18	Cfap43
Mtus1	0	0.411654175676314	0.17	0	0	mo18	Mtus1
Rasgrp4	0	0.406970391834703	0.141	0	0	mo18	Rasgrp4
Hsd11b1	0	0.402750673574962	0.149	0	0	mo18	Hsd11b1
Sema4a	0	0.400230269159852	0.162	0	0	mo18	Sema4a
Xdh	0	0.374474489151399	0.147	0	0	mo18	Xdh
Mrgpra2b	0	0.357069624821209	0.144	0	0	mo18	Mrgpra2b
Nhsl2	0	0.355623899467889	0.168	0	0	mo18	Nhsl2
G0s2	0	0.351940062890974	0.129	0	0	mo18	G0s2
Clec5a	0	0.351581589096851	0.151	0	0	mo18	Clec5a
Aldh3b1	0	0.330074782177327	0.149	0	0	mo18	Aldh3b1
Pi16	0	0.323638555526649	0.14	0	0	mo18	Pi16
Megf9	0	0.318256920946631	0.154	0	0	mo18	Megf9
Pilrb2	0	0.307194353424445	0.131	0	0	mo18	Pilrb2
Ncam1	0	0.305348731862259	0.152	0	0	mo18	Ncam1
Pram1	0	0.299731926596929	0.134	0	0	mo18	Pram1
Stx11	0	0.283850362411801	0.129	0	0	mo18	Stx11
Nucb2	0	0.280366350851979	0.151	0	0	mo18	Nucb2
Zbtb7b	0	0.229406921780224	0.13	0	0	mo18	Zbtb7b
Id2	9.88131291682493e-324	1.26480581155874	0.305	0.065	1.02587790702476e-319	mo18	Id2
S100a6	2.47032822920623e-323	2.59627171237816	0.605	0.384	2.56469476756191e-319	mo18	S100a6
Chtf81	6.47225996052033e-322	0.541067994914043	0.521	0.126	6.71950029101221e-318	mo18	Chtf8
Ltb4r1	8.05327002721232e-322	0.723065337382306	0.266	0.049	8.36090494225183e-318	mo18	Ltb4r1
Chil1	8.79436849597419e-322	0.496923589695029	0.128	0	9.1303133725204e-318	mo18	Chil1
Fbxo18	7.36859385520552e-319	0.333674129260595	0.247	0.022	7.65007414047437e-315	mo18	Fbxo18
Sirpa	5.92748045239606e-317	0.961883182897744	0.366	0.09	6.15391020567759e-313	mo18	Sirpa
Gas7	8.38591701557254e-317	0.232650579812831	0.126	0	8.70625904556741e-313	mo18	Gas7
Ccr2	4.30799527056701e-316	1.09663118324973	0.126	0	4.47256068990267e-312	mo18	Ccr2
Itgb2l	2.21253085715437e-315	0.476445941769966	0.125	0	2.29704953589767e-311	mo18	Itgb2l
Ccl6	5.83192056961831e-314	1.4558913654197	0.125	0	6.05469993537773e-310	mo18	Ccl6
Fam96b1	8.78952207298743e-312	0.461853577889939	0.458	0.065	9.12528181617555e-308	mo18	Fam96b
Msrb1	3.27361879006941e-311	1.39386817226076	0.567	0.302	3.39867102785006e-307	mo18	Msrb1
Ly6g	5.4397724550332e-309	0.713522622645301	0.123	0	5.64757176281547e-305	mo18	Ly6g
Fcer1g	1.55075159067296e-308	1.90153491771217	0.553	0.381	1.60999030143667e-304	mo18	Fcer1g
Naaa	3.74164063398646e-306	0.884680261936887	0.122	0	3.88457130620474e-302	mo18	Naaa
Ampd3	9.79843416355652e-305	0.248381692887971	0.121	0	1.01727343486044e-300	mo18	Ampd3
Mum11	6.43832191703881e-304	0.512520242961297	0.421	0.059	6.68426581426969e-300	mo18	Mum1
Cldn15	2.56339238639756e-303	0.200779418239372	0.121	0	2.66131397555795e-299	mo18	Cldn15
Fcnb	1.31063057666624e-302	0.997991664736048	0.12	0	1.36069666469489e-298	mo18	Fcnb
Abcd2	1.31063654068454e-302	0.206765942411706	0.12	0	1.36070285653869e-298	mo18	Abcd2
Syne1	3.62726044473688e-302	0.911215553857198	0.316	0.088	3.76582179372582e-298	mo18	Syne1
Psap	8.89885791508842e-302	2.16193991315746	0.791	0.516	9.23879428744479e-298	mo18	Psap
Slc40a1	1.74915941172896e-300	0.381707258422137	0.12	0	1.81597730125701e-296	mo18	Slc40a1
Pik3r5	1.74919098405929e-300	0.251670776867637	0.12	0	1.81601007965036e-296	mo18	Pik3r5
Gsr	1.53064480845895e-298	1.07873370545957	0.583	0.314	1.58911544014209e-294	mo18	Gsr
Alox5	2.32928089631177e-298	0.281641052367788	0.119	0	2.41825942655088e-294	mo18	Alox5
Cd52	6.53115494859602e-297	1.74121553129296	0.708	0.558	6.78064506763239e-293	mo18	Cd52
Sdccag3	7.34028784506622e-297	0.370283549378488	0.319	0.03	7.62068684074775e-293	mo18	Sdccag3
Rbms1	7.73756344840517e-297	0.764932168334612	0.508	0.194	8.03313837213425e-293	mo18	Rbms1
Itgal	2.10420430545798e-296	0.867479405492485	0.405	0.117	2.18458490992648e-292	mo18	Itgal
Pld4	2.763745277074e-291	0.663898988534551	0.116	0	2.86932034665823e-287	mo18	Pld4
Gda	6.4626269111473e-291	1.20830895112893	0.391	0.118	6.70949925915313e-287	mo18	Gda
Flna	2.9020209160425e-288	0.800763122537705	0.743	0.459	3.01287811503533e-284	mo18	Flna
March1	9.43225323788812e-288	0.449176845443338	0.115	0	9.79256531157545e-284	mo18	March1
Mapk13	9.43237827004226e-288	0.259066040470783	0.115	0	9.79269511995787e-284	mo18	Mapk13
Stk39	4.79650304152321e-287	0.232237834665712	0.114	0	4.9797294577094e-283	mo18	Stk39
Cyp4f18	1.2393719998033e-285	0.546405605264156	0.114	0	1.28671601019579e-281	mo18	Cyp4f18
Slfn1	1.62488281576819e-283	0.564420764167082	0.113	0	1.68695333933053e-279	mo18	Slfn1
Cotl1	6.46729319267952e-283	0.844122738766889	0.699	0.42	6.71434379263987e-279	mo18	Cotl1
Igf2r	4.1883518484842e-282	0.218647657641064	0.112	0	4.34834688909629e-278	mo18	Igf2r
Gcn1l11	5.44922075652145e-282	0.491432412032164	0.445	0.074	5.65738098942057e-278	mo18	Gcn1l1
Lrrc25	2.12565053622659e-281	0.323829301611184	0.112	0	2.20685038671045e-277	mo18	Lrrc25
App	3.84547280040225e-280	0.727188316987177	0.447	0.146	3.99236986137762e-276	mo18	App
Tgfbi	2.36855097062684e-277	1.12516158799938	0.228	0.045	2.45902961770479e-273	mo18	Tgfbi
Mmp9	3.61348501628355e-277	1.53735355520199	0.111	0	3.75152014390559e-273	mo18	Mmp9
Cebpe	1.0722507628626e-276	0.825325860642738	0.171	0.014	1.11321074200395e-272	mo18	Cebpe
Fam208b1	3.12038508161476e-276	0.486694000785634	0.373	0.054	3.23958379173244e-272	mo18	Fam208b
Amd21	1.35820946287646e-274	0.500611986983067	0.491	0.083	1.41009306435835e-270	mo18	Amd2
F5	1.20332612670607e-273	0.224540611561667	0.109	0	1.24929318474624e-269	mo18	F5
Cd300c2	3.08043384185368e-272	0.51038173326907	0.109	0	3.19810641461249e-268	mo18	Cd300c2
Il1r2	1.55800734943256e-271	0.601897433373747	0.108	0	1.61752323018088e-267	mo18	Il1r2
Dscr3	2.68930271306553e-271	0.264831768996077	0.207	0.019	2.79203407670464e-267	mo18	Dscr3
Fcgr2b	6.17449299276907e-271	0.854665585114395	0.312	0.073	6.41035862509285e-267	mo18	Fcgr2b
Hdc	4.64808282653807e-267	0.948018746744254	0.225	0.033	4.82563959051182e-263	mo18	Hdc
St3gal5	6.6333100654337e-266	0.611180687129216	0.183	0.006	6.88670250993327e-262	mo18	St3gal5
Nfam1	1.00382883489795e-264	0.793574203794299	0.45	0.163	1.04217509639105e-260	mo18	Nfam1
Crispld2	1.08863313614588e-261	0.35221252212531	0.104	0	1.13021892194665e-257	mo18	Crispld2
Orm1	2.76390356174194e-260	0.502753883907108	0.104	0	2.86948467780049e-256	mo18	Orm1
Fcgr4	3.52941000320882e-258	0.797322608038109	0.103	0	3.6642334653314e-254	mo18	Fcgr4
AL590144.2	4.17380738712128e-258	0.331469932673708	0.21	0.021	4.33324682930932e-254	mo18	AL590144.2
Csf1r	1.77641949391829e-257	0.526155763517954	0.103	0	1.84427871858597e-253	mo18	Csf1r
Clec12a	2.76658267598163e-256	0.922722455961257	0.378	0.115	2.87226613420413e-252	mo18	Clec12a
Gsn	1.85226546032656e-255	0.667726303565147	0.314	0.092	1.92302200091103e-251	mo18	Gsn
Iqgap1	4.56586118325242e-255	0.780865113269749	0.863	0.619	4.74027708045266e-251	mo18	Iqgap1
Adam8	1.13733694672344e-254	0.549725262303337	0.102	0	1.18078321808827e-250	mo18	Adam8
Slc15a3	2.87363217754588e-253	0.383693907217006	0.101	0	2.98340492672814e-249	mo18	Slc15a3
Tmem55b1	1.10633726733154e-252	0.407303513485327	0.337	0.039	1.14859935094361e-248	mo18	Tmem55b
Sssca11	1.11491110190448e-250	0.42131606247347	0.446	0.076	1.15750070599723e-246	mo18	Sssca1
Myo1f	3.51537605120918e-250	0.601105285326497	0.406	0.14	3.64966341636537e-246	mo18	Myo1f
Tifab	9.18242382038817e-250	0.280741311733164	0.1	0	9.533192410327e-246	mo18	Tifab
Fam206a	2.9190143561811e-249	0.246387489258991	0.201	0.022	3.03052070458721e-245	mo18	Fam206a
Edem1	7.55224274729815e-247	0.508886043030068	0.387	0.121	7.84073842024494e-243	mo18	Edem1
Fam60a1	3.11294962148624e-242	0.454602128055285	0.447	0.084	3.23186429702701e-238	mo18	Fam60a
BC0033311	4.35339171668585e-241	0.399667863845156	0.334	0.048	4.51969128026325e-237	mo18	BC003331
Ctss	5.83049507168878e-240	1.93161500364955	0.267	0.103	6.05321998342729e-236	mo18	Ctss
Papd41	1.19810878052772e-234	0.405304122646905	0.341	0.046	1.24387653594387e-230	mo18	Papd4
Csf2rb	1.9824194198295e-234	0.579305169019034	0.371	0.118	2.05814784166698e-230	mo18	Csf2rb
Fam103a11	1.04296575299485e-230	0.3962068166867	0.519	0.096	1.08280704475926e-226	mo18	Fam103a1
Cdk2ap2	1.93140658298883e-230	0.756134809378535	0.739	0.49	2.005186314459e-226	mo18	Cdk2ap2
Dopey11	1.68767080907977e-229	0.388703746613931	0.291	0.038	1.75213983398662e-225	mo18	Dopey1
Ssfa2	5.0374235237305e-228	0.267183728061848	0.181	0.018	5.22985310233701e-224	mo18	Ssfa2
Nxf11	2.30335776492046e-226	0.523900632085838	0.667	0.338	2.39134603154042e-222	mo18	Nxf1
Tmem51	3.00998951268366e-221	0.393292818931483	0.403	0.067	3.12497111206817e-217	mo18	Tmem5
Kdm7a	2.18439163218257e-220	0.726827901224109	0.363	0.121	2.26783539253194e-216	mo18	Kdm7a
Anxa3	4.43726808140471e-219	0.552249327917469	0.314	0.067	4.60677172211437e-215	mo18	Anxa3
Nin	4.15400246023994e-215	0.512033703748683	0.52	0.224	4.31268535422111e-211	mo18	Nin
Lyz2	5.98937818622184e-212	2.73437751470231	0.767	0.727	6.21817243293552e-208	mo18	Lyz2
Ddx3x	9.17849231922076e-209	0.613326542905432	0.743	0.44	9.52911072581499e-205	mo18	Ddx3x
Rbm121	2.56103697865384e-208	0.326720332145609	0.274	0.033	2.65886859123841e-204	mo18	Rbm12
Degs1	1.52179478059521e-207	0.572279913237959	0.421	0.161	1.57992734121395e-203	mo18	Degs1
Actr3	1.52442061499758e-207	0.624375577784269	0.865	0.717	1.58265348249048e-203	mo18	Actr3
Hsp90b1	1.7964829789063e-207	0.833332311044334	0.855	0.75	1.86510862870052e-203	mo18	Hsp90b1
Cyba	8.94568514196738e-206	1.0428826044129	0.849	0.743	9.28741031439053e-202	mo18	Cyba
Cd53	2.98227050444707e-205	0.754340765701031	0.643	0.362	3.09619323771695e-201	mo18	Cd53
Lbr	3.22091585595762e-204	0.619653527954786	0.753	0.503	3.3439548416552e-200	mo18	Lbr
Unc93b1	2.1224181753612e-202	0.897087199935434	0.502	0.248	2.20349454966e-198	mo18	Unc93b1
Pla2g161	4.0957005400147e-202	0.428377758060078	0.475	0.099	4.25215630064326e-198	mo18	Pla2g16
AU0198231	1.26517552992142e-201	0.349291663347121	0.344	0.053	1.31350523516441e-197	mo18	AU019823
Tmem571	3.88107959166788e-201	0.384598299213101	0.384	0.068	4.02933683206959e-197	mo18	Tmem57
Baz1a	1.03254196584404e-200	0.606208923805881	0.671	0.416	1.07198506893928e-196	mo18	Baz1a
Ikbkap1	1.07027509570622e-198	0.334969347426994	0.319	0.044	1.1111596043622e-194	mo18	Ikbkap
Fam105a1	2.43275381707454e-198	0.415715017811273	0.258	0.034	2.52568501288679e-194	mo18	Fam105a
Cebpd	2.69552999734502e-196	0.709035523408305	0.39	0.173	2.7984992432436e-192	mo18	Cebpd
Ahnak	2.53234224544411e-195	1.03520968535932	0.142	0.023	2.62907771922008e-191	mo18	Ahnak
Mb21d11	7.43100954497869e-195	0.33260749323476	0.336	0.048	7.71487410959688e-191	mo18	Mb21d1
Picalm	5.20054321515381e-194	0.807262211698786	0.562	0.287	5.39920396597268e-190	mo18	Picalm
Nedd9	6.32777332466962e-193	0.409818895362763	0.174	0.019	6.569494265672e-189	mo18	Nedd9
Grn	6.6985719409822e-192	0.952937178435808	0.598	0.33	6.95445738912772e-188	mo18	Grn
Xbp1	1.57795906297853e-191	0.611635342620074	0.62	0.33	1.63823709918431e-187	mo18	Xbp1
Adgre5	9.32050485760339e-190	0.742046849123685	0.411	0.166	9.67654814316384e-186	mo18	Adgre5
Ctsh	4.81603702724627e-189	0.822130216521045	0.294	0.1	5.00000964168708e-185	mo18	Ctsh
Pgd	8.67736814802625e-189	0.585152466136633	0.603	0.34	9.00884361128085e-185	mo18	Pgd
Ppp1r15b	1.04041552318057e-188	0.488304796485748	0.506	0.207	1.08015939616607e-184	mo18	Ppp1r15b
Hvcn1	3.29432512772274e-188	0.456544463379451	0.266	0.07	3.42016834760175e-184	mo18	Hvcn1
Mxd1	1.78010590801562e-187	1.0117161444957	0.337	0.13	1.84810595370182e-183	mo18	Mxd1
Lcp1	6.8666956818257e-183	0.806804533548122	0.819	0.68	7.12900345687145e-179	mo18	Lcp1
Lyst	1.02115271370007e-181	0.620615512981104	0.454	0.197	1.06016074736341e-177	mo18	Lyst
Cd33	2.19642402277549e-181	0.545987529799708	0.155	0.017	2.28032742044551e-177	mo18	Cd33
Wdr11	2.25275871541706e-180	0.481364661281287	0.687	0.393	2.33881409834599e-176	mo18	Wdr1
Aaed11	1.25746376959114e-179	0.422386287459179	0.354	0.059	1.30549888558952e-175	mo18	Aaed1
Man2a1	5.92222402665255e-179	0.554827228109723	0.392	0.148	6.14845298447068e-175	mo18	Man2a1
Ctsb	1.5434488210577e-177	1.3466202491707	0.658	0.419	1.6024085660221e-173	mo18	Ctsb
Ap1s2	2.15913923608545e-177	0.488617959157169	0.293	0.092	2.24161835490391e-173	mo18	Ap1s2
Anxa2	2.29331922624401e-177	0.901094992236932	0.559	0.348	2.38092402068654e-173	mo18	Anxa2
Serp1	1.56132108585664e-176	0.56376186888885	0.726	0.481	1.62096355133637e-172	mo18	Serp1
Dgat1	8.24244962814042e-175	0.492324888909161	0.271	0.08	8.55731120393538e-171	mo18	Dgat1
Klf13	8.53452973161143e-175	0.627830698983837	0.641	0.366	8.86054876735898e-171	mo18	Klf13
Ncf4	1.53663592205018e-174	0.660970223960665	0.45	0.248	1.5953354142725e-170	mo18	Ncf4
Nadk	6.16688194950437e-173	0.541245225021102	0.545	0.258	6.40245683997544e-169	mo18	Nadk
Efhd2	1.86168417759943e-170	0.651497369010793	0.645	0.385	1.93280051318373e-166	mo18	Efhd2
Cd74	2.43371242062937e-170	3.10388621751875	0.395	0.213	2.52668023509742e-166	mo18	Cd74
H2-Eb1	6.53558574634218e-170	2.28556366147961	0.423	0.189	6.78524512185245e-166	mo18	H2-Eb1
Klf21	1.93101791225501e-169	0.893723213212466	0.374	0.15	2.00478279650315e-165	mo18	Klf2
Plaur	2.42725237730069e-168	0.405393959545831	0.258	0.069	2.51997341811358e-164	mo18	Plaur
D10Jhu81e1	2.84408047570016e-168	0.287959462042441	0.36	0.059	2.9527243498719e-164	mo18	D10Jhu81e
Arid3a	3.22846895496423e-168	0.404572801188852	0.297	0.086	3.35179646904386e-164	mo18	Arid3a
H2-Aa	6.78262922157176e-167	2.50437851094823	0.4	0.203	7.0417256578358e-163	mo18	H2-Aa
Tmsb4x	3.35876716343544e-166	1.28864133205554	0.963	0.974	3.48707206907867e-162	mo18	Tmsb4x
Sla	1.13560745450511e-165	0.565098319914706	0.478	0.225	1.17898765926721e-161	mo18	Sla
Pyurf1	9.2927599500376e-164	0.285497143700057	0.325	0.053	9.64774338012904e-160	mo18	Pyurf
Atp8b4	2.0167545675894e-163	0.450897036384422	0.356	0.118	2.09379459207131e-159	mo18	Atp8b4
Capn1	1.14658277927584e-162	0.451803638152379	0.455	0.179	1.19038224144418e-158	mo18	Capn1
Ralb	7.80619420219035e-162	0.382823363832558	0.303	0.091	8.10439082071402e-158	mo18	Ralb
Msn	2.28333110843903e-160	0.574145406994633	0.837	0.609	2.3705543567814e-156	mo18	Msn
Fam49b	4.66323560091458e-158	0.584497111600945	0.741	0.537	4.84137120086951e-154	mo18	Fam49b
Litaf	5.78645925650112e-158	0.554932004101069	0.46	0.209	6.00750200009946e-154	mo18	Litaf
Fam58b1	9.85259706608671e-158	0.24613935690571	0.303	0.043	1.02289662740112e-153	mo18	Fam58b
Pygl	2.86621883371386e-157	0.692419228155784	0.451	0.237	2.97570839316173e-153	mo18	Pygl
Ints5.1	2.02066205001828e-156	0.223932269927647	0.221	0.024	2.09785134032898e-152	mo18	Ints5.1
G6pdx	5.45207712497111e-156	0.417347930430521	0.404	0.164	5.660346471145e-152	mo18	G6pdx
Coro1b1	2.51788089520469e-155	0.393432669549192	0.483	0.172	2.61406394540151e-151	mo18	Coro1b
Klf6	3.01719230907639e-155	0.696037717500071	0.539	0.283	3.13244905528311e-151	mo18	Klf6
Gon71	2.36219941842913e-153	0.253348851869329	0.292	0.04	2.45243543621312e-149	mo18	Gon7
Rgs2	5.88636061671469e-153	0.812546815263488	0.589	0.36	6.11121959227319e-149	mo18	Rgs2
Cltc	6.70663920600882e-153	0.493817959375862	0.733	0.473	6.96283282367836e-149	mo18	Cltc
Papd51	5.08299939443363e-152	0.25521653758441	0.253	0.037	5.27716997130099e-148	mo18	Papd5
Tpm4	1.52007483123459e-151	0.558927813924602	0.267	0.11	1.57814168978776e-147	mo18	Tpm4
Cd44	1.19003741692667e-150	0.605076825056351	0.706	0.447	1.23549684625327e-146	mo18	Cd44
Diexf1	5.48248920060261e-150	0.232906419355927	0.246	0.036	5.69192028806563e-146	mo18	Diexf
Ncf2	6.38670873734204e-150	0.684516528567601	0.573	0.363	6.6306810111085e-146	mo18	Ncf2
Lyn	7.90158209855347e-148	0.725769802368595	0.585	0.359	8.20342253471821e-144	mo18	Lyn
Myh91	1.32049810746887e-145	0.414633817339069	0.863	0.655	1.37094113517418e-141	mo18	Myh9
Rnf1491	4.8942180681722e-145	0.562502487525005	0.438	0.185	5.08117719837638e-141	mo18	Rnf149
Prkcd	7.24557914334171e-145	0.528960485837168	0.547	0.277	7.52236026661736e-141	mo18	Prkcd
Cnn2	9.67462514107945e-145	0.548000864874706	0.607	0.371	1.00441958214687e-140	mo18	Cnn2
Fam212a1	2.40590610653932e-144	0.297886408642731	0.325	0.064	2.49781171980912e-140	mo18	Fam212a
Fam220a1	2.76032639857552e-144	0.273356947382303	0.263	0.042	2.86577086700111e-140	mo18	Fam220a
Lrrk2	5.55500044255108e-143	0.275093533930349	0.142	0.016	5.76720145945653e-139	mo18	Lrrk2
Cebpb	1.44092674904448e-142	0.972050708751592	0.584	0.39	1.49597015085798e-138	mo18	Cebpb
Abhd5	2.06237628970994e-142	0.324082812568129	0.233	0.065	2.14115906397686e-138	mo18	Abhd5
Mfsd14b	4.8346182980037e-140	0.389727017369141	0.424	0.169	5.01930071698744e-136	mo18	Mfsd14b
Wnk11	2.24338676229042e-138	0.492332066415029	0.805	0.577	2.32908413660992e-134	mo18	Wnk1
Ankrd44	3.23109864567205e-138	0.492111892785231	0.446	0.204	3.35452661393672e-134	mo18	Ankrd44
Tnk2	9.96970543491476e-138	0.233529851216636	0.131	0.017	1.03505481825285e-133	mo18	Tnk2
[truncated: 633 more rows]
