# Supplementary material for: DRAG in situ barcoding reveals an increased number of HSPCs contributing to myelopoiesis with age
Source: Nat Commun. 2023 Apr 17;14:2184. doi: 10.1038/s41467-023-37167-8 (PMC10110593; doi:10.1038/s41467-023-37167-8)
Supplement: Supplementary file 8 — Supplementary Data 5 [file 41467_2023_37167_MOESM8_ESM.xlsx]

## Sheet: HSPC_pathways_6vs12
	pos.GO_Biological_Process_2018.Term	pos.GO_Biological_Process_2018.Overlap	pos.GO_Biological_Process_2018.P.value	pos.GO_Biological_Process_2018.Adjusted.P.value	pos.GO_Biological_Process_2018.Old.P.value	pos.GO_Biological_Process_2018.Old.Adjusted.P.value	pos.GO_Biological_Process_2018.Odds.Ratio	pos.GO_Biological_Process_2018.Combined.Score	pos.GO_Biological_Process_2018.Genes	pos.log10pval	pos.term	neg.GO_Biological_Process_2018.Term	neg.GO_Biological_Process_2018.Overlap	neg.GO_Biological_Process_2018.P.value	neg.GO_Biological_Process_2018.Adjusted.P.value	neg.GO_Biological_Process_2018.Old.P.value	neg.GO_Biological_Process_2018.Old.Adjusted.P.value	neg.GO_Biological_Process_2018.Odds.Ratio	neg.GO_Biological_Process_2018.Combined.Score	neg.GO_Biological_Process_2018.Genes	neg.log10pval	neg.term
1	mitochondrial respiratory chain complex assembly (GO:0033108)	51/98	1.15467e-25	4.19031e-22	0	0	9.99534	573.94	NDUFA13;CHCHD5;NDUFC2;NDUFC1;TIMM21;BCS1L;IMMP1L;NDUFS8;NDUFS7;SCO2;NDUFS5;NDUFS4;SDHAF1;NDUFS3;NDUFS2;SDHAF4;SMIM20;COX19;NDUFB9;NDUFB8;NDUFB10;COX16;UQCRB;NDUFB11;NDUFB5;NDUFB4;COX17;NDUFB3;NDUFB2;UQCR10;COX14;NDUFV2;COA4;COA3;NDUFA8;SURF1;NDUFA7;NDUFA6;UQCC3;NDUFA5;PET100;UQCC2;NDUFA3;NDUFA1;NDUFAF8;NDUFAF4;NDUFAF5;NDUFAB1;NDUFAF2;SLC25A33;COX20	24.9375	mitochondrial respiratory chain complex assembly (GO:0033108)	mRNA processing (GO:0006397)	62/284	2.54116e-19	4.99562e-16	0	0	4.57634	195.943	ISY1;DDX46;CCNH;HNRNPU;HNRNPR;PRPF19;CWC27;USP39;CCAR1;EFTUD2;PNN;SYNCRIP;PTBP1;SART1;RSRC1;SNRNP70;SRRM2;BUD31;PRPF40A;THOC2;GTF2F1;GTF2F2;SRRM1;HNRNPUL1;HNRNPH1;PSPC1;SRSF2;SRSF5;SNRNP25;SNRPC;SF3B4;SF3B2;CSTF3;CSTF2;SRRT;SNU13;PCBP2;TRA2A;SYMPK;SNRPB2;HNRNPA1;SF3B1;SRSF11;CPSF4;HNRNPA3;SF3A2;CPSF6;FUS;ALYREF;NONO;CPSF2;FAM103A1;UPF3B;GTF2H1;CHERP;LSM2;HNRNPL;HNRNPF;HNRNPA2B1;HNRNPD;AGGF1;RNPS1	18.595	mRNA processing (GO:0006397)
2	mitochondrial translation (GO:0032543)	49/108	2.40998e-21	4.37291e-18	0	0	7.63719	362.573	MRPS17;MRPS16;MRPS14;MRPS12;MRPL39;MRPL36;MRPL34;MRPL35;MRPL32;MRPL33;MRPL4;MRPL41;MRPL1;CHCHD1;MRPS28;MRPS24;MRPS25;MRPL49;MRPS18A;MRPS21;MRPL48;MRPL43;MRPL44;MRPL52;LARS2;MRPL53;MRPL50;MRRF;MRPS33;MRPS34;MRPS31;MRPL17;MRPL14;MRPL15;MRPL57;MRPL54;MRPL11;GADD45GIP1;NDUFA7;MTERF3;MRPL27;GATC;MRPL28;GATB;HARS2;MRPL24;MRPL21;MRPL22;MRPL30	20.618	mitochondrial translation (GO:0032543)	RNA splicing, via transesterification reactions with bulged adenosine as nucleophile (GO:0000377)	56/237	2.92999e-19	4.99562e-16	0	0	5.05422	215.684	ISY1;DDX46;HNRNPU;HNRNPR;PRPF19;CWC27;USP39;CCAR1;EFTUD2;PNN;SYNCRIP;PTBP1;SART1;RSRC1;SNRNP70;SRRM2;BUD31;PRPF40A;GTF2F1;GTF2F2;SRRM1;HNRNPUL1;HNRNPH1;PSPC1;SRSF2;SRSF5;SNRNP25;SNRPC;SF3B4;SF3B2;CSTF3;CSTF2;SRRT;SNU13;PCBP2;TRA2A;SYMPK;SNRPB2;HNRNPA1;SF3B1;SRSF11;CPSF4;HNRNPA3;SF3A2;FUS;ALYREF;NONO;CPSF2;UPF3B;CHERP;LSM2;HNRNPL;HNRNPF;HNRNPA2B1;HNRNPD;RNPS1	18.5331	RNA splicing, via transesterification reactions with bulged adenosine as nucleophile (GO:0000377)
3	translational termination (GO:0006415)	45/97	3.37478e-20	4.08235e-17	0	0	7.94472	356.204	MRPS17;MRPS16;MRPS14;MRPS33;MRPS12;MRPS34;MRPS31;MRPL17;MRPL39;MRPL14;MRPL36;MRPL15;MRPL34;MRPL35;MRPL57;MRPL32;MRPL54;MRPL11;MRPL33;MRPL4;MRPL41;TRMT112;MRPL1;CHCHD1;MRPS28;GADD45GIP1;MRPS24;MRPS25;MRPL27;MRPL49;MRPS18A;MRPL28;MRPS21;MRPL48;MRPL24;MRPL21;MRPL43;MRPL22;MRPL44;MRPL30;MRPL52;MRPL53;MRPL50;ABCE1;MRRF	19.4718	translational termination (GO:0006415)	mRNA splicing, via spliceosome (GO:0000398)	58/262	1.85291e-18	2.10614e-15	0	0	4.64696	189.734	ISY1;DDX46;HNRNPU;HNRNPR;PRPF19;CWC27;USP39;CCAR1;EFTUD2;PNN;SYNCRIP;PTBP1;SART1;RSRC1;SNRNP70;SRRM2;BUD31;PRPF40A;GTF2F1;GTF2F2;SRRM1;HNRNPUL1;HNRNPH1;PSPC1;SRSF2;SRSF5;SNRNP25;SNRPC;SF3B4;SF3B2;CSTF3;CSTF2;SRRT;SNU13;PCBP2;TRA2A;SYMPK;SNRPB2;HNRNPA1;SF3B1;SRSF11;CPSF4;HNRNPA3;SF3A2;FUS;ALYREF;NONO;CPSF2;UPF3B;SRPK1;CHERP;LSM2;HNRNPL;HNRNPF;HNRNPA2B1;HNRNPD;RNPS1;CDK13	17.7321	mRNA splicing, via spliceosome (GO:0000398)
4	mitochondrial translational termination (GO:0070126)	43/90	5.54687e-20	5.0324e-17	0	0	8.39299	372.132	MRPS17;MRPS16;MRPS14;MRPS33;MRPS12;MRPS34;MRPS31;MRPL39;MRPL17;MRPL36;MRPL14;MRPL15;MRPL34;MRPL35;MRPL57;MRPL32;MRPL54;MRPL33;MRPL11;MRPL41;MRPL4;MRPL1;CHCHD1;MRPS28;GADD45GIP1;MRPS24;MRPS25;MRPL49;MRPL27;MRPS18A;MRPS21;MRPL28;MRPL48;MRPL24;MRPL43;MRPL21;MRPL44;MRPL22;MRPL52;MRPL30;MRPL53;MRPL50;MRRF	19.256	mitochondrial translational termination (GO:0070126)	regulation of mitotic cell cycle phase transition (GO:1901990)	45/185	3.02956e-16	2.5827e-13	0	0	5.21211	186.244	ANAPC15;PSMD11;PSMD13;BUB1B;HMMR;CDC20;PSMB7;CCNB1;FZR1;PSMB4;HAUS8;HAUS7;PSMD2;UBC;E2F1;PSMD1;FBXO5;BUB3;PCNT;YWHAG;UBE2C;NDE1;MBD1;PLK1;HAUS4;TUBG1;CKAP5;TUBA4A;HAUS2;PSMB9;ANLN;PSMA6;CENPE;CENPF;PSMA4;PSMA1;PSMC3;CDK2;ALMS1;CDK1;FGFR1OP;ANAPC5;MAPRE1;ANAPC2;MAD2L1	15.5186	regulation of mitotic cell cycle phase transition (GO:1901990)
5	mitochondrial translational elongation (GO:0070125)	42/88	1.57884e-19	1.14592e-16	0	0	8.37221	362.453	MRPS17;MRPS16;MRPS14;MRPS33;MRPS12;MRPS34;MRPS31;MRPL39;MRPL17;MRPL36;MRPL14;MRPL15;MRPL34;MRPL35;MRPL57;MRPL32;MRPL54;MRPL33;MRPL11;MRPL41;MRPL4;MRPL1;CHCHD1;MRPS28;GADD45GIP1;MRPS24;MRPS25;MRPL49;MRPL27;MRPS18A;MRPS21;MRPL28;MRPL48;MRPL24;MRPL43;MRPL21;MRPL44;MRPL22;MRPL52;MRPL30;MRPL53;MRPL50	18.8017	mitochondrial translational elongation (GO:0070125)	DNA metabolic process (GO:0006259)	60/315	8.77027e-16	5.98132e-13	0	0	3.84196	133.201	TOP2A;BTG2;SMG1;MCM7;HMGB2;HMGB3;HMGB1;PCLAF;TK1;KPNA2;RFC5;WDHD1;TIPIN;PARP1;IGFBP4;ATRX;SMC1A;CDC25A;DBF4;TIMELESS;MCM3;MCM4;MCM5;NUP98;MCM6;ASF1A;PRIM2;SP100;VCP;SET;UHRF1;ZBTB1;UNG;RAD51AP1;BRIP1;WRN;ORC6;CDC45;ERI1;RAD21;POLD1;TDG;UBC;RAD54L;MBD3;DUT;GADD45A;MBD1;MBD2;GTF2H1;NAP1L1;LRWD1;FAM111A;POLA1;RAD50;NASP;CDK2;POLE3;CDK1;NOP53	15.057	DNA metabolic process (GO:0006259)
6	translational elongation (GO:0006414)	45/106	2.58232e-18	1.56187e-15	0	0	6.76915	274.136	MRPS17;MRPS16;MRPS14;MRPS33;MRPS12;MRPS34;MRPS31;MRPL17;MRPL39;MRPL14;MRPL36;MRPL15;MRPL34;MRPL35;MRPL57;MRPL32;MRPL54;MRPL11;MRPL33;EEF1B2;MRPL4;MRPL41;MRPL1;CHCHD1;EEFSEC;MRPS28;GADD45GIP1;MRPS24;MRPS25;MRPL27;MRPL49;MRPS18A;MRPL28;MRPS21;MRPL48;MRPL24;MRPL21;MRPL43;MRPL22;MRPL44;MRPL30;MRPL52;MRPL53;MRPL50;EEF1D	17.588	translational elongation (GO:0006414)	mitotic cell cycle phase transition (GO:0044772)	48/222	4.43147e-15	2.51855e-12	0	0	4.47675	147.957	PRIM2;KHDRBS1;CUL5;MCM7;CCNH;CUL3;GSPT1;PPP1CB;CCNB2;CCNB1;ORC6;CDC45;CCND1;HAUS8;HAUS7;UBC;PCNT;RAB8A;YWHAG;CLASP2;RANBP1;CDKN2C;UBE2C;NDE1;MBD1;PLK1;HAUS4;TUBG1;CKAP5;CDC25A;TUBA4A;HAUS2;CCNA2;POLA1;DBF4;NASP;UBE2S;ALMS1;CDK2;POLE3;CDK1;MCM3;FGFR1OP;MCM4;MCM5;MCM6;MAPRE1;CDKN3	14.3535	mitotic cell cycle phase transition (GO:0044772)
7	mitochondrial ATP synthesis coupled electron transport (GO:0042775)	39/86	2.896e-17	1.50137e-14	0	0	7.59672	289.288	MT-ND4L;NDUFB9;NDUFA13;NDUFB8;NDUFB10;UQCRB;NDUFB11;NDUFB5;NDUFB4;NDUFB3;NDUFB2;UQCR11;UQCR10;COX5B;COX7C;COX5A;UQCRH;UQCRFS1;NDUFV2;COX8A;NDUFA8;NDUFA7;NDUFA6;UQCC3;NDUFA5;NDUFA4;NDUFA3;NDUFA1;NDUFC2;NDUFC1;COX6C;COX6B1;NDUFS8;NDUFS7;NDUFS5;NDUFS4;NDUFAB1;NDUFS3;NDUFS2	16.5382	mitochondrial ATP synthesis coupled electron transport (GO:0042775)	RNA processing (GO:0006396)	44/194	1.00075e-14	4.87506e-12	0	0	4.74986	153.114	SF3B4;ZCCHC11;SF3B2;ZCCHC6;CSTF3;CELF2;HNRNPU;HNRNPR;USP39;BICD1;PPP2CA;EFTUD2;RBM3;SYNCRIP;PTBP1;ATXN1;RSRC1;SNRNP70;KHSRP;SRSF11;RBM6;RBM39;SF3A2;PNPT1;CPSF6;PABPC4;NONO;DICER1;SRRM1;SRPK1;HNRNPL;DDX19A;HNRNPUL1;HNRNPH1;DKC1;HNRNPF;HNRNPA2B1;HNRNPD;SRSF2;AGGF1;LUC7L3;RNPS1;SRSF5;SNRNP25	13.9997	RNA processing (GO:0006396)
8	respiratory electron transport chain (GO:0022904)	40/95	2.75967e-16	1.25186e-13	0	0	6.65863	238.554	MT-ND4L;NDUFB9;NDUFA13;NDUFB8;NDUFB10;UQCRB;NDUFB11;NDUFB5;NDUFB4;NDUFB3;NDUFB2;UQCR11;ETFB;UQCR10;COX5B;COX7C;COX5A;UQCRH;UQCRFS1;NDUFV2;COX8A;NDUFA8;NDUFA7;NDUFA6;UQCC3;NDUFA5;NDUFA4;NDUFA3;NDUFA1;NDUFC2;NDUFC1;COX6C;COX6B1;NDUFS8;NDUFS7;NDUFS5;NDUFS4;NDUFAB1;NDUFS3;NDUFS2	15.5591	respiratory electron transport chain (GO:0022904)	regulation of mRNA stability (GO:0043488)	35/129	1.77708e-14	7.57482e-12	0	0	6.00042	189.981	SET;PSMD11;PSMD13;FMR1;HNRNPU;PSMB7;EXOSC5;PSMB4;LARP1;FXR2;XPO1;KHSRP;PSMD2;UBC;E2F1;AKT1;PSMD1;TNPO1;EXOSC2;PAIP1;YTHDF2;DIS3;PRKCD;CIRBP;PSMB9;PSMA6;PSMA4;XRN1;PSMA1;PSMC3;THRAP3;MAPKAPK2;SERBP1;HNRNPD;EIF4G1	13.7503	regulation of mRNA stability (GO:0043488)
9	mitochondrial electron transport, NADH to ubiquinone (GO:0006120)	27/47	1.12642e-15	4.54196e-13	0	0	12.3026	423.452	NDUFB9;MT-ND4L;NDUFB8;NDUFA13;NDUFB10;NDUFB11;NDUFB5;NDUFB4;NDUFB3;NDUFB2;NDUFV2;NDUFA8;NDUFA7;NDUFA6;NDUFA5;NDUFA4;NDUFA3;NDUFA1;NDUFC2;NDUFC1;NDUFS8;NDUFS7;NDUFS5;NDUFAB1;NDUFS4;NDUFS3;NDUFS2	14.9483	mitochondrial electron transport, NADH to ubiquinone (GO:0006120)	regulation of ubiquitin-protein ligase activity involved in mitotic cell cycle (GO:0051439)	26/73	3.39041e-14	1.28459e-11	0	0	8.86856	275.06	PSMD11;ANAPC15;PSMD13;BUB1B;CDC20;PSMB7;FZR1;CCNB1;PSMB4;PSMD2;UBC;PSMD1;FBXO5;BUB3;UBE2C;PLK1;PSMB9;PSMA6;PSMA4;PSMA1;PSMC3;CDK2;CDK1;ANAPC5;ANAPC2;MAD2L1	13.4697	regulation of ubiquitin-protein ligase activity involved in mitotic cell cycle (GO:0051439)
10	NADH dehydrogenase complex assembly (GO:0010257)	31/65	9.09232e-15	2.74967e-12	0	0	8.31933	268.975	NDUFB9;NDUFA13;NDUFB8;NDUFB10;NDUFB11;NDUFB5;NDUFB4;NDUFB3;NDUFB2;NDUFV2;NDUFA8;NDUFA7;NDUFA6;NDUFA5;NDUFA3;NDUFA1;NDUFC2;NDUFC1;TIMM21;BCS1L;NDUFAF8;NDUFS8;NDUFS7;NDUFS5;NDUFAF4;NDUFS4;NDUFAB1;NDUFAF5;NDUFS3;NDUFAF2;NDUFS2	14.0413	NADH dehydrogenase complex assembly (GO:0010257)	anaphase-promoting complex-dependent catabolic process (GO:0031145)	27/80	5.02109e-14	1.71219e-11	0	0	8.17143	250.23	PSMD11;ANAPC15;PSMD13;CUL3;BUB1B;AURKB;CDC20;PSMB7;FZR1;CCNB1;PSMB4;PSMD2;UBC;PSMD1;BUB3;UBE2C;PLK1;PSMB9;PSMA6;PSMA4;PSMA1;PSMC3;UBE2S;CDK1;ANAPC5;ANAPC2;MAD2L1	13.2992	anaphase-promoting complex-dependent catabolic process (GO:0031145)
11	mitochondrial respiratory chain complex I biogenesis (GO:0097031)	31/65	9.09232e-15	2.74967e-12	0	0	8.31933	268.975	NDUFB9;NDUFA13;NDUFB8;NDUFB10;NDUFB11;NDUFB5;NDUFB4;NDUFB3;NDUFB2;NDUFV2;NDUFA8;NDUFA7;NDUFA6;NDUFA5;NDUFA3;NDUFA1;NDUFC2;NDUFC1;TIMM21;BCS1L;NDUFAF8;NDUFS8;NDUFS7;NDUFS5;NDUFAF4;NDUFS4;NDUFAB1;NDUFAF5;NDUFS3;NDUFAF2;NDUFS2	14.0413	mitochondrial respiratory chain complex I biogenesis (GO:0097031)	positive regulation of ubiquitin protein ligase activity (GO:1904668)	27/83	1.39865e-13	4.33582e-11	0	0	7.73243	228.865	RAB1A;PSMD11;ANAPC15;PSMD13;BUB1B;CDC20;PSMB7;FZR1;CCNB1;PSMB4;PSMD2;UBC;PSMD1;FBXO5;BUB3;UBE2C;PLK1;PSMB9;PSMA6;PSMA4;PSMA1;PSMC3;UBE2S;CDK1;ANAPC5;ANAPC2;MAD2L1	12.8543	positive regulation of ubiquitin protein ligase activity (GO:1904668)
12	mitochondrial respiratory chain complex I assembly (GO:0032981)	31/65	9.09232e-15	2.74967e-12	0	0	8.31933	268.975	NDUFB9;NDUFA13;NDUFB8;NDUFB10;NDUFB11;NDUFB5;NDUFB4;NDUFB3;NDUFB2;NDUFV2;NDUFA8;NDUFA7;NDUFA6;NDUFA5;NDUFA3;NDUFA1;NDUFC2;NDUFC1;TIMM21;BCS1L;NDUFAF8;NDUFS8;NDUFS7;NDUFS5;NDUFAF4;NDUFS4;NDUFAB1;NDUFAF5;NDUFS3;NDUFAF2;NDUFS2	14.0413	mitochondrial respiratory chain complex I assembly (GO:0032981)	ATP-dependent chromatin remodeling (GO:0043044)	17/31	1.70744e-13	4.85198e-11	0	0	19.3524	568.932	MBD3;SMARCD2;SMARCC1;PBRM1;SMARCC2;CHD8;ACTL6A;MBD2;CHD4;SPTY2D1;ACTB;GATAD2B;RBBP4;NASP;ANP32E;ANP32B;MTA2	12.7677	ATP-dependent chromatin remodeling (GO:0043044)
13	mitochondrial transport (GO:0006839)	43/136	2.986e-12	8.33554e-10	0	0	4.23075	112.272	NDUFB8;TIMM9;TIMM13;ATP5J;ATP5H;ATP5G3;TIMM10;ATP5O;ATP5G2;COX5B;MFF;SLC25A27;SLC25A26;GRPEL1;ATP5E;TIMM17A;SLC25A40;TIMM17B;TSPO;MFN2;DNAJC19;TIMM8B;FIS1;BAD;BNIP3;PAM16;AIP;TIMM23;TIMM21;DNAJC15;ATP5F1;MT-ATP8;ATP5J2;TIMM10B;SLC25A16;SLC25A19;KIF1BP;DNLZ;TOMM7;SLC25A4;SLC25A11;SLC25A33;SLC25A36	11.5249	mitochondrial transport (GO:0006839)	negative regulation of ubiquitin-protein ligase activity involved in mitotic cell cycle (GO:0051436)	25/72	2.0648e-13	5.41613e-11	0	0	8.52018	248.862	PSMD11;ANAPC15;PSMD13;BUB1B;CDC20;PSMB7;FZR1;CCNB1;PSMB4;PSMD2;UBC;PSMD1;FBXO5;BUB3;UBE2C;PSMB9;PSMA6;PSMA4;PSMA1;PSMC3;CDK2;CDK1;ANAPC5;ANAPC2;MAD2L1	12.6851	negative regulation of ubiquitin-protein ligase activity involved in mitotic cell cycle (GO:0051436)
14	mRNA splicing, via spliceosome (GO:0000398)	64/262	9.14505e-12	2.37053e-09	0	0	2.9722	75.5468	PPWD1;WDR83;UBL5;SNRPD2;SNRPD3;TXNL4A;SNRNP35;BCAS2;DDX17;RBM17;SCAF11;NCBP2;PRPF4B;ZCRB1;WDR33;SYF2;FRG1;SNRPG;SNRNP27;PPIE;HNRNPH2;SNRPE;NAA38;HNRNPH3;GEMIN7;SRSF7;SRSF9;RBM22;SF3B5;SF3B6;PRCC;U2AF1;ESS2;ZMAT2;PABPN1;TGS1;POLR2C;ZMAT5;POLR2D;POLR2E;POLR2G;POLR2I;SRSF10;DCPS;POLR2J;SMNDC1;POLR2K;POLR2L;HNRNPA0;SF3A3;HSPA8;RBPMS;CPSF3;CWC15;MAGOHB;LSM4;SNUPN;LSM7;SNW1;LSM6;BUD13;SNRNP48;HNRNPC;PP…	11.0388	mRNA splicing, via spliceosome (GO:0000398)	regulation of G2/M transition of mitotic cell cycle (GO:0010389)	36/150	4.40113e-13	1.07199e-10	0	0	5.08802	144.763	PSMD11;PSMD13;HMMR;MECP2;PSMB7;CCNB1;PSMB4;CCND1;HAUS8;HAUS7;PSMD2;UBC;PSMD1;PCNT;YWHAG;BRD4;RCC2;NDE1;MBD1;PLK1;HAUS4;TUBG1;CKAP5;TUBA4A;HAUS2;PSMB9;PSMA6;CENPF;PSMA4;PSMA1;PSMC3;CDK2;ALMS1;CDK1;FGFR1OP;MAPRE1	12.3564	regulation of G2/M transition of mitotic cell cycle (GO:0010389)
15	mRNA processing (GO:0006397)	67/284	1.6072e-11	3.88835e-09	0	0	2.84046	70.5966	PPWD1;WDR83;UBL5;SNRPD2;SNRPD3;TXNL4A;SNRNP35;CMTR1;BCAS2;RBM17;SCAF11;NCBP2;THOC1;PRPF4B;ZCRB1;THOC7;WDR33;ERN1;KIN;SYF2;SARNP;FRG1;SNRPG;SNRNP27;PPIE;HNRNPH2;SNRPE;NAA38;HNRNPH3;GEMIN7;SRSF7;SRSF9;RBM22;SF3B5;SF3B6;PRCC;U2AF1;ESS2;ZMAT2;PABPN1;POLR2C;ZMAT5;POLR2D;POLR2E;POLR2G;POLR2I;SRSF10;POLR2J;SMNDC1;POLR2K;POLR2L;HNRNPA0;SF3A3;HSPA8;RBPMS;CPSF3;CWC15;MAGOHB;LSM4;LSM7;SNW1;LSM6;SON;BUD13;SN…	10.7939	mRNA processing (GO:0006397)	DNA replication (GO:0006260)	32/121	5.08023e-13	1.15491e-10	0	0	5.78092	163.648	SET;MCM7;BRIP1;WRN;ORC6;CDC45;POLD1;PCLAF;REV3L;MCMBP;RFC5;WDHD1;TIPIN;DUT;NAP1L1;BAZ1A;CDC25A;FAM111A;POLA1;RAD50;DBF4;NASP;CDK2;POLE3;TIMELESS;CDK1;MCM3;MCM4;CDK2AP1;MCM5;NUP98;MCM6	12.2941	DNA replication (GO:0006260)
16	RNA splicing, via transesterification reactions with bulged adenosine as nucleophile (GO:0000377)	59/237	2.58714e-11	5.86795e-09	0	0	3.04343	74.1923	PPWD1;WDR83;UBL5;SNRPD2;SNRPD3;TXNL4A;SNRNP35;BCAS2;RBM17;NCBP2;PRPF4B;ZCRB1;WDR33;SYF2;FRG1;SNRPG;SNRNP27;PPIE;HNRNPH2;SNRPE;NAA38;HNRNPH3;GEMIN7;SRSF7;SRSF9;RBM22;SF3B5;SF3B6;PRCC;U2AF1;ESS2;ZMAT2;PABPN1;POLR2C;ZMAT5;POLR2D;POLR2E;POLR2G;POLR2I;SRSF10;POLR2J;SMNDC1;POLR2K;POLR2L;HNRNPA0;SF3A3;HSPA8;RBPMS;CPSF3;CWC15;MAGOHB;LSM4;LSM7;SNW1;LSM6;BUD13;SNRNP48;HNRNPC;PPIL3	10.5872	RNA splicing, via transesterification reactions with bulged adenosine as nucleophile (GO:0000377)	RNA metabolic process (GO:0016070)	41/192	6.84012e-13	1.4578e-10	0	0	4.38504	122.828	EIF4A1;RNASEH2B;DDX49;DDX46;CELF2;HNRNPU;DDX21;HNRNPR;BICD1;RBM3;SYNCRIP;PTBP1;ATXN1;PCBP2;PPP1R8;HNRNPA1;RBM6;RBM39;HNRNPA3;PNPT1;PARP1;WTAP;DIS3;DDX55;PABPC4;PAPD4;DICER1;GTF2F1;GTF2F2;SND1;HNRNPL;POLA1;DDX19A;HNRNPUL1;DKC1;HNRNPH1;HNRNPF;AGO2;HNRNPA2B1;HNRNPD;SKIV2L2	12.1649	RNA metabolic process (GO:0016070)
17	mitochondrial respiratory chain complex IV biogenesis (GO:0097034)	15/21	2.87981e-11	6.14754e-09	0	0	22.6625	550.034	COA4;COA3;COX19;SURF1;COX16;PET100;COX17;TIMM21;BCS1L;MAIP1;CHCHD5;SCO2;COX14;SMIM20;COX20	10.5406	mitochondrial respiratory chain complex IV biogenesis (GO:0097034)	chromatin remodeling (GO:0006338)	31/117	1.11055e-12	2.22665e-10	0	0	5.79158	159.42	SP100;SMARCD2;CHD8;ZBTB1;HMGB2;HMGB3;CHD4;HMGB1;ACTB;RBBP4;UBTF;MTA2;BPTF;KDM6B;MBD3;SMARCC1;PBRM1;SMARCC2;CBX3;ACTL6A;ATRX;MBD2;BAZ1A;SSRP1;ARID1A;ARID1B;GATAD2B;TAF6L;MORF4L2;ANP32E;ANP32B	11.9545	chromatin remodeling (GO:0006338)
18	establishment of protein localization to mitochondrion (GO:0072655)	23/50	6.57298e-11	1.32519e-08	0	0	7.74423	181.567	TIMM8B;DNAJC19;FIS1;NDUFB8;TIMM9;PAM16;AIP;TIMM13;TIMM23;TIMM21;TIMM10;MFF;DNAJC15;MAIP1;HK2;TIMM10B;GRPEL1;TIMM17A;DNLZ;TOMM7;TIMM17B;TSPO;MFN2	10.1822	establishment of protein localization to mitochondrion (GO:0072655)	positive regulation of ubiquitin-protein ligase activity involved in regulation of mitotic cell cycle transition (GO:0051437)	25/77	1.17536e-12	2.22665e-10	0	0	7.69888	211.484	PSMD11;ANAPC15;PSMD13;BUB1B;CDC20;PSMB7;FZR1;CCNB1;PSMB4;PSMD2;UBC;PSMD1;FBXO5;BUB3;UBE2C;PLK1;PSMB9;PSMA6;PSMA4;PSMA1;PSMC3;CDK1;ANAPC5;ANAPC2;MAD2L1	11.9298	positive regulation of ubiquitin-protein ligase activity involved in regulation of mitotic cell cycle transition (GO:0051437)
19	mitochondrial respiratory chain complex IV assembly (GO:0033617)	14/20	2.07541e-10	3.96404e-08	0	0	21.141	471.353	COA4;COA3;COX19;SURF1;COX16;PET100;COX17;TIMM21;BCS1L;CHCHD5;SCO2;COX14;SMIM20;COX20	9.6829	mitochondrial respiratory chain complex IV assembly (GO:0033617)	negative regulation of ubiquitin protein ligase activity (GO:1904667)	25/78	1.63254e-12	2.92998e-10	0	0	7.55321	205.001	PSMD11;ANAPC15;PSMD13;BUB1B;CDC20;PSMB7;FZR1;CCNB1;PSMB4;PSMD2;UBC;PSMD1;FBXO5;BUB3;UBE2C;PSMB9;PSMA6;PSMA4;PSMA1;PSMC3;CDK2;CDK1;ANAPC5;ANAPC2;MAD2L1	11.7871	negative regulation of ubiquitin protein ligase activity (GO:1904667)
20	protein targeting to mitochondrion (GO:0006626)	23/55	6.9161e-10	1.25493e-07	0	0	6.53237	137.781	TIMM8B;DNAJC19;FIS1;NDUFA13;NDUFB8;TIMM9;PAM16;AIP;TIMM13;TIMM23;TIMM21;TIMM10;MFF;DNAJC15;TIMM10B;IMMP1L;GRPEL1;TIMM17A;DNLZ;TOMM7;TIMM17B;TSPO;MFN2	9.16014	protein targeting to mitochondrion (GO:0006626)	positive regulation of protein ubiquitination involved in ubiquitin-dependent protein catabolic process (GO:2000060)	25/88	3.23358e-11	5.51326e-09	0	0	6.3509	153.405	PSMD11;ANAPC15;PSMD13;BUB1B;CDC20;PSMB7;FZR1;CCNB1;PSMB4;PSMD2;UBC;PSMD1;FBXO5;BUB3;UBE2C;PLK1;PSMB9;PSMA6;PSMA4;PSMA1;PSMC3;CDK1;ANAPC5;ANAPC2;MAD2L1	10.4903	positive regulation of protein ubiquitination involved in ubiquitin-dependent protein catabolic process (GO:2000060)
21	respiratory chain complex IV assembly (GO:0008535)	15/26	2.51928e-09	4.35355e-07	0	0	12.3579	244.678	COA4;COX19;COA3;SURF1;COX16;PET100;COX17;TIMM21;BCS1L;CHCHD5;SCO2;COX14;SMIM20;COA6;COX20	8.59872	respiratory chain complex IV assembly (GO:0008535)	G1/S transition of mitotic cell cycle (GO:0000082)	27/106	8.52134e-11	1.3837e-08	0	0	5.47449	126.931	PRIM2;CUL5;MCM7;CCNH;CUL3;GSPT1;ORC6;CDC45;CCND1;E2F1;FBXO5;BRD4;RANBP1;CDKN2C;RRM2;CDC25A;POLA1;TFDP1;DBF4;NASP;CDK2;POLE3;MCM3;MCM4;MCM5;MCM6;CDKN3	10.0695	G1/S transition of mitotic cell cycle (GO:0000082)
22	mitochondrion organization (GO:0007005)	42/168	1.60745e-08	2.65156e-06	0	0	3.0429	54.608	GGNBP1;NDUFB8;MTFP1;TIMM9;TIMM13;MRPL17;PARK7;PHB;TIMM10;MFF;HSD17B10;HK2;TMEM70;CHCHD2;AKT3;TIMM17A;RAB29;TIMM17B;TSPO;MFN2;DNM1L;DNAJC19;TIMM8B;BNIP3L;FIS1;BNIP3;AIP;TIMM23;BCS1L;SOD2;SIRT3;TIMM10B;IMMP1L;TMEM11;TOMM7;BAX;RAB38;SSBP1;SLC25A4;SLC25A33;NFE2L1;SLC25A36	7.79386	mitochondrion organization (GO:0007005)	regulation of transcription from RNA polymerase II promoter (GO:0006357)	149/1479	1.19832e-10	1.85739e-08	0	0	1.86974	42.714	ATF1;TCERG1;CCNT1;CCNH;UBE2D3;HNRNPU;ARID4A;NUCKS1;IKZF1;ENO1;IKZF2;HMGN5;CCND1;ZMIZ1;ZMIZ2;EP300;KMT5A;TRIM27;CCNL1;IER5;MEF2C;SMARCC1;SMARCC2;KDM2B;DICER1;HCFC1;RUNX1;RFX7;PHIP;ZFPM1;CBFB;CTBP1;CTR9;ZBTB1;FOXO3;BRIP1;RAD21;UBC;LYAR;ZBED3;BPTF;HEXIM1;STAT5A;EGR1;JUN;TGFB1;BCL11A;ECD;PLK1;GLMP;NFKB1;MLLT10;CNOT1;AGO2;SP3;TCF4;CALR;TCF3;CDK13;OGT;THRA;TCF25;CHD8;HMGB2;OTUD7B;CHD4;HMGB1;CHD1;IKBKB;…	9.92143	regulation of transcription from RNA polymerase II promoter (GO:0006357)
23	regulation of transcription from RNA polymerase II promoter in response to hypoxia (GO:0061418)	24/79	4.24248e-07	6.6939e-05	0	0	3.96283	58.1463	PSMD10;PSMD12;EGLN3;CITED2;UBE2D1;RBPJ;HIGD1A;HIF1A;PSMB8;RBX1;PSMD8;PSMA5;PSMB6;PSMB5;PSMC6;UBB;PSMB2;PSMA2;PSMB1;PSME1;ELOB;ELOC;UBA52;NFE2L2	6.37238	regulation of transcription from RNA polymerase II promoter in response to hypoxia (GO:0061418)	proteasome-mediated ubiquitin-dependent protein catabolic process (GO:0043161)	48/292	1.57401e-10	2.33364e-08	0	0	3.18044	71.7896	AMER1;GSK3B;VCP;GSK3A;ANAPC15;PSMD11;PSMD13;FAF1;CUL3;UBE2D3;BUB1B;RNF6;RNF4;AURKB;CDC20;PSMB7;PSMB4;CCNB1;FZR1;ZNRF2;OS9;BTBD1;PSMD2;PCBP2;UBC;PSMD1;TBL1X;BUB3;CRBN;HSPA5;UBE2C;PLK1;PSMB9;PSMA6;PSMA4;PSMA1;PSMC3;NEMF;UBE2S;RLIM;CDK1;ANAPC5;RBCK1;STT3B;UBE2K;RNF122;MAD2L1;ANAPC2	9.80299	proteasome-mediated ubiquitin-dependent protein catabolic process (GO:0043161)
24	inner mitochondrial membrane organization (GO:0007007)	15/37	1.04947e-06	0.000158688	0	0	6.17518	85.0151	NDUFA13;UQCC3;TIMM9;TIMM13;ATP5J;ATP5G3;TIMM10;ATP5H;ATP5G2;ATP5O;ATP5F1;MAIP1;MT-ATP8;ATP5J2;ATP5E	5.97903	inner mitochondrial membrane organization (GO:0007007)	ubiquitin-dependent protein catabolic process (GO:0006511)	52/342	4.99335e-10	7.09472e-08	0	0	2.90188	62.1517	GSK3B;GSK3A;FAF1;UBE2D3;OTUD7B;BUB1B;CDC20;PSMD2;PSMD1;RNF168;PSMA6;PSMA4;PSMA1;ANAPC5;RBCK1;RNF122;ANAPC2;AMER1;VCP;ANAPC15;PSMD11;CUL5;PSMD13;UHRF1;CUL3;RNF6;RNF4;PSMB7;PSMB4;ZNRF2;OS9;BTBD1;PCBP2;UBC;UBR5;RBBP6;TBL1X;BUB3;RNF20;RANBP1;CRBN;UBE2C;HUWE1;FBXL14;PSMB9;COPS3;PSMC3;UBE2S;RLIM;CDK1;UBE2K;MAD2L1	9.30161	ubiquitin-dependent protein catabolic process (GO:0006511)
25	macroautophagy (GO:0016236)	28/111	3.13812e-06	0.000455529	0	0	3.06506	38.84	TSG101;VPS4B;GABARAP;MAP1LC3B;MAP1LC3A;UBB;ATG101;LAMP2;MVB12A;MFN2;VPS36;GABARAPL2;GABARAPL1;CSNK2A1;MTERF3;VTA1;VPS37A;ATG14;ATG12;VAMP8;HGS;CHMP2B;CHMP2A;TOMM7;SQSTM1;UBA52;VPS28;TOMM6	5.50333	macroautophagy (GO:0016236)	negative regulation of transcription, DNA-templated (GO:0045892)	94/814	5.34049e-10	7.28443e-08	0	0	2.14244	45.7422	TCERG1;THRA;TCF25;NAB1;CHD8;UBE2D3;HMGB2;OTUD7B;HNRNPU;ARID4A;IKZF1;HMGB1;ENO1;IKZF2;MECP2;CCND1;BCL7A;UIMC1;DNMT3B;EP300;KMT5A;TRIM27;LRRFIP1;MEF2C;SMARCC2;PARP1;KDM2B;H2AFY;DICER1;HCFC1;AES;PPM1A;MED25;ZEB1;PSPC1;TIMELESS;BIRC5;IRF8;ZFPM1;KHDRBS1;CEBPA;SP100;SET;NFIX;UHRF1;SATB1;CTBP1;CTR9;ZBTB1;GPS2;FOXO3;AURKB;BCLAF1;ATXN1;CUX1;NACC1;UBC;E2F1;FLNA;TBL1X;LYAR;BPTF;HEXIM1;MBD3;IGBP1;JUN;TGFB1;S…	9.27242	negative regulation of transcription, DNA-templated (GO:0045892)
26	protein import into mitochondrial matrix (GO:0030150)	2019-10-01	3.86555e-06	0.000538252	0	0	10.0452	125.198	DNAJC19;GRPEL1;PAM16;DNLZ;TIMM17A;TOMM7;TIMM23;TIMM17B;TIMM21;DNAJC15	5.41279	protein import into mitochondrial matrix (GO:0030150)	proteasomal protein catabolic process (GO:0010498)	41/238	8.10346e-10	1.0628e-07	0	0	3.35283	70.1867	AMER1;GSK3B;VCP;GSK3A;ANAPC15;PSMD11;PSMD13;FAF1;CUL3;UBE2D3;KEAP1;BUB1B;RNF6;PRPF19;RNF4;CDC20;PSMB7;PSMB4;ZNRF2;BTBD1;PSMD2;PCBP2;UBC;PSMD1;TBL1X;BUB3;CRBN;UBE2C;PSMB9;PSMA6;PSMA4;PSMA1;PSMC3;RLIM;CDK1;ANAPC5;RBCK1;UBE2K;RNF122;MAD2L1;ANAPC2	9.09133	proteasomal protein catabolic process (GO:0010498)
27	positive regulation of release of cytochrome c from mitochondria (GO:0090200)	2027-12-01	4.00463e-06	0.000538252	0	0	7.23742	89.9471	PYCARD;MLLT11;FAM162A;BAD;BNIP3;PDCD5;TNFSF10;BAX;APOPT1;MFF;DNM1L;BBC3	5.39744	positive regulation of release of cytochrome c from mitochondria (GO:0090200)	cellular macromolecule biosynthetic process (GO:0034645)	54/368	8.72837e-10	1.10236e-07	0	0	2.78442	58.081	MCM7;EFTUD2;MRPL42;PCLAF;RFC5;TIPIN;PABPC4;BAZ1A;BAZ1B;GTPBP1;ILF2;CDC25A;TUFM;EEF1G;DBF4;TIMELESS;MCM3;MCM4;MCM5;NUP98;MCM6;PTMA;GTF3C2;CEBPA;SET;MRPL18;SNU13;RRBP1;GSPT1;BRIP1;WRN;ORC6;CDC45;POLD1;E2F1;HARS;BPTF;DARS;DUT;NAP1L1;EEF2;FAM111A;POLA1;RSL1D1;RAD50;NASP;AGO2;CDK2;POLE3;CDK1;RNPS1;TCF3;RSL24D1;EIF4G1	9.05907	cellular macromolecule biosynthetic process (GO:0034645)
28	mitochondrial gene expression (GO:0140053)	16/46	5.02845e-06	0.000651722	0	0	4.83065	58.9358	MRPS17;NDUFA7;MRPS16;MTERF3;MRPS24;MRPS12;MRPS34;GATC;GATB;MRPS21;MRPS18A;MRPL57;HARS2;LARS2;SLC25A33;TEFM	5.29857	mitochondrial gene expression (GO:0140053)	negative regulation of transcription from RNA polymerase II promoter (GO:0000122)	71/566	2.45052e-09	2.98438e-07	0	0	2.33435	46.283	TCERG1;TCF25;CHD8;UBE2D3;HNRNPU;OTUD7B;ENO1;HMGB1;IKZF2;MECP2;CCND1;DNMT3B;EP300;KMT5A;TRIM27;LRRFIP1;MEF2C;PARP1;KDM2B;H2AFY;ATRX;DICER1;HCFC1;AES;RNF168;PPM1A;MED25;ZEB1;IRF8;ZFPM1;SP100;NFIX;CTBP1;UHRF1;SATB1;SRF;CTR9;ZBTB1;GPS2;FOXO3;AURKB;DNAJB1;CUX1;UBC;E2F1;TBL1X;LYAR;BPTF;HEXIM1;MBD3;IGBP1;JUN;STAT1;BCL11A;MBD1;CNBP;PLK1;MBD2;KLF4;GATAD2B;NFKB1;KLF2;REST;NFIA;CNOT1;FOSB;HDGF;CALR;TCF3;NOP…	8.61074	negative regulation of transcription from RNA polymerase II promoter (GO:0000122)
29	protein targeting (GO:0006605)	31/134	6.70137e-06	0.000838596	0	0	2.73564	32.5902	RTP4;NDUFB8;SYS1;ARL6;ZFAND6;TIMM9;TIMM13;ZDHHC24;TIMM10;SRP14;MFF;GABARAP;SDCBP;SEC61G;LAMP2;TIMM17A;TIMM17B;TSPO;MFN2;AP4S1;GOLGA7;VTI1B;DNAJC19;TIMM8B;FIS1;AIP;TIMM23;TIMM10B;SPCS2;SPCS1;TOMM7	5.17384	protein targeting (GO:0006605)	gene expression (GO:0010467)	57/412	2.79481e-09	3.28632e-07	0	0	2.60073	51.2227	SMG1;CELF2;HNRNPU;BICD1;RBM3;MRPL42;SYNCRIP;RBM6;EIF5A;NUP210;PABPC4;BAZ1A;THOC2;BAZ1B;ILF2;SRRM1;DDX19A;HNRNPUL1;HNRNPH1;DKC1;NUP50;SRSF2;NUP98;SRSF5;PTMA;GTF3C2;CEBPA;POM121;MRPL18;SNU13;RRBP1;GSPT1;HSPD1;NXF1;ATXN1;E2F1;SYMPK;HARS;SRSF11;BPTF;CPSF4;DARS;RBM39;NUP155;ALYREF;CPSF2;UPF3B;HNRNPL;RSL1D1;HNRNPF;AGO2;HNRNPA2B1;HNRNPD;RNPS1;TCF3;RSL24D1;EIF4G1	8.55365	gene expression (GO:0010467)
30	cellular respiration (GO:0045333)	18/58	8.29316e-06	0.0010032	0	0	4.0777	47.7094	COX19;SURF1;FASTKD1;UQCRB;ETFB;UQCR10;COQ10B;UQCRH;SIRT3;CHCHD5;NDUFS7;BLOC1S1;NDUFS4;NDUFS3;NDUFAF2;SDHAF4;NDUFV2;COX20	5.08128	cellular respiration (GO:0045333)	nuclear export (GO:0051168)	23/93	3.91736e-09	4.3091e-07	0	0	5.24762	101.583	EIF5A;RANBP1;POM121;TGFB1;NUP155;ALYREF;UPF3B;XPO7;THOC2;SRRM1;NXF1;LSG1;XPO1;ATXN1;NEMF;XPO6;SRSF2;RNPS1;NUP98;SRSF5;CALR;HNRNPA1;SRSF11	8.40701	nuclear export (GO:0051168)
31	mitochondrial respiratory chain complex III biogenesis (GO:0097033)	2022-10-07	9.04316e-06	0.00105863	0	0	21.0702	244.699	UQCRB;UQCC3;UQCC2;UQCR10;BCS1L;SLC25A33;MAIP1	5.04368	mitochondrial respiratory chain complex III biogenesis (GO:0097033)	cell cycle G1/S phase transition (GO:0044843)	23/93	3.91736e-09	4.3091e-07	0	0	5.24762	101.583	PRIM2;RANBP1;CDKN2C;MCM7;CUL5;CCNH;CUL3;CDC25A;GSPT1;CCNA2;POLA1;DBF4;ORC6;CDC45;CCND1;NASP;POLE3;CDK2;MCM3;MCM4;MCM5;MCM6;CDKN3	8.40701	cell cycle G1/S phase transition (GO:0044843)
32	mitochondrial ATP synthesis coupled proton transport (GO:0042776)	2021-10-01	1.22283e-05	0.00136812	0	0	8.21791	92.959	ATP5E;ATP5J;ATP5G3;ATP5H;COX5B;ATP5F1;ATP5G2;ATP5O;MT-ATP8;ATP5J2	4.91264	mitochondrial ATP synthesis coupled proton transport (GO:0042776)	transcription from RNA polymerase II promoter (GO:0006366)	63/486	5.55627e-09	5.9209e-07	0	0	2.41624	45.9286	KDM5A;TCERG1;SETD2;CCNT1;THRA;CCNH;ARID4A;MED13;CCND1;PBRM1;PARP1;THOC2;GTF2F1;GTF2F2;HCFC1;SRRM1;TAF6L;MED25;MAF;THRAP3;SRSF2;SRSF5;GTF2A1;NFAT5;CEBPA;NFIX;TMF1;CBFB;SRF;CSTF3;SRRT;MAZ;CTR9;CSTF2;ZBTB1;DDX21;CCNB1;SYMPK;E2F3;SRSF11;EGR1;CPSF4;INTS1;MBD1;ALYREF;CPSF2;ECD;UPF3B;GTF2H1;SSRP1;KLF4;POU2F2;NFKB1;FUBP1;CDK1;TRIP11;RNPS1;INTS7;TCF4;TAF6;INTS6;CDK13;TAF3	8.25522	transcription from RNA polymerase II promoter (GO:0006366)
33	regulation of transcription from RNA polymerase II promoter in response to stress (GO:0043618)	24/94	1.24409e-05	0.00136812	0	0	3.11105	35.1378	PSMD10;PSMD12;EGLN3;UBE2D1;HIGD1A;HIF1A;PSMB8;RBX1;PSMD8;PSMA5;PSMB6;IMPACT;PSMB5;PSMC6;UBB;PSMB2;PSMA2;PSMB1;PSME1;ELOB;ELOC;UBA52;GCN1;NFE2L2	4.90515	regulation of transcription from RNA polymerase II promoter in response to stress (GO:0043618)	mitotic spindle organization (GO:0007052)	20/75	9.98646e-09	1.03193e-06	0	0	5.79746	106.801	SUN2;BCCIP;KIF11;TUBG1;RHOA;AURKB;MECP2;PTPA;CENPE;CCNB1;KIFC1;PRC1;BIRC5;FLNA;MYBL2;TUBGCP4;PCNT;KPNB1;CLASP2;SPC25	8.00059	mitotic spindle organization (GO:0007052)
34	protein transmembrane import into intracellular organelle (GO:0044743)	15/44	1.30969e-05	0.0013979	0	0	4.68279	52.6493	DNAJC19;NDUFA13;TIMM9;PAM16;TIMM13;TIMM23;TIMM10;TIMM21;DNAJC15;GRPEL1;TIMM17A;DNLZ;TOMM7;TIMM17B;RAB8B	4.88283	protein transmembrane import into intracellular organelle (GO:0044743)	regulation of ubiquitin protein ligase activity (GO:1904666)	14/37	1.15524e-08	1.15864e-06	0	0	9.67167	176.763	RAB1A;ANAPC15;UBE2C;PLK1;CDC20;FZR1;CCNB1;UBE2S;CDK2;CDK1;ANAPC5;FBXO5;ANAPC2;MAD2L1	7.93733	regulation of ubiquitin protein ligase activity (GO:1904666)
35	SCF-dependent proteasomal ubiquitin-dependent protein catabolic process (GO:0031146)	20/73	2.13062e-05	0.00220915	0	0	3.42043	36.7919	FBXW4;PSMD10;PSMD12;CUL1;FBXL15;RNF7;PSMB8;RBX1;PSMD8;PSMA5;PSMB6;PSMB5;PSMC6;UBB;PSMB2;PSMA2;PSMB1;PSME1;UBA52;FBXO9	4.67149	SCF-dependent proteasomal ubiquitin-dependent protein catabolic process (GO:0031146)	protein polyubiquitination (GO:0000209)	43/284	1.78665e-08	1.74071e-06	0	0	2.87257	51.2476	PSMD11;CBFB;PSMD13;CUL3;UBE2D3;RNF6;PRPF19;RNF4;PSMB7;PSMB4;FZR1;ZNRF2;HECTD1;PSMD2;UBC;UBR5;PSMD1;RBBP6;TRIM27;RNF20;WSB1;UBE2C;HUWE1;LNPEP;FBXL14;RC3H2;FBXW2;PSMB9;RNF168;PSMA6;PSMA4;PSMA1;PSMC3;UBE2S;PELI1;RLIM;BCL2;ANAPC5;RBCK1;UBE2K;RNF122;ANAPC2;TRIM56	7.74796	protein polyubiquitination (GO:0000209)
36	regulation of release of cytochrome c from mitochondria (GO:0090199)	14/41	2.4831e-05	0.0025031	0	0	4.69251	49.7567	PSMD10;BAD;HGF;BNIP3;PDCD5;MFF;BBC3;PYCARD;MLLT11;FAM162A;TNFSF10;BAX;APOPT1;DNM1L	4.60501	regulation of release of cytochrome c from mitochondria (GO:0090199)	mitochondrial ATP synthesis coupled electron transport (GO:0042775)	21/86	2.35507e-08	2.23078e-06	0	0	5.15246	90.4983	MT-ND6;NDUFA9;COX7B;MT-ND4;NDUFB6;COX4I1;NDUFA10;SDHD;COX6A1;MT-ND2;SDHA;MT-ND3;COQ7;MT-ND1;UQCRC1;CYCS;NDUFS1;MT-CO2;MT-CO3;CYC1;NDUFV1	7.628	mitochondrial ATP synthesis coupled electron transport (GO:0042775)
37	translation (GO:0006412)	44/233	2.62552e-05	0.00251176	0	0	2.11988	22.3597	MRPS17;MRPS16;MRPS14;MRPS33;MRPS12;MRPS34;IGHMBP2;MRPL36;MRPL34;MRPL35;MRPL57;MRPL32;MRPL11;MRPL41;EEF1B2;NARS;MRPL4;TRMT112;MRPL1;PELO;ZC3H15;EEFSEC;RWDD1;NDUFA7;MTERF3;MRPS24;MARS2;MRPL27;GATC;MRPS18A;MRPL28;MRPS21;GATB;HARS2;MRPL24;MRPL43;AIMP1;MRPL52;LARS2;PPA2;EEF1D;EEF1E1;ABCE1;MRRF	4.58079	translation (GO:0006412)	G2/M transition of mitotic cell cycle (GO:0000086)	26/127	2.75941e-08	2.54313e-06	0	0	4.11507	71.6256	KHDRBS1;CCNH;PPP1CB;CCNB2;CCNB1;HAUS8;HAUS7;UBC;PCNT;YWHAG;RAB8A;NDE1;MBD1;PLK1;HAUS4;TUBG1;CKAP5;CDC25A;TUBA4A;HAUS2;CCNA2;CDK2;ALMS1;CDK1;FGFR1OP;MAPRE1	7.55918	G2/M transition of mitotic cell cycle (GO:0000086)
38	ATP metabolic process (GO:0046034)	17/57	2.63011e-05	0.00251176	0	0	3.84922	40.5935	HSPA8;SURF1;UQCRB;BAD;ATP5J;AK4;ATP5G3;ATP5H;ATP5G2;ATP5F1;ATP5O;UQCRH;MT-ATP8;ATP5J2;ATP5E;ALDOA;TEFM	4.58003	ATP metabolic process (GO:0046034)	cell cycle G2/M phase transition (GO:0044839)	26/128	3.26855e-08	2.88581e-06	0	0	4.07451	70.2296	KHDRBS1;CCNH;PPP1CB;CCNB2;CCNB1;HAUS8;HAUS7;UBC;PCNT;YWHAG;RAB8A;NDE1;MBD1;PLK1;HAUS4;TUBG1;CKAP5;CDC25A;TUBA4A;HAUS2;CCNA2;CDK2;ALMS1;CDK1;FGFR1OP;MAPRE1	7.48564	cell cycle G2/M phase transition (GO:0044839)
39	purine ribonucleoside triphosphate biosynthetic process (GO:0009206)	2028-11-01	4.16063e-05	0.00383998	0	0	5.85021	59.0125	SURF1;ATP5E;ATP5J;ATP5G3;ATP5H;ATP5G2;ATP5O;ATP5F1;ALDOA;MT-ATP8;ATP5J2	4.38084	purine ribonucleoside triphosphate biosynthetic process (GO:0009206)	nucleosome organization (GO:0034728)	20/80	3.30049e-08	2.88581e-06	0	0	5.31293	91.5237	BRD2;SETD2;SMARCC1;PBRM1;SMARCD2;SMARCC2;SET;H2AFY;H2AFX;ATRX;HMGB2;ARID1A;SPTY2D1;CENPA;CHAF1B;CHAF1A;NASP;ANP32E;ANP32B;ASF1A	7.48142	nucleosome organization (GO:0034728)
40	RNA splicing (GO:0008380)	25/107	4.23255e-05	0.00383998	0	0	2.76598	27.8537	WDR83;U2AF1;SNRPD2;ZMAT5;SNRPD3;TXNL4A;SNRNP35;SRSF10;SMNDC1;BCAS2;SF3A3;MTERF3;SCAF11;NCBP2;LSM1;PRPF4B;ZCRB1;MAGOHB;LSM4;LSM6;SNRPG;SNRNP48;HNRNPC;HNRNPH3;SRSF7	4.3734	RNA splicing (GO:0008380)	nucleic acid metabolic process (GO:0090304)	20/81	4.13859e-08	3.52815e-06	0	0	5.22555	88.836	HNRNPA3;WTAP;IGFBP4;HNRNPU;HNRNPR;GTF2F1;GTF2F2;HNRNPL;PTBP1;WRN;RAD50;HNRNPH1;ERI1;HNRNPF;PCBP2;HNRNPA2B1;HNRNPD;TK1;KPNA2;HNRNPA1	7.38315	nucleic acid metabolic process (GO:0090304)
41	interleukin-1-mediated signaling pathway (GO:0070498)	23/96	5.57061e-05	0.00493067	0	0	2.85697	27.9852	PSMD10;PSMD12;IL1R1;PELI2;CUL1;IRAK3;PSMB8;RBX1;PSMD8;PSMA5;PSMB6;NFKBIA;PSMB5;PSMC6;UBB;PSMB2;PSMA2;TNIP2;PSMB1;PSME1;UBE2V1;SQSTM1;UBA52	4.2541	interleukin-1-mediated signaling pathway (GO:0070498)	positive regulation of mitotic cell cycle phase transition (GO:1901992)	14/41	5.31907e-08	4.42391e-06	0	0	8.23707	137.966	KMT2E;ANKRD17;UBE2C;CUL3;RCC2;MECP2;CCNB1;CDC45;CCND2;CCND1;CDK1;ANAPC5;BRD4;EIF4G1	7.27416	positive regulation of mitotic cell cycle phase transition (GO:1901992)
42	regulation of hematopoietic progenitor cell differentiation (GO:1901532)	20/78	6.02446e-05	0.00520542	0	0	3.1247	30.363	LMO1;PSMD10;PSMD12;SPI1;LMO2;H3F3A;PSMB8;PSMD8;PSMA5;PSMB6;HIST1H4A;PSMB5;PSMC6;UBB;PSMB2;PSMA2;PSMB1;PSME1;PDCD2;UBA52	4.22008	regulation of hematopoietic progenitor cell differentiation (GO:1901532)	mitotic nuclear division (GO:0140014)	19/75	5.75813e-08	4.67505e-06	0	0	5.40436	90.091	SPAG5;UBE2C;NDE1;PLK1;BCCIP;KIF11;SMC1A;TUBG1;RHOA;ZWINT;KIFC1;UBE2S;NUSAP1;BIRC5;FLNA;MYBL2;TUBGCP4;KPNB1;CLASP2	7.23972	mitotic nuclear division (GO:0140014)
43	mitochondrial respiratory chain complex III assembly (GO:0034551)	2022-09-06	6.3846e-05	0.00526584	0	0	18.0512	174.357	UQCRB;UQCC3;UQCC2;UQCR10;BCS1L;SLC25A33	4.19487	mitochondrial respiratory chain complex III assembly (GO:0034551)	regulation of cell cycle (GO:0051726)	35/216	6.82759e-08	5.41444e-06	0	0	3.10175	51.178	ANKRD17;CTBP1;HNRNPU;IQGAP1;CCNB2;CCNB1;SLK;CCND1;RBBP4;FIGNL1;PES1;PCLAF;RACK1;EP300;MYBL2;FBXO5;MAP4K1;JUN;TGFB1;GADD45A;PLK1;CDC25A;HCFC1;HIPK2;BOP1;CENPF;PTPRC;RBL1;CKS2;CDK1;PDCD4;BIRC5;TAF6;CALR;NOP53	7.16573	regulation of cell cycle (GO:0051726)
44	respiratory chain complex III assembly (GO:0017062)	2022-09-06	6.3846e-05	0.00526584	0	0	18.0512	174.357	UQCRB;UQCC3;UQCC2;UQCR10;BCS1L;SLC25A33	4.19487	respiratory chain complex III assembly (GO:0017062)	positive regulation of transcription, DNA-templated (GO:0045893)	111/1121	8.70347e-08	6.68408e-06	0	0	1.80238	29.3012	ATF1;NCF1;CCNT1;CCNH;HNRNPU;IKZF1;IKZF2;HMGN5;ZMIZ1;ZMIZ2;AKT1;EP300;CCNL1;IER5;MEF2C;SMARCC1;SMARCC2;F2R;ILF2;HCFC1;RUNX1;KARS;PHIP;ASF1A;KMT2E;CTR9;FOXO3;IRAK1;UBC;ZBED3;BPTF;EGR1;JUN;TGFB1;ALYREF;ECD;GLMP;NFKB1;MLLT10;AGO2;SP3;HNRNPD;TCF4;TCF3;CDK13;OGT;KDM5A;THRA;CHD8;HMGB2;HMGB1;IKBKB;ING2;MED13;UBTF;MYBL2;PELP1;KDM6B;PARP1;H2AFZ;ATRX;MKL1;TCF12;TET2;FOS;ARID1A;ARID1B;PPM1A;MED25;TFDP1;RBL1;…	7.06031	positive regulation of transcription, DNA-templated (GO:0045893)
45	gene expression (GO:0010467)	66/412	8.04055e-05	0.00648425	0	0	1.74122	16.417	MRPS17;ISCA2;CALCOCO1;MRPS16;MRPS14;MRPS12;MRPL36;MRPL34;MRPL35;MRPL32;MRPL41;DUSP11;MRPL4;RBM4;MRPL1;PELO;DDX17;MRPS24;NCBP2;THOC1;MRPS18A;MRPS21;MRPL43;THOC7;WDR33;MRPL44;MRPL52;SARNP;SNRPG;HNRNPH3;SRSF7;MRRF;SRSF9;FYTTD1;NUFIP1;GTF3C6;MRPS33;IGHMBP2;U2AF1;MRPL11;PABPN1;DHX34;POLR2C;TPR;POLR2D;DHX36;POLR2E;POLR2G;POLR2I;SRSF10;POLR2J;POLR2K;POLR2L;RBPMS;CPSF3;MRPL27;MRPL28;GATB;MAGOHB;MRPL24;HA…	4.09471	gene expression (GO:0010467)	neutrophil mediated immunity (GO:0002446)	60/488	8.82063e-08	6.68408e-06	0	0	2.26767	36.8351	MS4A3;GDI2;LRMP;PYGL;MAGT1;HMGB1;MPO;ALAD;LAMP1;PSMD2;PSMD1;CTSG;CTSD;CTSB;ACTR2;CCT2;PRKCD;ATP11B;MIF;ILF2;RHOA;DNAJC3;DYNC1LI1;PKM;TYROBP;CD47;S100A9;S100A8;KPNB1;KMT2E;VCP;RAB5C;PSMD11;CLEC12A;PSMD13;MGST1;IQGAP1;PLAC8;RAP1B;ADGRG3;PSMB7;NRAS;PGRMC1;PRDX4;CYB5R3;CCT8;ATG7;LAIR1;ATP8B4;HUWE1;PDAP1;PA2G4;EEF2;NFKB1;DIAPH1;PTPRC;PSMC3;IMPDH2;MAN2B1;CDK13	7.0545	neutrophil mediated immunity (GO:0002446)
46	purine ribonucleoside monophosphate biosynthetic process (GO:0009168)	13/40	8.66147e-05	0.00683315	0	0	4.35514	40.7382	SURF1;ATP5J;AMPD2;ATP5G3;ATP5H;ATP5G2;ATP5O;ATP5F1;PAICS;MT-ATP8;ATP5J2;ATP5E;ALDOA	4.06241	purine ribonucleoside monophosphate biosynthetic process (GO:0009168)	regulation of cell cycle G2/M phase transition (GO:1902749)	20/85	9.84305e-08	7.29669e-06	0	0	4.90293	79.1035	H2AFY;NDE1;MBD1;PLK1;HAUS4;HMMR;TUBG1;CKAP5;TUBA4A;HAUS2;CENPF;HAUS8;HAUS7;CDK2;ALMS1;CDK1;FGFR1OP;MAPRE1;PCNT;YWHAG	7.00687	regulation of cell cycle G2/M phase transition (GO:1902749)
47	RNA processing (GO:0006396)	37/194	8.95864e-05	0.00691721	0	0	2.14215	19.9655	TSEN34;NUFIP1;U2AF1;DUSP11;RBM4;SNRPD2;PABPN1;DHX34;DHX36;ZMAT5;SNRPD3;SNRNP35;BCAS2;HNRNPA0;DDX17;SF3A3;MTERF3;RBPMS;SCAF11;NCBP2;THOC1;LSM1;PRPF4B;ZCRB1;MAGOHB;LSM4;MRPL44;KIN;LSM7;LSM6;SON;SNRPG;SNRNP48;HNRNPC;HNRNPH3;SRSF7;SRSF9	4.04776	RNA processing (GO:0006396)	histone exchange (GO:0043486)	13/37	1.08329e-07	7.8596e-06	0	0	8.5989	137.91	CENPU;CENPW;KNL1;SPTY2D1;CENPA;RBBP4;NASP;MIS18BP1;CENPK;ANP32E;OIP5;ANP32B;CENPP	6.96526	histone exchange (GO:0043486)
48	regulation of translational initiation (GO:0006446)	17/63	0.000106698	0.00806679	0	0	3.34603	30.6011	NPM1;NCBP2;EIF2AK4;EIF1;RBM4;IMPACT;EIF5;TPR;POLR2D;EIF4EBP1;EIF3H;EIF4EBP3;POLR2G;EIF3E;PAIP2;EIF1B;NCK1	3.97184	regulation of translational initiation (GO:0006446)	neutrophil degranulation (GO:0043312)	59/480	1.1407e-07	8.10372e-06	0	0	2.26582	36.2225	MS4A3;GDI2;LRMP;PYGL;MAGT1;HMGB1;MPO;ALAD;LAMP1;PSMD2;PSMD1;CTSG;CTSD;CTSB;ACTR2;CCT2;PRKCD;ATP11B;MIF;ILF2;RHOA;DNAJC3;DYNC1LI1;PKM;TYROBP;CD47;S100A9;S100A8;KPNB1;VCP;RAB5C;PSMD11;CLEC12A;PSMD13;MGST1;IQGAP1;PLAC8;RAP1B;ADGRG3;PSMB7;NRAS;PGRMC1;PRDX4;CYB5R3;CCT8;ATG7;LAIR1;ATP8B4;HUWE1;PDAP1;PA2G4;EEF2;NFKB1;DIAPH1;PTPRC;PSMC3;IMPDH2;MAN2B1;CDK13	6.94283	neutrophil degranulation (GO:0043312)
49	multivesicular body assembly (GO:0036258)	1931-11-01	0.000123629	0.00915612	0	0	4.97185	44.7378	TSG101;HGS;VPS4B;VTA1;CHMP2B;MVB12A;CHMP2A;VPS37A;VPS36;VPS28;CHMP5	3.90788	multivesicular body assembly (GO:0036258)	RNA export from nucleus (GO:0006405)	24/120	1.48828e-07	1.01806e-05	0	0	3.99061	62.7343	EIF5A;CPSF4;RANBP1;POM121;SMG1;NUP210;NUP155;ALYREF;CPSF2;UPF3B;THOC2;SRRM1;DDX19A;NXF1;XPOT;NUP50;HNRNPA2B1;SRSF2;SYMPK;RNPS1;NUP98;SRSF5;HNRNPA1;SRSF11	6.82731	RNA export from nucleus (GO:0006405)
50	regulation of stem cell differentiation (GO:2000736)	21/89	0.000145519	0.0103096	0	0	2.79829	24.7235	LMO1;PSMD10;PSMD12;SPI1;LMO2;H3F3A;TACSTD2;ZFP36L2;PSMB8;PSMD8;PSMA5;PSMB6;HIST1H4A;PSMB5;PSMC6;UBB;PSMB2;PSMA2;PSMB1;PSME1;UBA52	3.83708	regulation of stem cell differentiation (GO:2000736)	respiratory electron transport chain (GO:0022904)	21/95	1.49406e-07	1.01806e-05	0	0	4.52363	71.0961	MT-ND6;NDUFA9;COX7B;MT-ND4;NDUFB6;COX4I1;NDUFA10;ETFA;SDHD;COX6A1;MT-ND2;SDHA;MT-ND3;MT-ND1;UQCRC1;CYCS;NDUFS1;MT-CO2;MT-CO3;CYC1;NDUFV1	6.82563	respiratory electron transport chain (GO:0022904)
51	regulation of protein ubiquitination (GO:0031396)	23/102	0.000149881	0.0103096	0	0	2.6391	23.2391	PSMD10;NDFIP1;UBXN1;ANGPT1;NSMCE3;UBE2D1;XIAP;PARK7;BCL10;COMMD1;HDAC8;HSPBP1;TGFBR1;SMAD7;DNAJB2;FKBP1A;DNAJA1;UBB;CHORDC1;TBC1D7;SOX4;VPS28;SASH1	3.82425	regulation of protein ubiquitination (GO:0031396)	neutrophil activation involved in immune response (GO:0002283)	59/484	1.52261e-07	1.01806e-05	0	0	2.24401	35.2257	MS4A3;GDI2;LRMP;PYGL;MAGT1;HMGB1;MPO;ALAD;LAMP1;PSMD2;PSMD1;CTSG;CTSD;CTSB;ACTR2;CCT2;PRKCD;ATP11B;MIF;ILF2;RHOA;DNAJC3;DYNC1LI1;PKM;TYROBP;CD47;S100A9;S100A8;KPNB1;VCP;RAB5C;PSMD11;CLEC12A;PSMD13;MGST1;IQGAP1;PLAC8;RAP1B;ADGRG3;PSMB7;NRAS;PGRMC1;PRDX4;CYB5R3;CCT8;ATG7;LAIR1;ATP8B4;HUWE1;PDAP1;PA2G4;EEF2;NFKB1;DIAPH1;PTPRC;PSMC3;IMPDH2;MAN2B1;CDK13	6.81741	neutrophil activation involved in immune response (GO:0002283)
52	regulation of hematopoietic stem cell differentiation (GO:1902036)	19/77	0.000158569	0.0103096	0	0	2.96696	25.9589	LMO1;PSMD10;PSMD12;SPI1;LMO2;H3F3A;PSMB8;PSMD8;PSMA5;PSMB6;HIST1H4A;PSMB5;PSMC6;UBB;PSMB2;PSMA2;PSMB1;PSME1;UBA52	3.79978	regulation of hematopoietic stem cell differentiation (GO:1902036)	microtubule cytoskeleton organization involved in mitosis (GO:1902850)	14/45	2.01022e-07	1.31824e-05	0	0	7.1727	110.602	SUN2;SETD2;BCCIP;KIF11;TUBG1;AURKB;MECP2;CENPE;CCNB1;NUSAP1;PCNT;KPNB1;CLASP2;SPC25	6.69676	microtubule cytoskeleton organization involved in mitosis (GO:1902850)
53	positive regulation of ubiquitin-protein ligase activity involved in regulation of mitotic cell cycle transition (GO:0051437)	19/77	0.000158569	0.0103096	0	0	2.96696	25.9589	PSMD10;PSMD12;ANAPC16;UBE2E1;CUL1;UBE2D1;PSMB8;PSMD8;PSMA5;PSMB6;PSMB5;PSMC6;UBB;PSMB2;PSMA2;CDC26;PSMB1;PSME1;UBA52	3.79978	positive regulation of ubiquitin-protein ligase activity involved in regulation of mitotic cell cycle transition (GO:0051437)	mRNA transport (GO:0051028)	22/105	2.07476e-07	1.3349e-05	0	0	4.22674	65.0421	EIF5A;CPSF4;POM121;SMG1;NUP210;NUP155;FMR1;ALYREF;CPSF2;UPF3B;THOC2;SRRM1;DDX19A;NXF1;NUP50;HNRNPA2B1;SRSF2;SYMPK;RNPS1;NUP98;SRSF5;SRSF11	6.68303	mRNA transport (GO:0051028)
54	positive regulation of apoptotic signaling pathway (GO:2001235)	19/77	0.000158569	0.0103096	0	0	2.96696	25.9589	BCAP31;FIS1;CRADD;BAD;BNIP3;PDCD5;BCL10;MFF;TGFBR1;BBC3;PYCARD;MLLT11;FAM162A;HYAL2;TNFSF10;BAX;APOPT1;DNM1L;PAK2	3.79978	positive regulation of apoptotic signaling pathway (GO:2001235)	DNA replication-independent nucleosome assembly (GO:0006336)	13/40	3.09213e-07	1.95262e-05	0	0	7.64225	114.551	CENPU;CENPW;ATRX;KNL1;CENPA;RBBP4;NASP;MIS18BP1;CENPK;OIP5;CENPP;ASF1A;ASF1B	6.50974	DNA replication-independent nucleosome assembly (GO:0006336)
55	regulation of mRNA stability (GO:0043488)	27/129	0.000159764	0.0103096	0	0	2.40127	20.9915	PSMD10;PSMD12;FASTKD1;YWHAB;ZFP36L2;PSMD8;FXR1;EXOSC7;PSMB6;EXOSC4;PSMB5;UBB;PSMB2;PSMB1;EXOSC3;EXOSC1;HSPA8;NPM1;TNFSF13;PSMB8;PSMA5;PSMC6;PSMA2;APEX1;PSME1;VIM;UBA52	3.79652	regulation of mRNA stability (GO:0043488)	protein ubiquitination (GO:0016567)	60/507	3.34559e-07	2.07427e-05	0	0	2.16904	32.3413	UBE2D3;KEAP1;PRPF19;PSMD2;RACK1;PSMD1;WSB1;USP5;MSL2;RC3H2;FBXW2;RNF168;PSMA6;PSMA4;PSMA1;GAN;PELI1;BIRC5;BIRC6;RBCK1;RNF122;ANAPC2;VCP;PSMD11;CBFB;CUL5;UHRF1;PSMD13;CUL3;CTR9;RNF6;RNF4;PSMB7;PSMB4;ZNRF2;HECTD1;BTBD1;OS9;UBR5;UBC;RBBP6;BRAP;RNF20;CRBN;UBE2C;PLK1;HUWE1;LNPEP;FBXL14;PSMB9;MARCH2;PSMC3;UBE2S;RFWD3;UVSSA;RLIM;BCL2;SAE1;UBE2K;RNF220	6.47553	protein ubiquitination (GO:0016567)
56	snRNA transcription (GO:0009301)	18/71	0.000161932	0.0103096	0	0	3.07528	26.8421	ICE2;NCBP2;GTF2B;TAF11;PHAX;GTF2E2;SNAPC1;POLR2C;POLR2D;POLR2E;TAF8;INTS5;NABP2;POLR2G;POLR2I;POLR2J;POLR2K;POLR2L	3.79067	snRNA transcription (GO:0009301)	regulation of cyclin-dependent protein serine/threonine kinase activity (GO:0000079)	17/68	3.50821e-07	2.13625e-05	0	0	5.30195	78.8028	HEXIM1;CEBPA;CDKN2C;CCNT1;CCNH;GADD45A;PLK1;BCCIP;GTF2H1;CDC25A;GTPBP4;IPO5;CCND2;CCND1;CKS2;CCNL1;CDKN3	6.45491	regulation of cyclin-dependent protein serine/threonine kinase activity (GO:0000079)
57	snRNA transcription from RNA polymerase II promoter (GO:0042795)	18/71	0.000161932	0.0103096	0	0	3.07528	26.8421	ICE2;NCBP2;GTF2B;TAF11;PHAX;GTF2E2;SNAPC1;POLR2C;POLR2D;POLR2E;TAF8;INTS5;NABP2;POLR2G;POLR2I;POLR2J;POLR2K;POLR2L	3.79067	snRNA transcription from RNA polymerase II promoter (GO:0042795)	mRNA-containing ribonucleoprotein complex export from nucleus (GO:0071427)	21/101	4.46779e-07	2.67283e-05	0	0	4.18302	61.1608	EIF5A;CPSF4;POM121;SMG1;NUP210;NUP155;ALYREF;CPSF2;UPF3B;THOC2;SRRM1;DDX19A;NXF1;NUP50;HNRNPA2B1;SRSF2;SYMPK;RNPS1;NUP98;SRSF5;SRSF11	6.34991	mRNA-containing ribonucleoprotein complex export from nucleus (GO:0071427)
58	multivesicular body organization (GO:0036257)	1932-11-01	0.000171463	0.0107283	0	0	4.73483	41.0564	TSG101;HGS;VPS4B;VTA1;CHMP2B;MVB12A;CHMP2A;VPS37A;VPS36;VPS28;CHMP5	3.76583	multivesicular body organization (GO:0036257)	RNA 3'-end processing (GO:0031123)	16/62	4.84316e-07	2.83609e-05	0	0	5.52926	80.3983	CPSF4;ZCCHC11;ZCCHC6;PNPT1;CSTF3;ALYREF;CSTF2;CPSF2;UPF3B;THOC2;SRRM1;SRSF2;SYMPK;RNPS1;SRSF5;SRSF11	6.31487	RNA 3'-end processing (GO:0031123)
59	negative regulation of ubiquitin-protein ligase activity involved in mitotic cell cycle (GO:0051436)	18/72	0.000195976	0.0120542	0	0	3.01816	25.7676	PSMD10;PSMD12;ANAPC16;UBE2E1;UBE2D1;PSMB8;PSMD8;PSMA5;PSMB6;PSMB5;PSMC6;UBB;PSMB2;PSMA2;CDC26;PSMB1;PSME1;UBA52	3.7078	negative regulation of ubiquitin-protein ligase activity involved in mitotic cell cycle (GO:0051436)	positive regulation of gene expression, epigenetic (GO:0045815)	14/48	4.90701e-07	2.83609e-05	0	0	6.53877	94.9915	H2AFY;ATAD2;DDX21;CD3EAP;ARID1A;BAZ1B;ARID1B;ACTB;ATAD2B;MYO1C;POLR1C;EP300;SF3B1;ASF1A	6.30918	positive regulation of gene expression, epigenetic (GO:0045815)
60	autophagosome maturation (GO:0097352)	2023-09-01	0.000217874	0.0129617	0	0	5.80735	48.9652	VAMP8;GABARAPL2;GABARAPL1;MAP1LC3B;TSG101;MAP1LC3A;LAMP2;ATG14;GABARAP	3.66179	autophagosome maturation (GO:0097352)	positive regulation of gene expression (GO:0010628)	81/772	5.39292e-07	3.06497e-05	0	0	1.90424	27.484	KDM5A;GSK3B;GSK3A;NCF1;CHD8;FMR1;HMGB2;ACTB;IKBKB;RBM3;ING2;MED13;HMGN5;DNMT3B;AKT1;EP300;MYBL2;RIOK1;MEF2C;SMARCC1;SMARCC2;H2AFY;F2R;CIRBP;CD3EAP;FOS;BAZ1B;ARID1A;ILF2;HCFC1;RUNX1;PPM1A;KARS;THRAP3;POLR1C;CKS2;PHIP;KMT2E;SP100;DDX21;RNF6;FOXO3;RNF4;HNRNPLL;MAPK8;FXR2;IRAK1;UBR5;E2F1;STAP1;TBL1X;SF3B1;BPTF;RNF20;EGR1;CD74;JUN;TGFB1;STAT1;CNBP;ATAD2;MSN;UPF3B;EEF2;KLF4;HNRNPAB;NFKB1;KLF2;HIPK2;RES…	6.26818	positive regulation of gene expression (GO:0010628)
61	viral budding (GO:0046755)	2023-09-01	0.000217874	0.0129617	0	0	5.80735	48.9652	TSG101;VTA1;VPS4B;CHMP2B;CHMP2A;MVB12A;VPS37A;VPS28;CHMP5	3.66179	viral budding (GO:0046755)	negative regulation of cell cycle G2/M phase transition (GO:1902750)	17/70	5.48773e-07	3.06773e-05	0	0	5.10133	73.5387	PSMD11;H2AFY;PSMD13;PLK1;PSMB9;BABAM1;PSMA6;PSMB7;FZR1;PSMB4;PSMA4;PSMA1;PSMC3;PSMD2;UIMC1;UBC;PSMD1	6.26061	negative regulation of cell cycle G2/M phase transition (GO:1902750)
62	ATP biosynthetic process (GO:0006754)	1933-11-01	0.000234109	0.013187	0	0	4.51936	37.7806	SURF1;ATP5E;ATP5J;ATP5G3;ATP5H;ATP5G2;ATP5O;ATP5F1;ALDOA;MT-ATP8;ATP5J2	3.63058	ATP biosynthetic process (GO:0006754)	transcription, DNA-templated (GO:0006351)	46/357	7.56688e-07	4.16178e-05	0	0	2.37852	33.5236	KDM5A;TCERG1;GTF3C2;GTF2A1;NFAT5;CEBPA;NFIX;TMF1;CCNT1;CBFB;THRA;CCNH;SRF;CTR9;ARID4A;DDX21;FOXO3;UBTF;E2F1;BPTF;EGR1;PARP1;MBD1;ECD;GTF2H1;BAZ1A;SSRP1;BAZ1B;GTF2F1;POU2F2;KLF4;ILF2;GTF2F2;NFKB1;HCFC1;TAF6L;MAF;FUBP1;POLR1C;TRIP11;RNPS1;TCF4;TAF6;TCF3;PTMA;TAF3	6.12108	transcription, DNA-templated (GO:0006351)
63	regulation of ubiquitin-protein ligase activity involved in mitotic cell cycle (GO:0051439)	18/73	0.000236111	0.013187	0	0	2.96312	24.7457	PSMD10;PSMD12;ANAPC16;UBE2E1;UBE2D1;PSMB8;PSMD8;PSMA5;PSMB6;PSMB5;PSMC6;UBB;PSMB2;PSMA2;CDC26;PSMB1;PSME1;UBA52	3.62688	regulation of ubiquitin-protein ligase activity involved in mitotic cell cycle (GO:0051439)	centromere complex assembly (GO:0034508)	1937-12-01	9.06562e-07	4.90694e-05	0	0	7.61311	105.926	CENPU;CENPE;CENPF;CENPW;RBBP4;NASP;MIS18BP1;CENPK;OIP5;KNL1;CENPP;CENPA	6.0426	centromere complex assembly (GO:0034508)
64	ATP synthesis coupled proton transport (GO:0015986)	2028-10-01	0.000236196	0.013187	0	0	5.0201	41.9221	ATP5E;ATP5J;ATP5G3;ATP5H;COX5B;ATP5G2;ATP5O;ATP5F1;MT-ATP8;ATP5J2	3.62673	ATP synthesis coupled proton transport (GO:0015986)	mRNA export from nucleus (GO:0006406)	21/106	1.03668e-06	5.52117e-05	0	0	3.93591	54.2348	EIF5A;CPSF4;POM121;SMG1;NUP210;NUP155;ALYREF;CPSF2;UPF3B;THOC2;SRRM1;DDX19A;NXF1;NUP50;HNRNPA2B1;SRSF2;SYMPK;RNPS1;NUP98;SRSF5;SRSF11	5.98436	mRNA export from nucleus (GO:0006406)
65	cristae formation (GO:0042407)	2028-10-01	0.000236196	0.013187	0	0	5.0201	41.9221	UQCC3;ATP5E;ATP5J;ATP5G3;ATP5H;ATP5G2;ATP5O;ATP5F1;MT-ATP8;ATP5J2	3.62673	cristae formation (GO:0042407)	RNA transport (GO:0050658)	18/81	1.05242e-06	5.52117e-05	0	0	4.54548	62.5658	RANBP1;POM121;PNPT1;NUP155;FMR1;ALYREF;UPF3B;THOC2;CKAP5;SRRM1;NXF1;HNRNPA2B1;SRSF2;RNPS1;NUP98;SRSF5;HNRNPA1;SRSF11	5.97781	RNA transport (GO:0050658)
66	cellular response to hypoxia (GO:0071456)	27/133	0.000270279	0.0146534	0	0	2.31014	18.9802	PSMD10;PSMD12;HILPDA;UBE2D1;HIGD1A;HIF1A;PSMD8;PSMB6;PSMB5;UBB;PSMB2;FAM162A;MYC;PSMB1;ELOB;ELOC;BNIP3L;EGLN3;BAD;BNIP3;PSMB8;RBX1;PSMA5;PSMC6;PSMA2;PSME1;UBA52	3.56819	cellular response to hypoxia (GO:0071456)	RNA splicing (GO:0008380)	21/107	1.21807e-06	6.29336e-05	0	0	3.88994	52.9741	SF3B4;SF3B2;SF3A2;NONO;USP39;SRRM1;SRPK1;EFTUD2;PPP2CA;SYNCRIP;PTBP1;DDX19A;SNRNP70;RSRC1;KHSRP;SRSF2;LUC7L3;RNPS1;SNRNP25;SF3B1;SRSF11	5.91433	RNA splicing (GO:0008380)
67	anaphase-promoting complex-dependent catabolic process (GO:0031145)	19/80	0.000270537	0.0146534	0	0	2.82057	23.1713	PSMD10;PSMD12;ANAPC16;UBE2E1;UBE2D1;PSMB8;PSMD8;PSMA5;PSMB6;PSMB5;PSMC6;PTTG1;UBB;PSMB2;PSMA2;CDC26;PSMB1;PSME1;UBA52	3.56777	anaphase-promoting complex-dependent catabolic process (GO:0031145)	cellular response to DNA damage stimulus (GO:0006974)	43/330	1.27761e-06	6.50245e-05	0	0	2.40618	32.6531	TOP2A;BTG2;SMG1;VCP;CUL5;MCM7;FMR1;ZBTB1;SMC6;UNG;RAD51AP1;BRIP1;WRN;STK11;CCND1;POLD1;UBR5;PCLAF;E2F1;RAD54L;CASP2;RBBP6;MCL1;RFC5;WDHD1;PARP1;GADD45A;H2AFX;GTF2H1;BAZ1B;SMC1A;RNF168;POLA1;RAD50;RFWD3;MAPKAPK2;TIMELESS;BCL2;CDK1;INTS7;NOP53;ASF1A;OTUB1	5.8936	cellular response to DNA damage stimulus (GO:0006974)
68	transcription-coupled nucleotide-excision repair (GO:0006283)	18/74	0.000283225	0.0151151	0	0	2.91005	23.773	PCNA;XPA;RBX1;POLD4;UBB;POLR2C;COPS2;POLR2D;POLR2E;PPIE;TCEA1;POLR2G;POLR2I;COPS8;UBA52;POLR2J;POLR2K;POLR2L	3.54787	transcription-coupled nucleotide-excision repair (GO:0006283)	mitotic sister chromatid segregation (GO:0000070)	18/83	1.53661e-06	7.70563e-05	0	0	4.40515	58.967	SPAG5;CUL3;PLK1;NCAPG;SMC1A;TUBG1;ZWINT;WAPL;CENPE;CCNB1;CHTF8;KIFC1;PRC1;NUSAP1;KIF2C;SPDL1;NCAPD3;KPNB1	5.81344	mitotic sister chromatid segregation (GO:0000070)
69	interleukin-35-mediated signaling pathway (GO:0070757)	2022-11-06	0.000294062	0.0154659	0	0	10.8295	88.0624	STAT3;EBI3;STAT4;IL12A;JAK1;IL27RA	3.53156	interleukin-35-mediated signaling pathway (GO:0070757)	nucleosome assembly (GO:0006334)	15/61	2.13667e-06	0.000105595	0	0	5.17929	67.6221	BRD2;H2AFY;H2AFX;ATRX;HMGB2;SPTY2D1;CENPA;CHAF1B;CHAF1A;RBBP4;NASP;ANP32E;ANP32B;ASF1A;ASF1B	5.67026	nucleosome assembly (GO:0006334)
70	positive regulation of viral process (GO:0048524)	13/45	0.000326539	0.0165526	0	0	3.67363	29.4881	TSG101;VPS4B;GTF2B;POLR2C;POLR2D;POLR2E;MVB12A;POLR2G;POLR2I;PPIB;POLR2J;POLR2K;POLR2L	3.48607	positive regulation of viral process (GO:0048524)	regulation of hematopoietic stem cell differentiation (GO:1902036)	17/77	2.29645e-06	0.00011187	0	0	4.5045	58.487	PSMD11;YTHDF2;CBFB;PSMD13;TCF12;RUNX1;PSMB9;PSMA6;PSMB7;PSMB4;PSMA4;PSMA1;PSMC3;PSMD2;UBC;PSMD1;TCF3	5.63894	regulation of hematopoietic stem cell differentiation (GO:1902036)
71	RNA phosphodiester bond hydrolysis (GO:0090501)	2029-10-01	0.000328407	0.0165526	0	0	4.75562	38.1461	TRIR;ERN1;POP7;RNASEH1;MRPL1;NOB1;CPSF3;RNASE6;MRPL44;WDR33	3.48359	RNA phosphodiester bond hydrolysis (GO:0090501)	regulation of transcription, DNA-templated (GO:0006355)	140/1599	2.41342e-06	0.000114077	0	0	1.5761	20.386	NCF1;NAB1;JMJD1C;ARID4A;NUCKS1;IKZF1;ENO1;HMGN5;AKT1;EP300;KMT5A;FBXO5;MEF2C;SMARCC1;SMARCC2;F2R;ILF2;HCFC1;RUNX1;KARS;RFX7;PSPC1;TIMELESS;ATF7;PHIP;KMT2E;KHDRBS1;SET;CBFB;CTBP1;CTR9;FOXO3;SBNO1;BRIP1;ATXN1;IRAK1;RAD21;NACC1;BPTF;HEXIM1;STAT5A;EGR1;JUN;TGFB1;BCL11A;CBX3;NONO;PA2G4;NFKB1;POLA1;QARS;SP3;HNRNPD;TCF4;CALR;TCF3;OGT;KDM5A;THRA;CHD8;HMGB2;HMGB3;CHD4;HMGB1;CHD1;IKBKB;MECP2;ING2;MED13;BCL…	5.61737	regulation of transcription, DNA-templated (GO:0006355)
72	aerobic respiration (GO:0009060)	2029-10-01	0.000328407	0.0165526	0	0	4.75562	38.1461	COX19;CHCHD5;SURF1;UQCRB;NDUFS7;BLOC1S1;UQCR10;UQCRH;SIRT3;COX20	3.48359	aerobic respiration (GO:0009060)	cellular response to interleukin-12 (GO:0071349)	13/47	2.44213e-06	0.000114077	0	0	6.06658	78.3962	HSPA9;MSN;MIF;LMNB1;SOD1;RAP1B;HNRNPDL;HNRNPF;CFL1;TCP1;HNRNPA2B1;PDCD4;P4HB	5.61223	cellular response to interleukin-12 (GO:0071349)
73	negative regulation of G2/M transition of mitotic cell cycle (GO:0010972)	16/63	0.000359952	0.0178941	0	0	3.08047	24.4267	PSMD10;PSMD12;CUL1;PSMB8;RBX1;PSMD8;PSMA5;PSMB6;PSMB5;PSMC6;UBB;PSMB2;PSMA2;PSMB1;PSME1;UBA52	3.44376	negative regulation of G2/M transition of mitotic cell cycle (GO:0010972)	interleukin-12-mediated signaling pathway (GO:0035722)	13/47	2.44213e-06	0.000114077	0	0	6.06658	78.3962	HSPA9;MSN;MIF;LMNB1;SOD1;RAP1B;HNRNPDL;HNRNPF;CFL1;TCP1;HNRNPA2B1;PDCD4;P4HB	5.61223	interleukin-12-mediated signaling pathway (GO:0035722)
74	cellular response to interleukin-21 (GO:0098757)	2022-08-05	0.000429955	0.0205303	0	0	15.0351	116.549	STAT3;IL21R;STAT4;JAK3;JAK1	3.36658	cellular response to interleukin-21 (GO:0098757)	regulation of hematopoietic progenitor cell differentiation (GO:1901532)	17/78	2.77451e-06	0.000127852	0	0	4.43041	56.6873	PSMD11;YTHDF2;CBFB;PSMD13;TCF12;RUNX1;PSMB9;PSMA6;PSMB7;PSMB4;PSMA4;PSMA1;PSMC3;PSMD2;UBC;PSMD1;TCF3	5.55681	regulation of hematopoietic progenitor cell differentiation (GO:1901532)
75	interleukin-21-mediated signaling pathway (GO:0038114)	2022-08-05	0.000429955	0.0205303	0	0	15.0351	116.549	STAT3;IL21R;STAT4;JAK3;JAK1	3.36658	interleukin-21-mediated signaling pathway (GO:0038114)	DNA repair (GO:0006281)	38/289	4.19857e-06	0.000190895	0	0	2.42558	30.0305	BTG2;SMG1;SETD2;VCP;ZBTB1;HMGB2;NUCKS1;HMGB1;UNG;BABAM1;RAD51AP1;BRIP1;WRN;RAD21;POLD1;TDG;UIMC1;UBC;USP1;RAD54L;RFC5;WDHD1;PARP1;GADD45A;H2AFX;HUWE1;GTF2H1;MND1;SMC1A;RNF168;POLA1;NEIL3;RAD50;RFWD3;TIMELESS;CDK1;NOP53;ASF1A	5.3769	DNA repair (GO:0006281)
76	mitochondrial tRNA modification (GO:0070900)	2022-08-05	0.000429955	0.0205303	0	0	15.0351	116.549	PUS1;TRMT5;HSD17B10;TRIT1;TRMT61B	3.36658	mitochondrial tRNA modification (GO:0070900)	regulation of translation (GO:0006417)	31/214	4.3764e-06	0.000196301	0	0	2.70762	33.4101	POM121;BTG2;FMR1;NOLC1;RBM4B;FOXO3;RBM3;SYNCRIP;LARP1;FXR2;TCOF1;RACK1;EIF4H;PAIP1;NUP210;NUP155;CIRBP;UPF3B;EEF2;NEMF;CNOT1;NCL;NUP50;AGO2;HNRNPD;ETF1;NUP98;CALR;EIF4G3;GAPDH;EIF4G1	5.35888	regulation of translation (GO:0006417)
77	positive regulation of ubiquitin protein ligase activity (GO:1904668)	19/83	0.000446061	0.0208803	0	0	2.68791	20.7374	PSMD10;PSMD12;ANAPC16;UBE2E1;CUL1;UBE2D1;PSMB8;PSMD8;PSMA5;PSMB6;PSMB5;PSMC6;UBB;PSMB2;PSMA2;CDC26;PSMB1;PSME1;UBA52	3.35061	positive regulation of ubiquitin protein ligase activity (GO:1904668)	regulation of stem cell differentiation (GO:2000736)	18/89	4.4326e-06	0.000196301	0	0	4.03159	49.6955	PSMD11;YTHDF2;CBFB;PSMD13;TCF12;HNRNPU;RUNX1;PSMB9;PSMA6;PSMB7;PSMB4;PSMA4;PSMA1;PSMC3;PSMD2;UBC;PSMD1;TCF3	5.35334	regulation of stem cell differentiation (GO:2000736)
78	protein alkylation (GO:0008213)	1930-10-01	0.000448791	0.0208803	0	0	4.51759	34.8259	HSPA8;KIN;EEF2KMT;ETFBKMT;FAM98B;ETFB;SNRPD3;CALM1;EEF1AKMT1;CAMKMT	3.34796	protein alkylation (GO:0008213)	mRNA metabolic process (GO:0016071)	19/98	4.68071e-06	0.000204631	0	0	3.82624	46.9558	SF3B4;SF3B2;CPSF6;PNPT1;SF3A2;DIS3;CSTF3;NONO;HNRNPR;USP39;EFTUD2;PTBP1;SNRNP70;PCBP2;HNRNPA2B1;SRSF2;AGGF1;SRSF5;SRSF11	5.32969	mRNA metabolic process (GO:0016071)
79	peptidyl-proline modification (GO:0018208)	1941-12-01	0.000481933	0.0221384	0	0	3.74058	28.5695	FKBP1A;FKBP2;PPIL2;NTMT1;PPWD1;FKBP7;PPIE;PPIL3;PPIB;PPIA;FKBP3;FKBP5	3.31701	peptidyl-proline modification (GO:0018208)	positive regulation of transcription from RNA polymerase II promoter (GO:0045944)	83/849	6.45732e-06	0.000278728	0	0	1.75607	20.9856	ATF1;CCNT1;THRA;CCNH;CHD8;HMGB2;HNRNPU;IKZF1;HMGB1;IKZF2;IKBKB;MED13;ZMIZ1;ZMIZ2;EP300;MYBL2;CCNL1;IER5;PELP1;KDM6B;MEF2C;PARP1;H2AFZ;ATRX;MKL1;TCF12;TET2;FOS;GTF2F2;RUNX1;MED25;TFDP1;RBL1;THRAP3;TET3;IRF8;ITGA6;PHIP;ZFPM1;NFAT5;CEBPA;NFIX;UHRF1;SRF;CTR9;NLRC5;FOXO3;RNF4;ATAD2B;UBC;E2F1;E2F3;TBL1X;ZBED3;BRD4;EGR1;JUN;TGFB1;STAT1;PCGF5;CNBP;ATAD2;ECD;GLMP;GTF2H1;KLF4;PBX1;NFKB1;KLF2;HIPK2;MLLT10;K…	5.18995	positive regulation of transcription from RNA polymerase II promoter (GO:0045944)
80	negative regulation of translational initiation (GO:0045947)	2016-07-01	0.000501036	0.0227282	0	0	7.02107	53.352	RBM4;TPR;EIF4EBP1;EIF4EBP3;EIF3E;EIF2AK4;PAIP2	3.30013	negative regulation of translational initiation (GO:0045947)	negative regulation of gene expression (GO:0010629)	65/619	7.00882e-06	0.00029585	0	0	1.89323	22.4695	BTG2;THRA;NAB1;FMR1;CHD8;HMGB2;ARID4A;ENO1;IKZF1;MECP2;PTBP1;SYNCRIP;BCL7A;UIMC1;RACK1;DNMT3B;ANXA7;KMT5A;TRIM27;LRRFIP1;MEF2C;SMARCC2;H2AFY;DIS3;MIF;AES;PTBP3;ZEB1;RBL1;PSPC1;NCL;TIMELESS;BIRC5;GAPDH;KHDRBS1;CEBPA;SET;CTBP1;BCLAF1;LARP1;ATXN1;FXR2;RBBP4;NACC1;E2F1;HEXIM1;SUZ12;JUN;PNPT1;TGFB1;CBX3;MBD1;NONO;MBD2;PA2G4;KLF4;NFKB1;CENPF;REST;QARS;CNOT1;SP3;RLIM;PDCD4;CALR	5.15435	negative regulation of gene expression (GO:0010629)
81	regulation of protein localization to cell periphery (GO:1904375)	2022-12-06	0.000538347	0.0241193	0	0	9.02407	67.9243	VAMP8;CDK5;STX8;LDLRAP1;VTI1B;APPL1	3.26894	regulation of protein localization to cell periphery (GO:1904375)	protein modification by small protein conjugation (GO:0032446)	47/399	7.02751e-06	0.00029585	0	0	2.14427	25.4432	TOP2A;POM121;VCP;UHRF1;CUL3;UBE2D3;CTR9;KEAP1;RNF6;RNF4;AURKB;HECTD1;OS9;SUMO3;UBR5;UBC;RACK1;BRAP;RNF20;NUP210;CRBN;USP5;NUP155;BCL11A;UBE2C;PLK1;MSL2;HUWE1;SENP2;RNF168;MARCH2;INCENP;GAN;UBE2S;RFWD3;UVSSA;NUP50;SP3;RLIM;BIRC5;UBA2;BIRC6;NUP98;SAE1;UBE2K;RNF220;UBE2M	5.1532	protein modification by small protein conjugation (GO:0032446)
82	nuclear-transcribed mRNA catabolic process, exonucleolytic (GO:0000291)	1936-11-01	0.000548394	0.0242698	0	0	3.97637	29.8566	EXOSC7;LSM7;EXOSC4;LSM6;LSM1;POLR2G;EXOSC3;DCPS;LSM4;EXOSC1;PATL1	3.26091	nuclear-transcribed mRNA catabolic process, exonucleolytic (GO:0000291)	DNA replication-dependent nucleosome assembly (GO:0006335)	2022-10-06	7.69939e-06	0.000315152	0	0	23.6975	279.023	CHAF1B;CHAF1A;RBBP4;NASP;ASF1A;ASF1B	5.11354	DNA replication-dependent nucleosome assembly (GO:0006335)
83	negative regulation of ubiquitin protein ligase activity (GO:1904667)	18/78	0.000562841	0.024609	0	0	2.71544	20.3183	PSMD10;PSMD12;ANAPC16;UBE2E1;UBE2D1;PSMB8;PSMD8;PSMA5;PSMB6;PSMB5;PSMC6;UBB;PSMB2;PSMA2;CDC26;PSMB1;PSME1;UBA52	3.24961	negative regulation of ubiquitin protein ligase activity (GO:1904667)	DNA replication-dependent nucleosome organization (GO:0034723)	2022-10-06	7.69939e-06	0.000315152	0	0	23.6975	279.023	CHAF1B;CHAF1A;RBBP4;NASP;ASF1A;ASF1B	5.11354	DNA replication-dependent nucleosome organization (GO:0034723)
84	negative regulation of mitotic cell cycle phase transition (GO:1901991)	18/80	0.000775461	0.0332383	0	0	2.62755	18.8187	RB1;PSMD10;PSMD12;CUL1;ZFP36L2;PSMB8;RBX1;PSMD8;PSMA5;PSMB6;PSMB5;PSMC6;UBB;PSMB2;PSMA2;PSMB1;PSME1;UBA52	3.11044	negative regulation of mitotic cell cycle phase transition (GO:1901991)	CENP-A containing nucleosome assembly (GO:0034080)	1931-10-01	7.85569e-06	0.000315152	0	0	7.54156	88.6455	CENPU;CENPW;RBBP4;NASP;MIS18BP1;CENPK;OIP5;KNL1;CENPP;CENPA	5.10482	CENP-A containing nucleosome assembly (GO:0034080)
85	virion assembly (GO:0019068)	2017-07-01	0.000778523	0.0332383	0	0	6.31862	45.2294	RAB43;TSG101;UBB;VTA1;PPIA;UBA52;CHMP5	3.10873	virion assembly (GO:0019068)	CENP-A containing chromatin organization (GO:0061641)	1931-10-01	7.85569e-06	0.000315152	0	0	7.54156	88.6455	CENPU;CENPW;RBBP4;NASP;MIS18BP1;CENPK;OIP5;KNL1;CENPP;CENPA	5.10482	CENP-A containing chromatin organization (GO:0061641)
86	regulation of cysteine-type endopeptidase activity involved in apoptotic process (GO:0043281)	20/94	0.000867457	0.0361065	0	0	2.4469	17.2505	YWHAE;CDKN2D;BCAP31;BEX3;FIS1;NDUFA13;ARL6IP1;CSNK2A1;BAD;PDCD6;HGF;PDCD5;XIAP;BBC3;PYCARD;MYC;ARL6IP5;TNFSF10;APOPT1;LAMTOR5	3.06175	regulation of cysteine-type endopeptidase activity involved in apoptotic process (GO:0043281)	regulation of cellular amine metabolic process (GO:0033238)	13/52	8.33509e-06	0.000326697	0	0	5.2874	61.8364	PSMD11;PSMD13;ODC1;AZIN1;PSMB9;PSMA6;PSMB7;PSMB4;PSMA4;PSMA1;PSMC3;PSMD2;PSMD1	5.07909	regulation of cellular amine metabolic process (GO:0033238)
87	mitochondrial fragmentation involved in apoptotic process (GO:0043653)	2022-09-05	0.000887593	0.0361065	0	0	11.2757	79.2342	FIS1;BNIP3;BAX;MFF;DNM1L	3.05179	mitochondrial fragmentation involved in apoptotic process (GO:0043653)	regulation of cellular amino acid metabolic process (GO:0006521)	13/52	8.33509e-06	0.000326697	0	0	5.2874	61.8364	PSMD11;PSMD13;ODC1;AZIN1;PSMB9;PSMA6;PSMB7;PSMB4;PSMA4;PSMA1;PSMC3;PSMD2;PSMD1	5.07909	regulation of cellular amino acid metabolic process (GO:0006521)
88	NIK/NF-kappaB signaling (GO:0038061)	18/81	0.000905371	0.0361065	0	0	2.5857	18.1184	PSMD10;PSMD12;CUL1;PSMB8;NFKB2;PSMD8;PSMA5;PSMB6;PSMB5;PSMC6;UBB;PSMB2;PSMA2;PSMB1;PSME1;COPS8;UBA52;BIRC2	3.04317	NIK/NF-kappaB signaling (GO:0038061)	protein sumoylation (GO:0016925)	15/69	1.09404e-05	0.00042394	0	0	4.4101	50.3768	TOP2A;POM121;NUP210;NUP155;BCL11A;SENP2;AURKB;INCENP;SUMO3;NUP50;SP3;BIRC5;UBA2;NUP98;SAE1	4.96097	protein sumoylation (GO:0016925)
89	spliceosomal snRNP assembly (GO:0000387)	1938-11-01	0.000910771	0.0361065	0	0	3.68141	25.7744	SNRPD2;TGS1;SNRPG;SNRPE;SNRPD3;GEMIN7;SRSF10;LSM4;AAR2;SNUPN;RBM22	3.04059	spliceosomal snRNP assembly (GO:0000387)	positive regulation of nucleic acid-templated transcription (GO:1903508)	55/503	1.12062e-05	0.000429362	0	0	1.97505	22.5136	KDM5A;NCF1;CHD8;HMGB2;IKBKB;ING2;MED13;HMGN5;AKT1;EP300;MYBL2;MEF2C;SMARCC1;SMARCC2;F2R;FOS;ARID1A;ILF2;HCFC1;RUNX1;PPM1A;KARS;THRAP3;CKS2;PHIP;KMT2E;SP100;RNF6;FOXO3;RNF4;IRAK1;E2F1;TBL1X;BPTF;RNF20;EGR1;CD74;JUN;TGFB1;STAT1;CNBP;ATAD2;KLF4;HNRNPAB;NFKB1;KLF2;HIPK2;KLF6;REST;SP3;HNRNPD;TCF4;TCF3;NAA15;TAF3	4.95054	positive regulation of nucleic acid-templated transcription (GO:1903508)
90	protein peptidyl-prolyl isomerization (GO:0000413)	1938-11-01	0.000910771	0.0361065	0	0	3.68141	25.7744	FKBP1A;FKBP2;PPIL2;PPWD1;FKBP7;PPIE;PPIL3;PPIB;PPIA;FKBP3;FKBP5	3.04059	protein peptidyl-prolyl isomerization (GO:0000413)	antigen processing and presentation of exogenous peptide antigen via MHC class I (GO:0042590)	16/79	1.46102e-05	0.000544515	0	0	4.03358	44.909	PSMD11;NCF1;PSMD13;TAP1;LNPEP;PSMB9;IKBKB;PSMA6;PSMB7;PSMB4;PSMA4;PSMA1;PSMC3;PSMD2;PSMD1;CALR	4.83534	antigen processing and presentation of exogenous peptide antigen via MHC class I (GO:0042590)
91	cellular response to nitrogen starvation (GO:0006995)	2013-06-01	0.000915347	0.0361065	0	0	7.73449	54.1121	GABARAPL2;GABARAPL1;MAP1LC3B;MAP1LC3A;NPRL2;GABARAP	3.03841	cellular response to nitrogen starvation (GO:0006995)	regulation of DNA metabolic process (GO:0051052)	1947-12-01	1.46571e-05	0.000544515	0	0	5.43504	60.4952	ANKRD17;PPP2CA;SMG1;UHRF1;DSCC1;ALYREF;USP1;HNRNPD;NUCKS1;RBBP6;SMC3;KPNA2	4.83395	regulation of DNA metabolic process (GO:0051052)
92	cellular response to nitrogen levels (GO:0043562)	2013-06-01	0.000915347	0.0361065	0	0	7.73449	54.1121	GABARAPL2;GABARAPL1;MAP1LC3B;MAP1LC3A;NPRL2;GABARAP	3.03841	cellular response to nitrogen levels (GO:0043562)	chromatin remodeling at centromere (GO:0031055)	1933-10-01	1.46907e-05	0.000544515	0	0	6.88504	76.6187	CENPU;CENPW;RBBP4;NASP;MIS18BP1;CENPK;OIP5;KNL1;CENPP;CENPA	4.83296	chromatin remodeling at centromere (GO:0031055)
93	cytokine-mediated signaling pathway (GO:0019221)	88/634	0.000949695	0.0370054	0	0	1.47129	10.2392	IFITM3;IFITM1;IFITM2;FLT3;TRADD;IFI35;IFI30;IL27RA;TXNDC17;PSMD8;PYCARD;MYC;PIM1;IL12A;JUNB;JAK3;JAK1;IFNAR2;IL1R1;IL15;TNFRSF18;HGF;AIP;IL18;IRAK3;COMMD7;RBX1;PSMA5;TXLNA;IFI27;PSMA2;IL3RA;BOLA2;KIT;IRF2;PSME1;IRF7;PRTN3;UBE2V1;LTB;UBA52;SQSTM1;PPIA;BIRC2;PSMD10;PSMD12;RALA;PELI2;EBI3;CAMK2A;CUL1;HIF1A;HSP90B1;PSMB6;CDC42;SOCS3;PSMB5;SOCS1;PSMB2;UBB;PSMB1;CCL4;STAT4;IL21R;S1PR1;SOCS6;PAK2;IP6K2;…	3.02242	cytokine-mediated signaling pathway (GO:0019221)	purine ribonucleoside monophosphate biosynthetic process (GO:0009168)	1940-11-01	1.54521e-05	0.000566577	0	0	6.00975	66.5746	ATP5S;MT-ATP6;ATP5B;ADSL;TGFB1;IMPDH2;ATP5A1;ADSSL1;CHCHD10;PFAS;NIPSNAP2	4.81101	purine ribonucleoside monophosphate biosynthetic process (GO:0009168)
94	positive regulation of protein ubiquitination involved in ubiquitin-dependent protein catabolic process (GO:2000060)	19/88	0.000958532	0.0370054	0	0	2.49244	17.3227	PSMD10;PSMD12;ANAPC16;UBE2E1;CUL1;UBE2D1;PSMB8;PSMD8;PSMA5;PSMB6;PSMB5;PSMC6;UBB;PSMB2;PSMA2;CDC26;PSMB1;PSME1;UBA52	3.01839	positive regulation of protein ubiquitination involved in ubiquitin-dependent protein catabolic process (GO:2000060)	protein modification by small protein removal (GO:0070646)	34/262	1.74974e-05	0.000631845	0	0	2.38391	26.1121	VCP;PSMD11;PSMD13;GPS1;KEAP1;OTUD7B;ACTB;CDC20;BABAM1;PSMB7;PSMB4;RHOT1;PSMD2;UIMC1;UBC;USP1;PSMD1;EP300;USP5;ACTL6A;SENP2;RHOA;CDC25A;HCFC1;PSMB9;CCNA2;PSMA6;COPS3;PSMA4;PSMA1;PSMC3;CDK1;OGT;OTUB1	4.75703	protein modification by small protein removal (GO:0070646)
95	nucleotide-excision repair (GO:0006289)	22/109	0.00103763	0.0387392	0	0	2.29005	15.7345	PCNA;CETN2;XPA;RBX1;POLD4;SLX4;UBB;SUMO1;COPS2;POLR2C;SUMO2;POLR2D;POLR2E;PPIE;TCEA1;POLR2G;COPS8;POLR2I;UBA52;POLR2J;POLR2K;POLR2L	2.98396	nucleotide-excision repair (GO:0006289)	DNA-templated transcription, termination (GO:0006353)	19/107	1.76027e-05	0.000631845	0	0	3.43327	37.5855	CPSF4;CCNH;CSTF3;ALYREF;MAZ;CSTF2;CPSF2;CD3EAP;UPF3B;GTF2H1;THOC2;SRRM1;POLR1C;SRSF2;UBTF;SYMPK;RNPS1;SRSF5;SRSF11	4.75442	DNA-templated transcription, termination (GO:0006353)
96	DNA-templated transcription, elongation (GO:0006354)	22/109	0.00103763	0.0387392	0	0	2.29005	15.7345	ELOF1;TAF12;NCBP2;GTF2B;TAF10;TAF11;ELP1;RTF1;GTF2E2;ZNRD1;POLR2C;TWISTNB;POLR2D;POLR2E;TCEA1;ELOB;POLR2G;ELOC;POLR2I;POLR2J;POLR2K;POLR2L	2.98396	DNA-templated transcription, elongation (GO:0006354)	negative regulation of cellular macromolecule biosynthetic process (GO:2000113)	55/513	1.96752e-05	0.000698881	0	0	1.93087	20.9232	GSK3B;BTG2;GSK3A;THRA;NAB1;FMR1;CHD8;HMGB2;ARID4A;ENO1;IKZF1;MECP2;SYNCRIP;BCL7A;UIMC1;RACK1;KMT5A;LRRFIP1;SMARCC2;GTPBP4;AES;ZEB1;PSPC1;NCL;TIMELESS;BIRC5;GAPDH;KHDRBS1;CEBPA;SET;CTBP1;BCLAF1;LARP1;ATXN1;FXR2;NACC1;E2F1;HEXIM1;JUN;TGFB1;CBX3;MBD1;NONO;MBD2;PA2G4;KLF4;WAPL;CENPF;REST;QARS;CNOT1;SP3;RLIM;PDCD4;CALR	4.70608	negative regulation of cellular macromolecule biosynthetic process (GO:2000113)
97	7-methylguanosine RNA capping (GO:0009452)	1933-10-01	0.00104614	0.0387392	0	0	3.92768	26.9543	NCBP2;POLR2C;POLR2D;POLR2E;POLR2G;POLR2I;POLR2J;CMTR1;POLR2K;POLR2L	2.98041	7-methylguanosine RNA capping (GO:0009452)	NIK/NF-kappaB signaling (GO:0038061)	16/81	2.03299e-05	0.000714689	0	0	3.90905	42.2311	PSMD11;PSMD13;NFKB1;PSMB9;PSMA6;PSMB7;PSMB4;PSMA4;PSMA1;IRAK1;PSMC3;PSMD2;UBC;AKT1;PSMD1;UBE2M	4.69187	NIK/NF-kappaB signaling (GO:0038061)
98	7-methylguanosine mRNA capping (GO:0006370)	1933-10-01	0.00104614	0.0387392	0	0	3.92768	26.9543	NCBP2;POLR2C;POLR2D;POLR2E;POLR2G;POLR2I;POLR2J;CMTR1;POLR2K;POLR2L	2.98041	7-methylguanosine mRNA capping (GO:0006370)	DNA-dependent DNA replication (GO:0006261)	13/57	2.43102e-05	0.000837353	0	0	4.68531	49.7797	RFC5;WDHD1;PRIM2;BAZ1A;LRWD1;POLA1;ORC6;CDC45;POLD1;POLE3;REV3L;MCMBP;CDK2AP1	4.61421	DNA-dependent DNA replication (GO:0006261)
99	transcription elongation from RNA polymerase II promoter (GO:0006368)	20/96	0.00114352	0.041066	0	0	2.38224	16.1365	ELOF1;TAF12;NCBP2;GTF2B;TAF10;TAF11;ELP1;RTF1;GTF2E2;POLR2C;POLR2D;POLR2E;TCEA1;ELOB;POLR2G;ELOC;POLR2I;POLR2J;POLR2K;POLR2L	2.94176	transcription elongation from RNA polymerase II promoter (GO:0006368)	ATP metabolic process (GO:0046034)	13/57	2.43102e-05	0.000837353	0	0	4.68531	49.7797	ATP5S;TGFB1;PARP1;ATP5A1;OLA1;CHCHD10;NIPSNAP2;MT-ATP6;ATP5B;FIGNL1;UQCRC1;NDUFS1;NADK	4.61421	ATP metabolic process (GO:0046034)
100	negative regulation of protein dephosphorylation (GO:0035308)	2018-07-01	0.0011646	0.041066	0	0	5.74388	38.8021	YWHAE;FKBP1A;PPP1R11;YWHAB;BOD1;TIPRL;ARPP19	2.93382	negative regulation of protein dephosphorylation (GO:0035308)	regulation of signal transduction by p53 class mediator (GO:1901796)	22/139	2.61648e-05	0.000892221	0	0	2.99301	31.5795	HEXIM1;RFC5;MBD3;CHD4;SSRP1;AURKB;HIPK2;BOP1;STK11;BRIP1;WRN;RAD50;RBBP4;UBC;CDK2;AKT1;EP300;TAF6;KMT5A;MTA2;NOP53;TAF3	4.58228	regulation of signal transduction by p53 class mediator (GO:1901796)

## Sheet: HSPC_pathways_6vs19
	pos.GO_Biological_Process_2018.Term	pos.GO_Biological_Process_2018.Overlap	pos.GO_Biological_Process_2018.P.value	pos.GO_Biological_Process_2018.Adjusted.P.value	pos.GO_Biological_Process_2018.Old.P.value	pos.GO_Biological_Process_2018.Old.Adjusted.P.value	pos.GO_Biological_Process_2018.Odds.Ratio	pos.GO_Biological_Process_2018.Combined.Score	pos.GO_Biological_Process_2018.Genes	pos.log10pval	pos.term	neg.GO_Biological_Process_2018.Term	neg.GO_Biological_Process_2018.Overlap	neg.GO_Biological_Process_2018.P.value	neg.GO_Biological_Process_2018.Adjusted.P.value	neg.GO_Biological_Process_2018.Old.P.value	neg.GO_Biological_Process_2018.Old.Adjusted.P.value	neg.GO_Biological_Process_2018.Odds.Ratio	neg.GO_Biological_Process_2018.Combined.Score	neg.GO_Biological_Process_2018.Genes	neg.log10pval	neg.term
1	translational elongation (GO:0006414)	59/106	1.29112e-31	4.55895e-28	0	0	11.6109	825.82	MRPS17;MRPS16;MRPS14;MRPS12;MRPS10;MRPL36;MRPL34;MRPL35;MRPL32;MRPL33;EEF1B2;MRPL42;EEF2K;RACK1;MRPL9;CHCHD1;MRPS28;TSFM;MRPS26;MRPS24;MRPS25;MRPL49;MRPS18A;MRPS21;MRPL48;MRPS7;MRPS5;MRPL43;MRPL44;EEF1A1;EEF1G;MRPL52;MRPL53;MRPL50;EEF1D;AURKAIP1;DAP3;MRPL18;MRPS33;MRPS34;MRPS31;MRPL17;MRPL14;MRPL15;MRPL12;MRPL13;MRPL57;MRPL54;MRPL11;MRPL20;EEFSEC;GADD45GIP1;MRPL27;MRPL28;MRPL23;MRPL24;MRPL21;MRPL…	30.889	translational elongation (GO:0006414)	neutrophil mediated immunity (GO:0002446)	182/488	2.04924e-61	8.74409e-58	0	0	5.90309	824.899	CYFIP1;ATP8A1;RAB3D;APEH;MPO;STK10;RAB44;LGALS3;LAMP1;PSMD2;LAMP2;CLEC5A;COTL1;SIRPA;CPNE3;CAPN1;OSTF1;PGLYRP1;B2M;CD177;DGAT1;CD300A;PRKCD;ADAM10;CYBB;MCEMP1;CYBA;ARMC8;ARHGAP45;ACLY;ADAM17;CLEC4D;TYROBP;DOK3;SLPI;CRISPLD2;ADAM8;PRTN3;S100A9;S100A8;KPNB1;VCL;KMT2E;RAB5B;RAB5C;TMEM63A;HVCN1;C5AR1;UBR4;MGST1;FPR2;IQGAP1;PSEN1;CFP;GNS;C3;PLAC8;RAP1B;CNN2;ADGRG3;ALDH3B1;PSAP;NEU1;NCKAP1L;LTA4H;RAB6A…	60.6884	neutrophil mediated immunity (GO:0002446)
2	mitochondrial translational termination (GO:0070126)	53/90	3.24196e-30	5.72368e-27	0	0	13.2156	897.358	MRPS17;MRPS16;MRPS14;MRPS12;MRPS10;MRPL36;MRPL34;MRPL35;MRPL32;MRPL33;MRPL42;MTRF1;MRPL9;CHCHD1;MRPS28;MRPS26;MRPS24;MRPS25;MRPL49;MRPS18A;MRPS21;MRPL48;MRPS7;MRPS5;MRPL43;MRPL44;MRPL52;MRPL53;MRPL50;AURKAIP1;MRRF;DAP3;MRPS33;MRPL18;MRPS34;MRPS31;MRPL17;MRPL14;MRPL15;MRPL12;MRPL13;MRPL57;MRPL54;MRPL11;MRPL20;GADD45GIP1;MRPL27;MRPL28;MRPL23;MRPL24;MRPL21;MRPL22;MRPL30	29.4892	mitochondrial translational termination (GO:0070126)	neutrophil activation involved in immune response (GO:0002283)	180/484	1.62658e-60	3.10886e-57	0	0	5.87072	808.214	CYFIP1;ATP8A1;RAB3D;APEH;MPO;STK10;RAB44;LGALS3;LAMP1;PSMD2;LAMP2;CLEC5A;COTL1;SIRPA;CPNE3;CAPN1;OSTF1;PGLYRP1;B2M;CD177;DGAT1;CD300A;PRKCD;ADAM10;CYBB;MCEMP1;CYBA;ARMC8;ARHGAP45;ACLY;CLEC4D;TYROBP;DOK3;SLPI;CRISPLD2;ADAM8;PRTN3;S100A9;S100A8;KPNB1;VCL;RAB5B;RAB5C;TMEM63A;HVCN1;C5AR1;UBR4;MGST1;FPR2;IQGAP1;PSEN1;CFP;GNS;C3;PLAC8;RAP1B;CNN2;ADGRG3;ALDH3B1;PSAP;NEU1;NCKAP1L;LTA4H;RAB6A;ATG7;SLC15A4…	59.7887	neutrophil activation involved in immune response (GO:0002283)
3	mitochondrial translational elongation (GO:0070125)	52/88	8.98691e-30	1.05776e-26	0	0	13.3203	890.887	MRPS17;MRPS16;MRPS14;MRPS12;MRPS10;MRPL36;MRPL34;MRPL35;MRPL32;MRPL33;MRPL42;MRPL9;CHCHD1;MRPS28;TSFM;MRPS26;MRPS24;MRPS25;MRPL49;MRPS18A;MRPS21;MRPL48;MRPS7;MRPS5;MRPL43;MRPL44;MRPL52;MRPL53;MRPL50;AURKAIP1;DAP3;MRPS33;MRPL18;MRPS34;MRPS31;MRPL17;MRPL14;MRPL15;MRPL12;MRPL13;MRPL57;MRPL54;MRPL11;MRPL20;GADD45GIP1;MRPL27;MRPL28;MRPL23;MRPL24;MRPL21;MRPL22;MRPL30	29.0464	mitochondrial translational elongation (GO:0070125)	neutrophil degranulation (GO:0043312)	179/480	2.18575e-60	3.10886e-57	0	0	5.89399	809.676	CYFIP1;ATP8A1;RAB3D;APEH;MPO;STK10;RAB44;LGALS3;LAMP1;PSMD2;LAMP2;CLEC5A;COTL1;SIRPA;CPNE3;CAPN1;OSTF1;PGLYRP1;B2M;CD177;DGAT1;CD300A;PRKCD;ADAM10;CYBB;MCEMP1;CYBA;ARMC8;ARHGAP45;ACLY;CLEC4D;TYROBP;DOK3;SLPI;CRISPLD2;ADAM8;PRTN3;S100A9;S100A8;KPNB1;VCL;RAB5B;RAB5C;TMEM63A;HVCN1;C5AR1;UBR4;MGST1;FPR2;IQGAP1;PSEN1;CFP;GNS;C3;PLAC8;RAP1B;CNN2;ADGRG3;ALDH3B1;PSAP;NEU1;NCKAP1L;LTA4H;RAB6A;ATG7;SLC15A4…	59.6604	neutrophil degranulation (GO:0043312)
4	translational termination (GO:0006415)	54/97	4.72528e-29	4.17124e-26	0	0	11.5882	755.807	MRPS17;MRPS16;MRPS14;MRPS12;MRPS10;MRPL36;MRPL34;MRPL35;MRPL32;MRPL33;TRMT112;MRPL42;MTRF1;MRPL9;CHCHD1;MRPS28;MRPS26;MRPS24;MRPS25;MRPL49;MRPS18A;MRPS21;MRPL48;MRPS7;MRPS5;MRPL43;MRPL44;MRPL52;MRPL53;MRPL50;AURKAIP1;MRRF;DAP3;MRPL18;MRPS33;MRPS34;MRPS31;MRPL17;MRPL14;MRPL15;MRPL12;MRPL13;MRPL57;MRPL54;MRPL11;MRPL20;GADD45GIP1;MRPL27;MRPL28;MRPL23;MRPL24;MRPL21;MRPL22;MRPL30	28.3256	translational termination (GO:0006415)	protein phosphorylation (GO:0006468)	103/471	4.13088e-15	4.23556e-12	0	0	2.65094	87.7998	APP;CCNT1;STK10;STK11;SLK;AKT2;AKT1;MAP3K5;MAP2K1;PRKCB;PRKCD;DYRK1A;ADAM10;PRKAB1;CDC25B;UHMK1;MAPKAPK3;MAPKAPK2;PRKD2;SIK1;RAF1;CSF1R;TNKS;STK39;GRK2;STK38;RIPK1;CLSPN;MARK2;PLK4;LYN;TGFB1;EIF2AK1;INSR;PLK1;BRAF;WNK1;FES;AAK1;CDK12;CDK13;MAP3K11;SMG1;LRRK2;PIK3CD;PIK3CB;IKBKB;PPP3CB;TLK1;CTSG;JAK2;MAP4K2;CAMK1D;CHUK;SYK;PDPK1;TYK2;OXSR1;BAZ1B;TGFBR2;CCNA2;TGFBR3;FGR;HCK;CREB1;PIK3CA;PEAK1;RARA;…	14.384	protein phosphorylation (GO:0006468)
5	mitochondrial translation (GO:0032543)	57/108	5.99076e-29	4.23067e-26	0	0	10.3246	670.94	MRPS17;MRPS16;MRPS14;MRPS12;MRPS10;MRPL36;MRPL34;MRPL35;MRPL32;MRPL33;MRPL42;MTRF1;MRPL9;CHCHD1;MRPS28;TSFM;MRPS26;MRPS24;MRPS25;MRPL49;MRPS18A;MRPS21;MRPL48;MRPS7;MRPS5;MRPL43;MRPL44;MRPL52;LARS2;MRPL53;MRPL50;AURKAIP1;MRRF;DAP3;MRPL18;MRPS33;MRPS34;MRPS31;MRPL17;MRPL14;MRPL15;MTIF3;MRPL12;MRPL13;MRPL57;MRPL54;MRPL11;MRPL20;GADD45GIP1;NDUFA7;MRPL27;MRPL28;MRPL23;MRPL24;MRPL21;MRPL22;MRPL30	28.2225	mitochondrial translation (GO:0032543)	phosphorylation (GO:0016310)	90/387	4.96316e-15	4.23556e-12	0	0	2.86168	94.2545	APP;DGKD;CCNT1;LRRK2;PIK3CD;PIK3CB;LIMD1;HK1;IKBKB;STK10;STK11;PPP3CB;AKT1;TLK1;CTSG;JAK2;MAP3K5;MAP4K2;MAP2K1;CHUK;SYK;PRKCB;PDPK1;PRKCD;DYRK1A;ADAM10;TYK2;OXSR1;PRKAB1;DGKZ;CDC25B;TGFBR2;FGR;HCK;CREB1;PIK3CA;PEAK1;MAPKAPK2;RARA;BMP2K;FAM20B;BIRC5;PRKD2;BIRC6;SIK1;SGK1;RAF1;HCST;PRKAA1;CAMK2D;ROCK2;PNKP;STK39;AURKA;MKNK1;STK38;MKNK2;PTK2B;MAPK1;FYN;NADK;MARK2;MAPK3;PLK4;LYN;MAP3K1;TGFB1;GK;TNK2;…	14.3042	phosphorylation (GO:0016310)
6	mitochondrial ATP synthesis coupled electron transport (GO:0042775)	47/86	5.51885e-25	3.24784e-22	0	0	11.0831	619.063	MT-ND4L;NDUFB9;COX7B;NDUFA13;NDUFB8;NDUFB10;UQCRB;NDUFA12;NDUFB11;NDUFB5;NDUFB4;NDUFA10;NDUFB3;NDUFB2;UQCR11;UQCR10;COX5B;COX7C;COX5A;UQCRH;UQCRFS1;PMPCB;NDUFV2;COX8A;NDUFA8;NDUFA7;NDUFA6;UQCC3;NDUFA5;NDUFA4;NDUFA3;NDUFA2;NDUFC2;NDUFC1;SDHD;COX6C;COX6B1;COX7A2L;NDUFS8;NDUFS7;NDUFS6;NDUFS5;NDUFS4;NDUFAB1;NDUFS3;NDUFS2;UQCRC2	24.2582	mitochondrial ATP synthesis coupled electron transport (GO:0042775)	vascular endothelial growth factor receptor signaling pathway (GO:0048010)	29/71	5.7053e-12	4.05742e-09	0	0	6.40622	165.855	CYFIP2;CYFIP1;NCF1;ROCK1;NCF2;ROCK2;NCF4;PXN;PIK3CB;ACTB;ACTG1;PTK2B;ITGAV;NCKAP1L;FYN;RAC1;HSP90AA1;CYBB;CYBA;MAPK14;VAV1;MAPK13;PIK3CA;MAPKAPK3;MAPKAPK2;ABI1;ELMO2;PRKD2;CRK	11.2437	vascular endothelial growth factor receptor signaling pathway (GO:0048010)
7	respiratory electron transport chain (GO:0022904)	49/95	1.75443e-24	8.84986e-22	0	0	9.80262	536.202	MT-ND4L;COX7B;NDUFA13;NDUFA12;NDUFA10;ETFB;COX7C;UQCRFS1;PMPCB;COX8A;NDUFC2;NDUFC1;SDHD;SDHB;COX6B1;COX7A2L;NDUFS8;NDUFS7;NDUFS6;NDUFS5;NDUFS4;NDUFS3;NDUFS2;UQCRC2;NDUFB9;NDUFB8;NDUFB10;UQCRB;NDUFB11;NDUFB5;NDUFB4;NDUFB3;NDUFB2;UQCR11;UQCR10;COX5B;COX5A;UQCRH;NDUFV2;NDUFA8;NDUFA7;NDUFA6;UQCC3;NDUFA5;NDUFA4;NDUFA3;NDUFA2;COX6C;NDUFAB1	23.7559	respiratory electron transport chain (GO:0022904)	cellular response to cytokine stimulus (GO:0071345)	92/457	1.74248e-11	1.06217e-08	0	0	2.3737	58.8039	ITGB1;RIPOR2;CSF3R;ITGAM;DOCK8;ITGB2;HNRNPU;PIK3CD;PIK3CB;BRCA1;IKBKB;SYNCRIP;ZFP36;CCND1;KHSRP;AKT1;LGALS9;JAK2;CCR2;UPF1;HSP90AA1;ANXA1;CHUK;IFNGR1;IFNGR2;IL1R2;RC3H1;IL16;FOS;TYK2;IRAK4;TNFRSF1B;MMP9;VAV1;TNFRSF1A;HCK;CDC34;PIK3CA;IRF1;RAPGEF1;HCLS1;BIRC5;IRF8;PRTN3;IL6ST;CRK;IFNAR1;CSF1R;CEBPA;SELPLG;CEBPD;SHC1;PTAFR;GBA;CXCR4;CSF2RB;CBL;HIF1A;TANK;CSF2RA;HSP90B1;ZFP36L1;SOCS3;SBNO2;ALOX5;INP…	10.7588	cellular response to cytokine stimulus (GO:0071345)
8	mitochondrial respiratory chain complex assembly (GO:0033108)	49/98	1.07064e-23	4.72552e-21	0	0	9.20092	486.648	NDUFA13;NDUFA12;NDUFA10;CHCHD5;IMMP2L;NDUFC2;NDUFC1;TIMM21;BCS1L;IMMP1L;NDUFS8;NDUFS7;SCO2;NDUFS6;NDUFS5;NDUFS4;SDHAF1;NDUFS3;NDUFS2;SDHAF4;COX19;NDUFB9;NDUFB8;NDUFB10;COX16;UQCRB;NDUFB11;NDUFB5;NDUFB4;COX17;NDUFB3;NDUFB2;UQCR10;COX14;NDUFV2;COA3;NDUFA8;NDUFA7;NDUFA6;UQCC3;NDUFA5;PET100;UQCC2;NDUFA3;NDUFA2;NDUFAF8;NDUFAB1;NDUFAF2;COX20	22.9704	mitochondrial respiratory chain complex assembly (GO:0033108)	positive regulation of transcription, DNA-templated (GO:0045893)	178/1121	4.74057e-11	2.5285e-08	0	0	1.80207	42.8393	RB1;APP;SPI1;CCNT2;NCF1;CCNT1;HNRNPU;PRDM2;IKZF1;NR3C1;ETS1;ZMIZ1;NAMPT;AKT1;EP300;CCNL1;ATXN7L3;IER5;MAP3K5;MEF2A;DDX17;MAP2K3;MAP2K1;SMARCC2;F2R;PIAS1;HCFC1;RUNX1;KARS;TBL1XR1;KAT6A;PRKD2;PHIP;ATF6;ATF4;KMT2E;KMT2D;BLM;NOTCH1;AKNA;KMT2A;SHC1;TNKS;KMT2B;PSEN1;HIF1A;SLC9A1;SBNO2;PPP3R1;NUP85;DVL1;RIPK1;ZBTB18;STAT5B;EGR1;CREBBP;XBP1;BRPF1;TGFB1;NFATC3;NFATC1;FOXN2;NFKB1;SMARCA4;FOSL2;SETX;NR4A2;N…	10.3242	positive regulation of transcription, DNA-templated (GO:0045893)
9	mRNA processing (GO:0006397)	89/284	1.39288e-23	5.46472e-21	0	0	4.25243	223.797	GEMIN2;WDR83;YBX1;UBL5;SNRPD2;SNRPD1;RSRC1;MAGOH;SNRPD3;TXNL4A;CMTR1;BCAS2;SCAF11;NCBP2;THOC1;THOC3;PRPF4B;ZCRB1;THOC7;WDR33;DDX39B;SYF2;SARNP;FRG1;SNRPG;SRSF3;SNRNP27;PPIE;SNRPE;GEMIN6;NAA38;SNRPA1;HNRNPH3;SNRPF;SRSF5;GEMIN7;DNAJC8;AURKAIP1;SRSF6;SRSF7;SNRPA;SNRPB;SRSF9;RBM22;SF3B5;DDX5;RBM8A;SF3B6;SNU13;U2AF1;ESS2;ZMAT2;PABPN1;POLR2C;ZMAT5;POLR2D;POLR2E;POLR2F;RALY;POLR2G;POLR2H;POLR2I;HNRNPA1;…	22.8561	mRNA processing (GO:0006397)	transmembrane receptor protein tyrosine kinase signaling pathway (GO:0007169)	82/397	5.84364e-11	2.77054e-08	0	0	2.44541	57.6214	CYFIP2;CYFIP1;NCF1;NCF2;NCF4;SLA;PTPRJ;PIK3CB;TCIRG1;AP2A2;ACTB;ACTG1;PTBP1;SIPA1L1;UBASH3B;AKT2;AKT1;ITGAV;AP3S1;RAC1;JAK2;ACTR3;ACTR2;HSP90AA1;SYK;ATP6AP1;NCBP1;CYBB;CYBA;TYK2;MMP9;MTSS1;VAV1;FGR;HCK;MAPKAPK3;PIK3CA;HNRNPH1;MAPKAPK2;RAPGEF1;ATP6V1B2;ELMO2;PRKD2;PHIP;LCP2;CRK;ATP6V1A;CSF1R;ROCK1;RGS14;SHC1;ROCK2;MVP;PXN;PSEN2;NEDD9;ADRB2;PSEN1;CBL;GIGYF2;RASGRP4;ATP6V0A2;PTK2B;MAPK1;NCKAP1L;FYN;…	10.2333	transmembrane receptor protein tyrosine kinase signaling pathway (GO:0007169)
10	mRNA splicing, via spliceosome (GO:0000398)	84/262	4.61636e-23	1.63004e-20	0	0	4.38955	225.754	GEMIN2;WDR83;YBX1;UBL5;SNRPD2;SNRPD1;RSRC1;MAGOH;SNRPD3;TXNL4A;BCAS2;SCAF11;NCBP2;PRPF4B;ZCRB1;WDR33;DDX39B;SYF2;CLNS1A;FRG1;SNRPG;STRAP;SRSF3;SNRNP27;PPIE;SNRPE;GEMIN6;NAA38;SNRPA1;HNRNPH3;SNRPF;SRSF5;GEMIN7;DNAJC8;SRSF6;GEMIN8;SRSF7;SNRPA;SNRPB;SRSF9;RBM22;SF3B5;DDX5;RBM8A;SF3B6;SNU13;U2AF1;ESS2;ZMAT2;PABPN1;POLR2C;ZMAT5;POLR2D;POLR2E;POLR2F;RALY;POLR2G;POLR2H;POLR2I;HNRNPA1;DCPS;POLR2J;POLR2K;…	22.3357	mRNA splicing, via spliceosome (GO:0000398)	cytokine-mediated signaling pathway (GO:0019221)	114/634	1.23406e-10	5.26249e-08	0	0	2.07075	47.2453	CSF3R;IL18RAP;CCND1;PSMD2;AKT1;TRIM25;B2M;IL1R2;PRKCD;TALDO1;MID1;ADAM17;KARS;PSME3;PSME4;PRTN3;IL6ST;IFNAR1;CSF1R;SHC1;CSF2RB;ADIPOR1;HIF1A;CSF2RA;HSP90B1;RAP1B;CNN2;SOCS3;INPP5D;RIPK1;CD300LF;MCL1;CCR1;STAT5B;EGR1;TGFB1;MSN;NFKB1;SMARCA4;NFKBIA;BCL6;LCN2;BCL2;TAB2;MYD88;BCL2L1;ITGB1;ITGAM;ITGB2;PIK3CD;ADAR;PIK3CB;LMNB1;IKBKB;TMSB4X;JAK2;CCR2;HSP90AA1;ANXA1;ANXA2;CHUK;SYK;IFNGR1;IFNGR2;IL16;FOS;…	9.90866	cytokine-mediated signaling pathway (GO:0019221)
11	RNA splicing, via transesterification reactions with bulged adenosine as nucleophile (GO:0000377)	78/237	2.66327e-22	8.54908e-20	0	0	4.55369	226.215	WDR83;YBX1;UBL5;SNRPD2;SNRPD1;RSRC1;MAGOH;SNRPD3;TXNL4A;BCAS2;NCBP2;PRPF4B;ZCRB1;WDR33;DDX39B;SYF2;FRG1;SNRPG;SRSF3;SNRNP27;PPIE;SNRPE;GEMIN6;NAA38;SNRPA1;HNRNPH3;SNRPF;SRSF5;GEMIN7;DNAJC8;SRSF6;SRSF7;SNRPA;SNRPB;SRSF9;RBM22;SF3B5;DDX5;RBM8A;SF3B6;SNU13;U2AF1;ESS2;ZMAT2;PABPN1;POLR2C;ZMAT5;POLR2D;POLR2E;POLR2F;RALY;POLR2G;POLR2H;POLR2I;HNRNPA1;POLR2J;POLR2K;POLR2L;HNRNPA0;HNRNPA3;RBPMS;CWC15;MAGO…	21.5746	RNA splicing, via transesterification reactions with bulged adenosine as nucleophile (GO:0000377)	positive regulation of transcription from RNA polymerase II promoter (GO:0045944)	142/849	1.35663e-10	5.26249e-08	0	0	1.90564	43.2978	APP;SPI1;CCNT2;CCNT1;PLXND1;HNRNPU;PRDM2;IKZF1;NR3C1;ETS1;ZMIZ1;NAMPT;EP300;CCNL1;IER5;MEF2A;DDX17;RUNX1;TBL1XR1;PRKD2;PHIP;ATF6;ATF4;KMT2D;NOTCH1;AKNA;KMT2A;TNKS;HIF1A;SLC9A1;SBNO2;PPP3R1;SCAP;RIPK1;ZBTB18;STAT5B;EGR1;CREBBP;XBP1;TGFB1;NFATC3;NFATC1;PBX1;NFKB1;SMARCA4;FOSL2;SETX;NR4A2;NFKBIA;MLLT10;NR4A1;RGCC;SP1;AGO2;SP3;TCF3;CDK12;CDK13;NFE2L2;DDX3X;CHD8;HMGB2;ARRB1;BRCA1;FOXM1;LITAF;IRF2BPL;M…	9.86754	positive regulation of transcription from RNA polymerase II promoter (GO:0045944)
12	mitochondrial electron transport, NADH to ubiquinone (GO:0006120)	30/47	4.08996e-19	1.20347e-16	0	0	16.109	682.064	NDUFB9;MT-ND4L;NDUFB8;NDUFA13;NDUFB10;NDUFB11;NDUFA12;NDUFB5;NDUFB4;NDUFA10;NDUFB3;NDUFB2;NDUFV2;NDUFA8;NDUFA7;NDUFA6;NDUFA5;NDUFA4;NDUFA3;NDUFA2;NDUFC2;NDUFC1;NDUFS8;NDUFS7;NDUFS6;NDUFS5;NDUFAB1;NDUFS4;NDUFS3;NDUFS2	18.3883	mitochondrial electron transport, NADH to ubiquinone (GO:0006120)	positive regulation of gene expression (GO:0010628)	130/772	5.41888e-10	1.92686e-07	0	0	1.91585	40.8766	RB1;APP;SPI1;NCF1;FMR1;ETS1;ACTB;AKT1;EP300;LGALS9;ATXN7L3;MAP3K5;DDX17;MAP2K3;MAP2K1;SMARCC2;F2R;DYRK1A;LARP4B;PRKAB1;PIAS1;HCFC1;RUNX1;KARS;TBL1XR1;KAT6A;PHIP;EZR;ATF4;KMT2E;BLM;DNMT1;NOTCH1;KMT2A;SHC1;PSEN1;HNRNPLL;HIF1A;FXR2;NUP85;UBR5;DVL1;ZBTB7B;EGR1;CREBBP;BRPF1;TGFB1;SMARCA5;RAB27A;MSN;NFATC1;BRAF;FOXN2;NFKB1;SMARCA4;SETX;RGCC;SP1;ID2;FUBP1;SP3;TCF3;MYD88;NFE2L2;PICALM;KDM5A;DDX3X;CHD8;HM…	9.26609	positive regulation of gene expression (GO:0010628)
13	NADH dehydrogenase complex assembly (GO:0010257)	32/65	1.05055e-15	2.47299e-13	0	0	8.85292	305.332	NDUFB9;NDUFA13;NDUFB8;NDUFB10;NDUFA12;NDUFB11;NDUFB5;NDUFB4;NDUFA10;NDUFB3;NDUFB2;NDUFV2;NDUFA8;NDUFA7;NDUFA6;NDUFA5;NDUFA3;NDUFA2;NDUFC2;NDUFC1;TIMM21;BCS1L;NDUFAF8;NDUFS8;NDUFS7;NDUFS6;NDUFS5;NDUFS4;NDUFAB1;NDUFS3;NDUFAF2;NDUFS2	14.9786	NADH dehydrogenase complex assembly (GO:0010257)	activation of protein kinase activity (GO:0032147)	55/234	6.6711e-10	2.18966e-07	0	0	2.86752	60.5851	LRRK2;PIK3CB;STK10;SLK;MLST8;AKT1;JAK2;MAP3K5;MAP2K3;MAP4K2;MAP2K1;PDPK1;PRKCD;F2R;AXIN1;OXSR1;DUSP6;TIRAP;TGFBR2;TRAF7;KARS;MAPKAPK3;MADD;MAPKAPK2;RAPGEF1;RAF1;CRK;PRKAA1;SHC1;C5AR1;STK39;CXCR4;NOD1;ADRB2;TANK;MALT1;PRKAR2A;PTK2B;MAPK1;RICTOR;CLSPN;MARK2;MAPK3;MAP3K1;GADD45B;GADD45A;KIDINS220;INSR;MAPK14;TPX2;TAOK3;TAOK1;TAOK2;TAB2;MAP3K11	9.1758	activation of protein kinase activity (GO:0032147)
14	mitochondrial respiratory chain complex I biogenesis (GO:0097031)	32/65	1.05055e-15	2.47299e-13	0	0	8.85292	305.332	NDUFB9;NDUFA13;NDUFB8;NDUFB10;NDUFA12;NDUFB11;NDUFB5;NDUFB4;NDUFA10;NDUFB3;NDUFB2;NDUFV2;NDUFA8;NDUFA7;NDUFA6;NDUFA5;NDUFA3;NDUFA2;NDUFC2;NDUFC1;TIMM21;BCS1L;NDUFAF8;NDUFS8;NDUFS7;NDUFS6;NDUFS5;NDUFS4;NDUFAB1;NDUFS3;NDUFAF2;NDUFS2	14.9786	mitochondrial respiratory chain complex I biogenesis (GO:0097031)	mitotic spindle organization (GO:0007052)	27/75	9.08158e-10	2.76794e-07	0	0	5.21175	108.506	TNKS;XIAP;TTK;KIF11;AURKA;PTPA;CCNB1;NUF2;FLNA;MYBL2;CEP192;MAP4;PCNT;CLASP1;CLASP2;SUN2;DYNC1H1;KIF23;CENPE;TPX2;KIFC1;PRC1;BIRC5;TUBGCP4;KPNB1;BIRC3;SPC25	9.04184	mitotic spindle organization (GO:0007052)
15	mitochondrial respiratory chain complex I assembly (GO:0032981)	32/65	1.05055e-15	2.47299e-13	0	0	8.85292	305.332	NDUFB9;NDUFA13;NDUFB8;NDUFB10;NDUFA12;NDUFB11;NDUFB5;NDUFB4;NDUFA10;NDUFB3;NDUFB2;NDUFV2;NDUFA8;NDUFA7;NDUFA6;NDUFA5;NDUFA3;NDUFA2;NDUFC2;NDUFC1;TIMM21;BCS1L;NDUFAF8;NDUFS8;NDUFS7;NDUFS6;NDUFS5;NDUFS4;NDUFAB1;NDUFS3;NDUFAF2;NDUFS2	14.9786	mitochondrial respiratory chain complex I assembly (GO:0032981)	protein modification by small protein conjugation (GO:0032446)	79/399	1.06179e-09	3.02045e-07	0	0	2.3148	47.8313	TOP2A;UBE3C;UBE2D3;ARRB1;UBE3A;ARRB2;BRCA1;UBE2Z;BACH1;IFIH1;HERC4;HERC2;ARIH1;NDC1;ATG3;USP7;NUP210;USP5;FBXO18;MSL2;RANGAP1;RNF40;PIAS1;SENP1;NUP93;DDB1;RNF144A;TRAF7;CDC34;SELENOS;INCENP;KCTD10;GAN;NUP50;BIRC5;BIRC6;BIRC3;NUP205;POM121;UHRF1;RNF38;DERL1;CDCA8;UBR3;XIAP;UBR2;CBL;HIF1A;VCPIP1;RNF213;HECTD1;OS9;NUP85;HECTD4;UBR5;RNF20;RANBP2;UBE2H;NUP155;USP9X;UBE2C;RNF26;PLK1;SYVN1;HUWE1;KLHL2;W…	8.97396	protein modification by small protein conjugation (GO:0032446)
16	mitochondrial transport (GO:0006839)	45/136	1.51115e-13	3.33492e-11	0	0	4.52997	133.728	SLC25A3;STOML2;NDUFB8;TIMM9;TIMM13;ATP5C1;ATP5J;ATP5H;ATP5G3;TIMM10;ATP5O;ATP5G2;COX5B;TOMM20;ATP5G1;ATP5L;CHCHD4;SLC25A27;SLC25A26;GRPEL1;ATP5E;ATP5D;TIMM17A;SLC25A40;TIMM17B;SLC25A23;DNAJC19;TIMM8B;FIS1;MTX2;PAM16;TIMM23;TIMM21;DNAJC15;ATP5F1;MT-ATP8;ATP5J2;TIMM10B;PPIF;DNLZ;TOMM7;SLC25A5;SLC25A4;SLC25A11;TOMM5	12.8207	mitochondrial transport (GO:0006839)	response to endoplasmic reticulum stress (GO:0034976)	33/107	1.33564e-09	3.56198e-07	0	0	4.13865	84.5687	PPP1R15A;PPP1R15B;CEBPB;ATF6B;SEL1L;ITPR1;FAM129A;DERL1;TXNDC11;ATP2A2;TANK;HSP90B1;BAG6;BCL2L11;OS9;UBQLN1;TRIM25;BAK1;MAP3K5;TXNDC5;PDIA3;HSPA5;AMFR;SYVN1;MARCH6;PDIA4;SELENOS;TMEM259;BCL2;HYOU1;P4HB;ATF6;ATF4	8.87431	response to endoplasmic reticulum stress (GO:0034976)
17	regulation of hematopoietic progenitor cell differentiation (GO:1901532)	32/78	6.18855e-13	1.2854e-10	0	0	6.34641	178.403	PSMD10;PSMD12;GATA3;GATA2;PSMB10;PSMA7;PSMD8;PSMB6;PSMD6;PSMB4;PSMD7;PSMB5;UBB;PSMB2;MYB;PSMB1;LMO2;H3F3A;PSMB8;PSMA5;PSMA3;HIST1H4A;PSMC5;PSMA4;PSMC6;PSMA1;PSMA2;PSMC4;PSMC2;PSME1;PDCD2;UBA52	12.2084	regulation of hematopoietic progenitor cell differentiation (GO:1901532)	regulation of apoptotic process (GO:0042981)	133/816	2.92344e-09	7.33782e-07	0	0	1.84107	36.1779	ANKRD13C;STEAP3;ARAF;UBE2Z;MPO;AQP1;PREX1;STK10;SLK;RASSF2;LGALS1;AKT2;ARHGDIA;CLEC5A;AKT1;MAP3K5;MAP2K3;MAP2K1;ACTN1;SCRIB;ACTN4;MADD;PHIP;IL6ST;RAF1;ATF6;ATF4;CSF1R;SHC1;STK39;PSEN2;PSEN1;HSP90B1;ABR;PRDX5;BCL2L11;NCKAP1L;RIPK1;ATG7;TXNDC5;MCL1;CREBBP;XBP1;TGFB1;GADD45B;CBX4;HSPA5;GADD45A;INSR;PLK1;ASNS;BRAF;DHCR24;NFKB1;SETX;NFKBIA;GCLC;BCL6;PPT1;BCL2;ANP32E;CALR;MYD88;MAP3K11;BCL2L1;ITGB1;TOP…	8.53411	regulation of apoptotic process (GO:0042981)
18	regulation of hematopoietic stem cell differentiation (GO:1902036)	31/77	2.58345e-12	5.06787e-10	0	0	6.14496	163.959	PSMD10;PSMD12;GATA3;GATA2;PSMB10;PSMA7;PSMD8;PSMB6;PSMD6;PSMB4;PSMD7;PSMB5;UBB;PSMB2;MYB;PSMB1;LMO2;H3F3A;PSMB8;PSMA5;PSMA3;HIST1H4A;PSMC5;PSMA4;PSMC6;PSMA1;PSMA2;PSMC4;PSMC2;PSME1;UBA52	11.5878	regulation of hematopoietic stem cell differentiation (GO:1902036)	protein autophosphorylation (GO:0046777)	44/176	4.5194e-09	1.07135e-06	0	0	3.10118	59.5888	CSF1R;SMG1;CAMK2D;LRRK2;STK39;SLA;AURKA;STK10;STK11;SLK;MKNK1;MKNK2;AKT1;PTK2B;RIPK1;FYN;JAK2;MARK2;MAPK3;LYN;SYK;PDPK1;INSR;TNK2;EIF2AK1;DYRK1A;TYK2;UHMK1;FGR;HCK;MAPKAPK3;TAOK3;FES;PEAK1;STK17B;TAOK1;MAPKAPK2;TAOK2;AAK1;SIK1;PRKD2;CDK12;MAP3K11;TAF1	8.34492	protein autophosphorylation (GO:0046777)
19	SCF-dependent proteasomal ubiquitin-dependent protein catabolic process (GO:0031146)	29/73	1.93559e-11	3.59714e-09	0	0	6.00438	148.116	PSMD10;PSMD12;RNF7;PSMB10;PSMA7;PSMD8;PSMB6;PSMD6;PSMB4;PSMD7;PSMB5;UBB;PSMB2;PSMB1;FBXO9;FBXL15;PSMB8;RBX1;PSMA5;PSMA3;PSMC5;PSMA4;PSMC6;PSMA1;PSMA2;PSMC4;PSMC2;PSME1;UBA52	10.7132	SCF-dependent proteasomal ubiquitin-dependent protein catabolic process (GO:0031146)	regulation of cytokine-mediated signaling pathway (GO:0001959)	29/91	5.69557e-09	1.2791e-06	0	0	4.33487	82.2914	CBFB;SPPL2B;SPPL2A;TNFAIP3;TANK;IKBKB;SOCS3;RIPK1;JAK2;PTPN1;CD74;SYK;CHUK;IFNGR1;STAT1;IFNGR2;STAT2;PTPN11;TYK2;HIPK1;RUNX1;TNFRSF1A;PIAS1;CYLD;PTPRC;MADD;PTPN6;IFNAR1;BIRC3	8.24446	regulation of cytokine-mediated signaling pathway (GO:0001959)
20	regulation of cellular amine metabolic process (GO:0033238)	24/52	2.31445e-11	3.73273e-09	0	0	7.79584	190.914	PSMD10;PSMD12;OAZ1;PSMB10;PSMA7;PSMB8;PSMD8;PSMA5;PSMB6;PSMD6;PSMA3;PSMB4;PSMC5;PSMD7;PSMA4;PSMB5;PSMC6;PSMA1;PSMB2;PSMA2;PSMC4;PSMB1;PSMC2;PSME1	10.6356	regulation of cellular amine metabolic process (GO:0033238)	regulation of cell cycle (GO:0051726)	50/216	6.78568e-09	1.44773e-06	0	0	2.8057	52.7708	RB1;LIN54;CDKN1B;HNRNPU;FOXM1;STK10;SLK;CCND1;PCLAF;EP300;MYBL2;MAP2K3;MAP4K2;MAP2K1;OXSR1;CDC25A;HCFC1;RBL1;IRF1;MADD;RARA;BIRC5;SIK1;DTL;ANKRD17;STK39;IQGAP1;CCNB1;MAP3K1;TGFB1;GADD45B;GADD45A;PLK1;STAT3;CDK11B;HIPK2;CYLD;BOP1;NR4A1;CENPF;PTPRC;TAOK3;ID2;TAOK1;ID1;TAOK2;CALR;TARDBP;NOP53;SIPA1	8.16841	regulation of cell cycle (GO:0051726)
21	regulation of cellular amino acid metabolic process (GO:0006521)	24/52	2.31445e-11	3.73273e-09	0	0	7.79584	190.914	PSMD10;PSMD12;OAZ1;PSMB10;PSMA7;PSMB8;PSMD8;PSMA5;PSMB6;PSMD6;PSMA3;PSMB4;PSMC5;PSMD7;PSMA4;PSMB5;PSMC6;PSMA1;PSMB2;PSMA2;PSMC4;PSMB1;PSMC2;PSME1	10.6356	regulation of cellular amino acid metabolic process (GO:0006521)	antigen processing and presentation of peptide antigen via MHC class II (GO:0002495)	30/99	1.17114e-08	2.37965e-06	0	0	4.02993	73.5974	DCTN1;CLTC;KIF11;KLC1;AP2A2;CTSS;KIF15;ACTR1A;RACGAP1;CAPZB;AP1G1;AP1S2;CTSD;SEC31A;CD74;DYNC1H1;FCER1G;SEC24A;AP1B1;KIF23;KIF22;DYNLL1;DNM2;MARCH1;CENPE;CAPZA1;CANX;KIF2C;FCGR2B;SEC24C	7.93139	antigen processing and presentation of peptide antigen via MHC class II (GO:0002495)
22	DNA-templated transcription, termination (GO:0006353)	36/107	2.32569e-11	3.73273e-09	0	0	4.6287	113.331	RBM8A;U2AF1;LSM10;TAF1D;ZNRD1;PABPN1;MAGOH;TWISTNB;POLR2E;POLR2F;SNRPD3;POLR2H;POLR2K;POLR2L;NCBP2;THOC1;THOC3;MAGOHB;THOC7;GTF2H5;WDR33;NUDT21;DDX39B;SARNP;SNRPG;SRSF3;SNRPE;RNPS1;SNRPF;SRSF5;SRSF6;MNAT1;SRSF7;POLR3K;SNRPB;SRSF9	10.6334	DNA-templated transcription, termination (GO:0006353)	positive regulation of protein modification process (GO:0031401)	41/164	1.50217e-08	2.87811e-06	0	0	3.09791	55.805	APP;CSF1R;CDCA2;RALB;ROCK2;FMR1;LRRK2;GBA;FAM129A;ARRB1;FPR2;SPPL3;C3;PTPA;CCND3;CCND1;AKT2;RB1CC1;NPTN;AKT1;SYMPK;RIPK1;RAC1;FNIP1;ATG7;MAPK3;LYN;CD74;TGFB1;FBXO18;SEMA4D;INSR;PRKCD;DYRK1A;AXIN1;PLAUR;PPP2R5A;MMP9;ADAM17;WDFY2;CALM1	7.82328	positive regulation of protein modification process (GO:0031401)
23	inner mitochondrial membrane organization (GO:0007007)	20/37	2.7131e-11	4.1652e-09	0	0	10.6851	259.972	NDUFA13;UQCC3;TIMM9;TIMM13;ATP5C1;ATP5J;ATP5G3;TIMM10;ATP5H;ATP5G2;ATP5O;ATP5F1;ATP5G1;MT-ATP8;ATP5L;ATP5J2;CHCHD3;CHCHD6;ATP5E;ATP5D	10.5665	inner mitochondrial membrane organization (GO:0007007)	peptidyl-serine phosphorylation (GO:0018105)	38/146	1.55136e-08	2.87811e-06	0	0	3.26766	58.7577	SMG1;CAMK2D;CAB39;TNKS;ROCK2;LRRK2;STK39;IKBKB;STK11;GRK2;AKT2;MKNK1;STK38;MKNK2;AKT1;MAPK1;RIPK1;RICTOR;CLSPN;CAMK1D;CHUK;PRKCB;PDPK1;PRKCD;PLK1;DYRK1A;MAPK14;UHMK1;TGFBR2;HIPK2;MAPK13;MAPKAPK3;MAPKAPK2;PRKD2;PKN2;PKN1;SGK1;TAF1	7.80929	peptidyl-serine phosphorylation (GO:0018105)
24	mitochondrial ATP synthesis coupled proton transport (GO:0042776)	15/21	2.87981e-11	4.23691e-09	0	0	22.6625	550.034	STOML2;ATP5C1;ATP5J;ATP5G3;ATP5H;COX5B;ATP5F1;ATP5G2;ATP5O;ATP5G1;MT-ATP8;ATP5L;ATP5J2;ATP5E;ATP5D	10.5406	mitochondrial ATP synthesis coupled proton transport (GO:0042776)	cellular response to DNA damage stimulus (GO:0006974)	66/330	1.64717e-08	2.92853e-06	0	0	2.33544	41.8548	TOP2A;BTG2;SMG1;FMR1;MCM10;SMC6;BRCA1;BACH1;NIPBL;STK11;HERC2;CCND1;PCLAF;WDHD1;UPF1;USP47;RBM14;FBXO18;NCOA6;BAZ1B;DDB1;PAPD7;PSME4;MAPKAPK2;DTL;PPP1R15A;BLM;PNKP;DOT1L;XIAP;PDS5A;TANK;BCL2L11;RBBP5;POLD1;UBR5;E2F1;RAD54L;SUSD6;CLSPN;BAK1;MCL1;MAPK3;LYN;UVRAG;SLF2;GADD45A;FANCA;GTF2H1;MAPK14;SETX;CUL4A;TAOK3;BCL6;RFWD3;TAOK1;TAOK2;BCL2;NABP1;INTS7;TRIP12;UBA1;NOP53;RAD18;BCL2L1;TAF1	7.78326	cellular response to DNA damage stimulus (GO:0006974)
25	regulation of mRNA stability (GO:0043488)	40/129	3.35536e-11	4.57091e-09	0	0	4.10709	99.0542	PSMD10;PSMD12;SET;ANP32A;ZFP36L2;PSMB10;PSMA7;PSMD8;FXR1;EXOSC7;PSMB6;PSMD6;EXOSC5;PSMB4;PSMD7;EXOSC4;PSMB5;UBB;PSMB2;PSMB1;EXOSC3;EXOSC1;NPM1;TNFSF13;CIRBP;PSMB8;PSMA5;PSMA3;PSMC5;PSMA4;PSMC6;PSMA1;PSMA2;PSMC4;APEX1;PSMC2;SERBP1;PSME1;VIM;UBA52	10.4743	regulation of mRNA stability (GO:0043488)	regulation of mitotic cell cycle (GO:0007346)	41/166	2.17962e-08	3.72018e-06	0	0	3.048	53.7714	RB1;APP;BTG2;BTG1;CDKN1B;DCTN1;CLTC;STK39;HNRNPU;IQGAP1;MKI67;STK10;CCNB1;SLK;MAP2K3;MAP4K2;DYNC1H1;MAP2K1;BORA;TGFB1;MAP3K1;PLK1;ASNS;SCRIB;OXSR1;CDK11B;CDC25B;DDB1;TPX2;CYLD;RBL1;TAOK3;TAOK1;TAOK2;TACC3;BIRC5;HECA;SIK1;PKN2;KIF20B;CDK13	7.66162	regulation of mitotic cell cycle (GO:0007346)
26	regulation of transcription from RNA polymerase II promoter in response to hypoxia (GO:0061418)	30/79	3.36572e-11	4.57091e-09	0	0	5.57889	134.534	PSMD10;PSMD12;CITED2;HIGD1A;PSMB10;PSMA7;PSMD8;PSMB6;PSMD6;PSMB4;PSMD7;PSMB5;UBB;PSMB2;PSMB1;ELOB;ELOC;PSMB8;RBX1;PSMA5;PSMA3;PSMC5;PSMA4;PSMC6;PSMA1;PSMA2;PSMC4;PSMC2;PSME1;UBA52	10.4729	regulation of transcription from RNA polymerase II promoter in response to hypoxia (GO:0061418)	retrograde vesicle-mediated transport, Golgi to ER (GO:0006890)	26/81	2.92597e-08	4.80196e-06	0	0	4.37601	75.9109	ARF3;RAB1A;COPA;TMED10;HTT;KIF11;KLC1;BICD2;KIF15;RACGAP1;LMAN2;TMED7;RAB6A;NSF;UVRAG;COG3;SURF4;KIF23;KIF22;COPZ1;TAPBP;ARCN1;CENPE;GOLPH3;KIF2C;COPG1	7.53373	retrograde vesicle-mediated transport, Golgi to ER (GO:0006890)
27	regulation of stem cell differentiation (GO:2000736)	32/89	4.07339e-11	5.32709e-09	0	0	5.11853	122.455	PSMD10;PSMD12;GATA3;GATA2;PSMB10;ZFP36L2;PSMA7;PSMD8;PSMB6;PSMD6;PSMB4;PSMD7;PSMB5;UBB;PSMB2;MYB;PSMB1;LMO2;H3F3A;PSMB8;PSMA5;PSMA3;HIST1H4A;PSMC5;PSMA4;PSMC6;PSMA1;PSMA2;PSMC4;PSMC2;PSME1;UBA52	10.39	regulation of stem cell differentiation (GO:2000736)	antigen processing and presentation of exogenous peptide antigen (GO:0002478)	29/98	3.68033e-08	5.60856e-06	0	0	3.89359	66.6492	DCTN1;CLTC;KIF11;KLC1;AP2A2;CTSS;KIF15;ACTR1A;RACGAP1;CAPZB;AP1G1;AP1S2;CTSD;SEC31A;CD74;DYNC1H1;FCER1G;SEC24A;AP1B1;KIF23;KIF22;DYNLL1;DNM2;CENPE;CAPZA1;CANX;KIF2C;FCGR2B;SEC24C	7.43411	antigen processing and presentation of exogenous peptide antigen (GO:0002478)
28	gene expression (GO:0010467)	85/412	6.33277e-11	7.98608e-09	0	0	2.3989	56.3327	MRPS17;CREBZF;CALCOCO1;NXT1;MRPS16;MRPS14;MRPS12;MRPL36;MRPL34;MRPL35;MRPL32;MRPL42;RBM4;HHEX;MAGOH;MRPL9;PELO;EIF5A;MRPS24;NCBP2;THOC1;MRPS18A;MRPS21;THOC3;MRPS7;MRPL43;THOC7;MRPS5;WDR33;MRPL44;MRPL52;EEF1A1;DDX39B;DKC1;SARNP;XRN2;SNRPG;NHP2;SRSF3;SRSF5;HNRNPH3;SRSF6;SRSF7;PTMA;MRRF;SRSF9;RBM8A;GTF3C6;MRPL18;MRPS33;SNU13;U2AF1;GATA2;MRPL13;MRPL11;PABPN1;POLR2C;POLR2D;POLR2E;POLR2F;POLR2G;POLR2H;…	10.1984	gene expression (GO:0010467)	antigen processing and presentation of exogenous peptide antigen via MHC class II (GO:0019886)	29/98	3.68033e-08	5.60856e-06	0	0	3.89359	66.6492	DCTN1;CLTC;KIF11;KLC1;AP2A2;CTSS;KIF15;ACTR1A;RACGAP1;CAPZB;AP1G1;AP1S2;CTSD;SEC31A;CD74;DYNC1H1;FCER1G;SEC24A;AP1B1;KIF23;KIF22;DYNLL1;DNM2;CENPE;CAPZA1;CANX;KIF2C;FCGR2B;SEC24C	7.43411	antigen processing and presentation of exogenous peptide antigen via MHC class II (GO:0019886)
29	negative regulation of G2/M transition of mitotic cell cycle (GO:0010972)	26/63	7.67884e-11	9.20608e-09	0	0	6.39445	148.927	PSMD10;PSMD12;PSMB10;PSMA7;PSMD8;PSMB6;PSMD6;PSMB4;PSMD7;PSMB5;UBB;PSMB2;PSMB1;PSMB8;RBX1;PSMA5;PSMA3;PSMC5;PSMA4;PSMC6;PSMA1;PSMA2;PSMC4;PSMC2;PSME1;UBA52	10.1147	negative regulation of G2/M transition of mitotic cell cycle (GO:0010972)	regulation of transcription from RNA polymerase II promoter (GO:0006357)	208/1479	4.30116e-08	6.32863e-06	0	0	1.55849	26.4349	RB1;APP;SPI1;EHMT2;HNRNPU;IKZF1;NOC2L;BACH1;ZMIZ1;NAMPT;CCNL1;IER5;MEF2A;DDX17;SMARCC2;PRKCB;DICER1;HCFC1;RUNX1;PRKD2;EZR;ATF6;ATF4;HIF1A;PPP3R1;RAD21;APOE;ELANE;HEXIM1;STAT5B;EGR1;CREBBP;XBP1;PLK1;SMARCA5;NFATC3;NFATC1;SMARCA4;FOSL2;SETX;MLLT10;AGO2;CALR;CDK12;CDK13;EZH2;BRCA1;LITAF;MED12;IKBKB;NIPBL;PPP3CB;MED13;NCOA1;BRD3;NCOA2;SREBF1;BRD2;NCOA6;TCF12;TFE3;TET2;FOS;PPRC1;AES;TAF6L;KAT2B;PLSCR1…	7.36641	regulation of transcription from RNA polymerase II promoter (GO:0006357)
30	negative regulation of ubiquitin-protein ligase activity involved in mitotic cell cycle (GO:0051436)	28/72	7.82165e-11	9.20608e-09	0	0	5.79439	134.844	PSMD10;PSMD12;ANAPC16;PSMB10;PSMA7;PSMD8;PSMB6;PSMD6;PSMB4;PSMD7;PSMB5;UBB;PSMB2;CDC26;PSMB1;UBE2E1;PSMB8;PSMA5;PSMA3;PSMC5;PSMA4;PSMC6;PSMA1;PSMA2;PSMC4;PSMC2;PSME1;UBA52	10.1067	negative regulation of ubiquitin-protein ligase activity involved in mitotic cell cycle (GO:0051436)	cellular protein modification process (GO:0006464)	151/1002	5.27004e-08	7.49575e-06	0	0	1.6778	28.1177	APP;CCNT1;UBE2D3;ARAF;PPP1CB;STK10;STK11;LGALS1;AKT2;PSMD2;AKT1;SBF1;MAP3K5;ATG3;MAP2K1;PRKCB;APLP2;PRKCD;COG3;DYRK1A;SHISA5;ADAM10;PRKAB1;CDC25B;CTDNEP1;CDC34;PSME3;PSME4;MAPKAPK2;PRKD2;SIK1;RAF1;MTMR3;STK39;HIF1A;MTMR6;HSP90B1;C3;SOCS3;MAN2A1;STK38;ST8SIA4;ST3GAL4;APOE;ATG7;ARSB;MARK2;LYN;PLK4;MGEA5;TGFB1;INSR;PLK1;ABCA7;BRAF;SSH2;PTPRC;WNK1;FES;AAK1;STT3A;MAN2B1;STT3B;CDK12;FBXL5;CDK13;MAP3K11…	7.27819	cellular protein modification process (GO:0006464)
31	protein targeting to mitochondrion (GO:0006626)	24/55	1.0027e-10	1.14211e-08	0	0	7.04022	162.088	TIMM8B;DNAJC19;FIS1;NDUFA13;NDUFB8;TIMM9;PAM16;TIMM13;TIMM23;TIMM21;TIMM10;DNAJC15;TOMM20;CHCHD4;TIMM10B;IMMP1L;IMMP2L;GRPEL1;TIMM17A;DNLZ;TOMM7;TIMM17B;UQCRC2;TOMM5	9.99883	protein targeting to mitochondrion (GO:0006626)	protein ubiquitination (GO:0016567)	88/507	8.79605e-08	1.17297e-05	0	0	1.96763	31.9669	UBE3C;UBE2D3;RNF19B;ARRB1;UBE3A;ARRB2;BRCA1;PRPF19;UBE2Z;BACH1;NPEPPS;HERC4;HERC2;PSMD2;TRIM25;ARIH1;ATG3;USP7;USP5;FBXO18;MSL2;RC3H2;RNF40;DDB1;RNF144A;TRAF7;CDC34;SELENOS;KCTD10;GAN;PSME3;PSME4;PELI1;BIRC5;SPOPL;BIRC6;DTL;BIRC3;CBFB;TNKS;UHRF1;RNF38;UBR4;DERL1;UBR3;XIAP;UBR2;CBL;HIF1A;TANK;VCPIP1;ZNRF2;RNF213;HECTD1;OS9;HECTD4;UBR5;RNF20;UBE2H;ANKIB1;USP9X;UBE2C;RNF26;AMFR;PLK1;SYVN1;HUWE1;KLHL…	7.05571	protein ubiquitination (GO:0016567)
32	regulation of ubiquitin-protein ligase activity involved in mitotic cell cycle (GO:0051439)	28/73	1.14841e-10	1.2672e-08	0	0	5.66531	129.665	PSMD10;PSMD12;ANAPC16;PSMB10;PSMA7;PSMD8;PSMB6;PSMD6;PSMB4;PSMD7;PSMB5;UBB;PSMB2;CDC26;PSMB1;UBE2E1;PSMB8;PSMA5;PSMA3;PSMC5;PSMA4;PSMC6;PSMA1;PSMA2;PSMC4;PSMC2;PSME1;UBA52	9.9399	regulation of ubiquitin-protein ligase activity involved in mitotic cell cycle (GO:0051439)	microtubule cytoskeleton organization involved in mitosis (GO:1902850)	18/45	8.79659e-08	1.17297e-05	0	0	6.15556	100.005	SUN2;DYNC1H1;SETD2;TNKS;TTK;KIF11;AURKA;CENPE;CCNB1;ESPL1;NUF2;TACC3;MAP4;PCNT;CLASP1;KPNB1;CLASP2;SPC25	7.05569	microtubule cytoskeleton organization involved in mitosis (GO:1902850)
33	negative regulation of cell cycle G2/M phase transition (GO:1902750)	27/70	2.11838e-10	2.26666e-08	0	0	5.71481	127.299	PSMD10;PSMD12;PSMB10;PSMA7;PSMD8;PSMB6;PSMD6;PSMB4;PSMD7;PSMB5;UBB;PSMB2;PSMB1;H2AFY;PSMB8;RBX1;PSMA5;PSMA3;PSMC5;PSMA4;PSMC6;PSMA1;PSMA2;PSMC4;PSMC2;PSME1;UBA52	9.674	negative regulation of cell cycle G2/M phase transition (GO:1902750)	positive regulation of macromolecule metabolic process (GO:0010604)	56/277	1.35115e-07	1.74708e-05	0	0	2.36046	37.3357	APP;DDX3X;FMR1;HMGB2;PIK3CD;PTPN22;ECE1;ARRB1;BRCA1;PIK3CB;ARRB2;ETS1;AKT1;CTSH;LGALS9;NSF;MAP2K1;ANXA2;SCRIB;PRKAB1;HCFC1;PLSCR1;EZR;ATF4;TLR2;MTPN;DNMT1;PRKAA1;ROCK1;ROCK2;GBA;HIF1A;UBR5;E2F1;MAPK1;ZBTB7B;MAPK3;EGR1;PTPN1;GSN;TGFB1;STAT3;RAB27A;MSN;BRAF;MAPK14;KLF4;KLF2;RGCC;SP1;FUBP1;ID2;MYD88;LIMS1;PF4;NFE2L2	6.8693	positive regulation of macromolecule metabolic process (GO:0010604)
34	regulation of cellular ketone metabolic process (GO:0010565)	25/62	3.22088e-10	3.33749e-08	0	0	6.1454	134.315	PSMD10;PSMD12;OAZ1;PSMB10;PSMA7;PSMD8;PSMB6;PSMD6;PSMB4;PSMD7;PSMB5;PSMB2;PSMB1;SIRT5;PSMB8;PSMA5;PSMA3;PSMC5;PSMA4;PSMC6;PSMA1;PSMA2;PSMC4;PSMC2;PSME1	9.49202	regulation of cellular ketone metabolic process (GO:0010565)	regulation of myeloid cell differentiation (GO:0045637)	22/66	1.57956e-07	1.98234e-05	0	0	4.62179	72.3816	KMT2E;LYN;KMT2D;CREBBP;SPI1;CBFB;KMT2A;PRKCB;KMT2C;ITGA2B;KMT2B;RUNX1;PURB;LGALS3;KAT2B;AGO3;RBBP5;FES;EP300;PTK2B;PF4;TNRC6B	6.80146	regulation of myeloid cell differentiation (GO:0045637)
35	positive regulation of telomerase RNA localization to Cajal body (GO:1904874)	2015-12-01	3.30819e-10	3.33749e-08	0	0	36.2113	790.472	CCT3;CCT6A;CCT2;DKC1;RUVBL2;RUVBL1;NHP2;CCT8;CCT7;NOP10;CCT5;CCT4	9.48041	positive regulation of telomerase RNA localization to Cajal body (GO:1904874)	regulation of phagocytosis (GO:0050764)	17/42	1.63382e-07	1.99186e-05	0	0	6.27615	98.0784	SCARB1;CAMK1D;FCER1G;SYK;RAB27A;ABCA7;CYBA;FGR;HCK;LMAN2;SIRPA;ITGAV;PRTN3;CALR;FCGR2B;DOCK2;TLR2	6.7868	regulation of phagocytosis (GO:0050764)
36	positive regulation of ubiquitin-protein ligase activity involved in regulation of mitotic cell cycle transition (GO:0051437)	28/77	4.92287e-10	4.82852e-08	0	0	5.20168	111.482	PSMD10;PSMD12;ANAPC16;PSMB10;PSMA7;PSMD8;PSMB6;PSMD6;PSMB4;PSMD7;PSMB5;UBB;PSMB2;CDC26;PSMB1;UBE2E1;PSMB8;PSMA5;PSMA3;PSMC5;PSMA4;PSMC6;PSMA1;PSMA2;PSMC4;PSMC2;PSME1;UBA52	9.30778	positive regulation of ubiquitin-protein ligase activity involved in regulation of mitotic cell cycle transition (GO:0051437)	Golgi vesicle transport (GO:0048193)	55/272	1.73104e-07	2.05176e-05	0	0	2.36034	36.749	ARF3;ATP8A1;CTSZ;MIA3;KIF11;BICD2;KIF15;ACTR1A;CAPZB;TMED7;SPTAN1;CTSC;RAB8B;NSF;COG3;KIF23;KIF22;DYNLL1;COPZ1;SCAMP2;F5;TAPBP;KIF2C;EXOC5;RAB1A;COPA;TMED10;DCTN1;GOSR2;USO1;HTT;KLC1;CYTH3;RACGAP1;LMAN2;TBC1D14;RAB6A;CD55;SEC31A;DYNC1H1;UVRAG;SEC24A;TRAPPC10;SURF4;MYO5A;TRAPPC8;SORL1;ARCN1;CENPE;SEC23IP;GOLPH3;CAPZA1;HYOU1;COPG1;SEC24C	6.76169	Golgi vesicle transport (GO:0048193)
37	negative regulation of ubiquitin protein ligase activity (GO:1904667)	28/78	6.95123e-10	6.63373e-08	0	0	5.09736	107.488	PSMD10;PSMD12;ANAPC16;PSMB10;PSMA7;PSMD8;PSMB6;PSMD6;PSMB4;PSMD7;PSMB5;UBB;PSMB2;CDC26;PSMB1;UBE2E1;PSMB8;PSMA5;PSMA3;PSMC5;PSMA4;PSMC6;PSMA1;PSMA2;PSMC4;PSMC2;PSME1;UBA52	9.15794	negative regulation of ubiquitin protein ligase activity (GO:1904667)	regulation of intracellular signal transduction (GO:1902531)	75/423	3.32654e-07	3.83631e-05	0	0	2.01332	30.0309	ARHGAP9;ARHGAP11A;GDI1;EHMT2;LRRK2;ARAF;PTPN22;BRCA1;NOC2L;ARHGAP4;PREX1;STK11;AKAP11;TMSB4X;ARHGDIA;ARHGDIB;RAC2;AKT1;PIP4K2A;EP300;PIP4K2B;KMT5A;RAC1;PDPK1;ATP6AP2;RHOG;ARAP3;ARAP1;PRKAB1;VAV1;ARHGAP45;CEACAM1;KAT6A;PRKD2;ARHGEF1;DNA2;SOS2;BIRC3;BLM;PRKAA1;SGMS1;ARHGAP19;XIAP;NOD1;FGD2;AURKA;GNA13;ABR;FGD4;RACGAP1;GNA12;MAPK1;RICTOR;PIP5K1C;SRGAP2;MTA2;MAPK3;LYN;BRPF1;TGFB1;MYO9B;HIPK1;MAPK14;M…	6.47801	regulation of intracellular signal transduction (GO:1902531)
38	cristae formation (GO:0042407)	16/28	8.89797e-10	8.26808e-08	0	0	12.0887	251.929	UQCC3;ATP5C1;ATP5J;ATP5G3;ATP5H;ATP5G2;ATP5O;ATP5F1;ATP5G1;MT-ATP8;ATP5L;ATP5J2;CHCHD3;CHCHD6;ATP5E;ATP5D	9.05071	cristae formation (GO:0042407)	protein deubiquitination (GO:0016579)	52/258	4.13015e-07	4.63773e-05	0	0	2.34852	34.5228	OTUD4;OTUD5;USP37;USP38;USP32;USP34;TNFAIP3;BRCA1;ARRB2;ACTB;CDC20;IFIH1;PSMD2;TRIM25;EP300;ATXN7L3;USP47;USP7;USP5;USP4;AXIN1;RAD23B;CDC25A;HCFC1;CCNA2;RNF123;KAT2B;PSME3;PSME4;BIRC3;INO80D;MINDY2;TNKS;FOXK2;NOD1;FOXK1;ADRB2;HIF1A;TANK;VCPIP1;USP1;RIPK1;CLSPN;USP24;USP25;ZRANB1;USP9X;NFKBIA;ASXL1;CYLD;ASXL2;MDM4	6.38403	protein deubiquitination (GO:0016579)
39	regulation of transcription from RNA polymerase II promoter in response to stress (GO:0043618)	31/94	9.81709e-10	8.88824e-08	0	0	4.48255	92.9758	PSMD10;PSMD12;HIGD1A;PSMB10;PSMA7;PSMD8;PSMB6;PSMD6;PSMB4;PSMD7;PSMB5;UBB;PSMB2;PSMB1;ELOB;ELOC;GCN1;PSMB8;RBX1;PSMA5;IMPACT;PSMA3;PSMC5;PSMA4;PSMC6;PSMA1;PSMA2;PSMC4;PSMC2;PSME1;UBA52	9.00802	regulation of transcription from RNA polymerase II promoter in response to stress (GO:0043618)	peptidyl-serine modification (GO:0018209)	39/171	4.51149e-07	4.93604e-05	0	0	2.74165	40.0595	SMG1;CAMK2D;CAB39;TNKS;ROCK2;LRRK2;STK39;IKBKB;STK11;GRK2;AKT2;MKNK1;STK38;MKNK2;AKT1;MAPK1;RICTOR;CLSPN;GALNT6;CAMK1D;CHUK;PRKCB;PDPK1;GALNT1;PRKCD;PLK1;DYRK1A;MAPK14;UHMK1;TGFBR2;HIPK2;MAPK13;MAPKAPK3;MAPKAPK2;PRKD2;PKN2;PKN1;SGK1;TAF1	6.34568	peptidyl-serine modification (GO:0018209)
40	anaphase-promoting complex-dependent catabolic process (GO:0031145)	28/80	1.35725e-09	1.19811e-07	0	0	4.90076	100.063	PSMD10;PSMD12;ANAPC16;PSMB10;PSMA7;PSMD8;PSMB6;PSMD6;PSMB4;PSMD7;PSMB5;UBB;PSMB2;CDC26;PSMB1;UBE2E1;PSMB8;PSMA5;PSMA3;PSMC5;PSMA4;PSMC6;PSMA1;PSMA2;PSMC4;PSMC2;PSME1;UBA52	8.86734	anaphase-promoting complex-dependent catabolic process (GO:0031145)	positive regulation of nucleic acid-templated transcription (GO:1903508)	85/503	4.72464e-07	5.04001e-05	0	0	1.90217	27.7057	RB1;KDM5A;SPI1;NCF1;CHD8;HMGB2;BRCA1;FOXM1;BRCA2;ETS1;MED12;IKBKB;ING2;PPP3CB;MED13;AKT1;EP300;MYBL2;ATXN7L3;MAP3K5;DDX17;MAP2K3;NCOA1;MAP2K1;SMARCC2;CHUK;NCOA6;F2R;RHOG;AXIN1;FOS;ARID1A;HCFC1;PIAS1;RUNX1;DNM2;CREB1;KARS;MDFIC;TBL1XR1;ELF4;KAT6A;IRF1;RARA;PHIP;ATF4;KMT2E;HDAC4;BLM;SP100;NOTCH1;KMT2A;SHC1;PSEN1;HIF1A;NUP85;NSD1;DVL1;E2F1;RNF20;ATF7IP;EGR1;CD74;CREBBP;BRPF1;TGFB1;STAT1;ATAD2;STAT3;…	6.32563	positive regulation of nucleic acid-templated transcription (GO:1903508)
41	translation (GO:0006412)	54/233	2.89902e-09	2.49669e-07	0	0	2.76268	54.3112	MRPS17;MRPS16;MRPS14;MRPS12;MRPL36;MRPL34;MRPL35;MRPL32;FARS2;EEF1B2;TRMT112;MRPL42;MTRF1;EEF2K;MRPL9;PELO;TSFM;MRPS24;MRPS18A;MRPS21;MRPS7;MRPS5;MRPL43;MRPL52;EEF1A1;EEF1G;LARS2;PPA2;PPA1;EEF1D;MRTO4;NHP2;EEF1E1;MRRF;MRPL18;MRPS33;MRPS34;SNU13;MRPL13;MRPL57;MRPL11;EIF4H;ZC3H15;EEFSEC;RWDD1;NDUFA7;MRPL27;MRPL28;MRPL23;MRPL24;AIMP1;RSL1D1;COPS5;RSL24D1	8.53775	translation (GO:0006412)	regulation of protein serine/threonine kinase activity (GO:0071900)	24/81	5.26914e-07	5.48376e-05	0	0	3.89322	56.2813	CDKN2D;CSF1R;UVRAG;MAP2K1;BLM;DDX3X;CCNT2;CDKN1B;RALB;CCNT1;CAB39;GADD45A;GTF2H1;ADRB2;CDC6;CDC25A;STK11;CCNG1;AKT1;CDK12;TRIB1;CALM1;LTF;EZH2	6.27826	regulation of protein serine/threonine kinase activity (GO:0071900)
42	positive regulation of ubiquitin protein ligase activity (GO:1904668)	28/83	3.52557e-09	2.964e-07	0	0	4.63268	90.1668	PSMD10;PSMD12;ANAPC16;PSMB10;PSMA7;PSMD8;PSMB6;PSMD6;PSMB4;PSMD7;PSMB5;UBB;PSMB2;CDC26;PSMB1;UBE2E1;PSMB8;PSMA5;PSMA3;PSMC5;PSMA4;PSMC6;PSMA1;PSMA2;PSMC4;PSMC2;PSME1;UBA52	8.45277	positive regulation of ubiquitin protein ligase activity (GO:1904668)	mRNA transport (GO:0051028)	28/105	6.85496e-07	6.96431e-05	0	0	3.36551	47.7671	SLBP;NUP205;POM121;SMG1;POLDIP3;FMR1;SRSF1;SMG7;SMG5;ZFP36L1;NXF1;ZFP36;ALKBH5;NUP85;DHX38;SYMPK;AGFG1;NDC1;RANBP2;UPF1;NUP210;NUP155;NCBP1;CPSF2;NUP153;NUP93;NUP50;HNRNPA2B1	6.164	mRNA transport (GO:0051028)
43	termination of RNA polymerase II transcription (GO:0006369)	25/69	4.52432e-09	3.71521e-07	0	0	5.16571	99.2529	RBM8A;U2AF1;LSM10;PABPN1;MAGOH;SNRPD3;NCBP2;THOC1;THOC3;MAGOHB;THOC7;WDR33;NUDT21;DDX39B;SARNP;SNRPG;SRSF3;SNRPE;RNPS1;SNRPF;SRSF5;SRSF6;SRSF7;SNRPB;SRSF9	8.34445	termination of RNA polymerase II transcription (GO:0006369)	mitotic cell cycle phase transition (GO:0044772)	46/222	8.39634e-07	7.89231e-05	0	0	2.42815	33.9706	RB1;USP37;CDKN1B;MAX;DCTN1;MCM10;FOXM1;AURKA;PPP1CB;ACTR1A;CCNB1;CCND1;CNTRL;CEP250;CEP192;PCNT;YWHAG;CLASP1;CLASP2;PLK4;RANBP2;CDKN2D;CDT1;DYNC1H1;HSP90AA1;BORA;PPP1R12A;UBE2C;PLK1;CDC6;DYNLL1;CKAP5;CDC25A;TUBA4A;CDC25B;DNM2;CCNA2;CUL4A;CDC34;DBF4;ALMS1;TACC3;MCM5;ANAPC1;TAF2;MCM2	6.07591	mitotic cell cycle phase transition (GO:0044772)
44	transcription-coupled nucleotide-excision repair (GO:0006283)	26/74	4.75636e-09	3.81698e-07	0	0	4.92604	94.4015	PCNA;XPA;POLD4;UBB;POLR2C;POLR2D;POLR2E;POLR2F;POLR2G;POLR2H;POLR2I;POLR2J;POLR2K;HMGN1;POLR2L;RFC2;GTF2H5;RBX1;COPS4;COPS3;COPS5;PPIE;TCEA1;COPS8;MNAT1;UBA52	8.32273	transcription-coupled nucleotide-excision repair (GO:0006283)	activation of MAPK activity (GO:0000187)	30/118	8.44759e-07	7.89231e-05	0	0	3.15649	44.141	PRKAA1;SHC1;LRRK2;C5AR1;STK39;CXCR4;NOD1;PIK3CB;MAPK1;RIPK1;MAP3K5;MAPK3;MAP2K3;MAP4K2;MAP2K1;DBNL;INSR;AXIN1;MAPK14;DUSP6;KARS;MAPKAPK3;MDFIC;TAOK1;MADD;MAPKAPK2;TAOK2;TAB2;PKN1;MAP3K11	6.07327	activation of MAPK activity (GO:0000187)
45	nucleocytoplasmic transport (GO:0006913)	20/47	6.20958e-09	4.87245e-07	0	0	6.72391	127.063	EIF5A;NPM1;SET;NXT1;ANP32A;NCBP2;GEMIN2;PHAX;SNRPD2;RSRC1;SNRPD1;SNRPG;GEMIN6;SNRPE;SNRPD3;GEMIN7;SNRPF;HNRNPA1;GEMIN8;SNRPB	8.20694	nucleocytoplasmic transport (GO:0006913)	negative regulation of intracellular signal transduction (GO:1902532)	37/162	8.48967e-07	7.89231e-05	0	0	2.74494	38.3721	PRKAA1;DDX3X;PLEK;ITPR1;TNFAIP3;UBR2;PTPRJ;ARRB2;NOC2L;ADIPOR1;LIMD1;TANK;HDAC7;ADGRG3;PREX1;SH3BP1;TMEM127;TMSB4X;AKT1;RIPK1;FNIP1;MARK3;XDH;MCL1;LYN;DUSP1;STAT1;PLAUR;ARHGAP25;MMP9;CD2AP;CDC34;MYADM;BCL2;GPD1L;NOP53;BCL2L1	6.07111	negative regulation of intracellular signal transduction (GO:1902532)
46	negative regulation of mitotic cell cycle phase transition (GO:1901991)	27/80	6.61101e-09	5.07467e-07	0	0	4.63396	87.2785	PSMD10;PSMD12;PSMB10;ZFP36L2;PSMA7;PSMD8;PSMB6;PSMD6;PSMB4;PSMD7;PSMB5;UBB;PSMB2;PSMB1;PSMB8;RBX1;PSMA5;PSMA3;PSMC5;PSMA4;PSMC6;PSMA1;PSMA2;PSMC4;PSMC2;PSME1;UBA52	8.17973	negative regulation of mitotic cell cycle phase transition (GO:1901991)	regulation of protein binding (GO:0043393)	29/112	8.50824e-07	7.89231e-05	0	0	3.23432	45.2062	HDAC4;APP;RALB;ROCK1;EPB41;LRRK2;CTSZ;DERL1;PSEN1;SPPL3;ACTB;ADD1;AURKA;DVL1;AKT1;BAK1;B2M;AMFR;PRKCD;PLK1;SORL1;AES;HIPK2;PPP1CA;SLPI;BCL2;TMBIM6;CRK;TAF1	6.07016	regulation of protein binding (GO:0043393)
47	RNA processing (GO:0006396)	47/194	6.80903e-09	5.11546e-07	0	0	2.92274	54.9621	GEMIN2;U2AF1;RBM4;SNRPD2;PABPN1;SNRPD1;RSRC1;MAGOH;ZMAT5;SNRPD3;BCAS2;HNRNPA0;RBM39;RBPMS;SCAF11;NCBP2;THOC1;LSM1;PRPF4B;ZCRB1;MAGOHB;LSM5;LSM4;LSM3;MRPL44;NUDT21;LSM7;SNRNP40;HNRNPK;LSM6;SON;DDX39B;DKC1;HNRNPF;XRN2;SNRPG;RNPS1;SNRPA1;SNRNP48;HNRNPC;HNRNPH3;SNRPF;SRSF5;AURKAIP1;SRSF7;SNRPB;SRSF9	8.16691	RNA processing (GO:0006396)	negative regulation of leukocyte degranulation (GO:0043301)	2022-06-06	9.01453e-07	8.18404e-05	0	0	108192	1.50595e+06	CD84;CEACAM1;CD300A;LGALS9;FCGR2B;CCR2	6.04506	negative regulation of leukocyte degranulation (GO:0043301)
48	interleukin-1-mediated signaling pathway (GO:0070498)	30/96	7.64019e-09	5.62032e-07	0	0	4.13798	77.3382	PSMD10;PSMD12;PSMB10;PSMA7;PSMD8;PSMB6;PSMD6;PSMB4;PSMD7;PSMB5;UBB;PSMB2;PSMB1;IL1R1;PSMB8;RBX1;PSMA5;PSMA3;PSMC5;PSMA4;PSMC6;PSMA1;PSMA2;TNIP2;PSMC4;PSMC2;PSME1;UBE2N;UBE2V1;UBA52	8.1169	interleukin-1-mediated signaling pathway (GO:0070498)	positive regulation of MAP kinase activity (GO:0043406)	39/178	1.3248e-06	0.000117769	0	0	2.60256	35.2237	PRKAA1;SHC1;LRRK2;C5AR1;STK39;CXCR4;NOD1;PIK3CB;TANK;PIK3R5;MAPK1;ELANE;MAP3K5;MAPK3;MAP2K3;MAP2K1;TGFB1;GADD45B;GADD45A;KIDINS220;INSR;F2R;MAPK14;DUSP6;TRAF7;KARS;MAPKAPK3;TAOK3;TAOK1;MADD;MAPKAPK2;TAOK2;RAPGEF1;ADAM8;TAB2;RAF1;CRK;MAP3K11;EZH2	5.87785	positive regulation of MAP kinase activity (GO:0043406)
49	NIK/NF-kappaB signaling (GO:0038061)	27/81	8.97774e-09	6.46947e-07	0	0	4.5479	84.2658	PSMD10;PSMD12;PSMB10;PSMA7;PSMD8;PSMB6;PSMD6;PSMB4;PSMD7;PSMB5;UBB;PSMB2;PSMB1;PSMB8;PSMA5;PSMA3;PSMC5;PSMA4;PSMC6;PSMA1;PSMA2;PSMC4;PSMC2;PSME1;COPS8;UBA52;UBE2M	8.04683	NIK/NF-kappaB signaling (GO:0038061)	stress-activated MAPK cascade (GO:0051403)	20/63	1.3825e-06	0.000120391	0	0	4.29516	57.9487	MAP2K3;PTGER4;MAP4K2;CHUK;SH2D3C;NOD1;MAPK14;NFKB1;ZFP36L1;MAPK13;IKBKB;ZFP36;TAOK2;MAPK1;TAB2;LGALS9;TRIB1;MAP3K11;MAP3K5;MAPK3	5.85933	stress-activated MAPK cascade (GO:0051403)
50	ATP synthesis coupled proton transport (GO:0015986)	15/28	1.00502e-08	6.87075e-07	0	0	10.4555	192.546	STOML2;ATP5C1;ATP5J;ATP5G3;ATP5H;COX5B;ATP5G2;ATP5O;ATP5F1;ATP5G1;MT-ATP8;ATP5L;ATP5J2;ATP5E;ATP5D	7.99782	ATP synthesis coupled proton transport (GO:0015986)	IRE1-mediated unfolded protein response (GO:0036498)	19/58	1.47926e-06	0.00012624	0	0	4.4976	60.3756	XBP1;HSPA5;SHC1;DCTN1;GOSR2;EDEM1;GFPT1;SYVN1;ADD1;DNAJC3;SEC61A1;TATDN2;SERP1;DNAJB11;SSR1;HYOU1;TLN1;SEC63;SEC31A	5.82996	IRE1-mediated unfolded protein response (GO:0036498)
51	purine ribonucleoside triphosphate biosynthetic process (GO:0009206)	15/28	1.00502e-08	6.87075e-07	0	0	10.4555	192.546	ATP5C1;ATP5J;ATP5G3;ATP5H;ATP5G2;ATP5O;ATP5F1;ATP5G1;MT-ATP8;ATP5L;NIPSNAP2;ATP5J2;ATP5E;IMPDH2;ATP5D	7.99782	purine ribonucleoside triphosphate biosynthetic process (GO:0009206)	transcription from RNA polymerase II promoter (GO:0006366)	81/486	1.53742e-06	0.000128631	0	0	1.86826	25.0074	KDM5A;SETD2;SPI1;CCNT2;CCNT1;ARRB1;ARRB2;NR3C1;MED15;ETS1;MED12;MED13;CCND1;PCF11;TRPS1;ELOA;PBRM1;KLF13;NCBP1;LMO4;ASH1L;HCFC1;TAF6L;KAT2B;NCOR1;MAF;IRF1;RARA;ATF4;SLBP;GTF2A1;CEBPA;CEBPB;TMF1;NOTCH1;CBFB;KMT2A;CEBPD;MAX;POLDIP3;SRF;SRRT;SRSF1;C5AR1;HIF1A;PMF1;IWS1;CCNB1;NOCT;DVL1;E2F2;DHX38;SYMPK;ZBTB7B;EGR1;CREBBP;XBP1;CPSF7;INTS1;CPSF2;NFATC3;NFATC1;GTF2H1;KLF4;POU2F2;NFKB1;NR4A2;NR4A1;SP1;FU…	5.81321	transcription from RNA polymerase II promoter (GO:0006366)
52	regulation of telomerase RNA localization to Cajal body (GO:1904872)	2018-12-01	1.01184e-08	6.87075e-07	0	0	18.1026	333.25	CCT3;CCT6A;CCT2;DKC1;RUVBL2;RUVBL1;NHP2;CCT8;CCT7;NOP10;CCT5;CCT4	7.99489	regulation of telomerase RNA localization to Cajal body (GO:1904872)	endocytosis (GO:0006897)	51/264	1.99534e-06	0.000163733	0	0	2.22562	29.2106	APP;DENND1B;SCARB1;WIPF1;DENND1A;LRRK2;CLTC;RINL;DPYSL2;RAC2;RAC1;ABCD1;HSP90AA1;ANXA1;ANXA3;RHOG;ANXA11;DNM2;GAK;RIN3;PRTN3;RAB1A;PLD4;FPR2;ADRB2;CORO1A;HSP90B1;CORO1C;HSPH1;IGKC;PACSIN2;MAPK1;APOE;PIP5K1C;LDLR;ELANE;MAPK3;M6PR;APOBR;DNAJC13;SORL1;IGF2R;MIB1;EHD1;SNX18;NECAP2;PPT1;HYOU1;CALR;FCGR2B;PICALM	5.69998	endocytosis (GO:0006897)
53	nucleotide-excision repair (GO:0006289)	32/109	1.34765e-08	8.97839e-07	0	0	3.78482	68.5897	PCNA;CETN2;OGG1;XPA;POLD4;UBB;SUMO1;POLR2C;SUMO2;POLR2D;POLR2E;POLR2F;POLR2G;POLR2H;POLR2I;POLR2J;POLR2K;HMGN1;POLR2L;UBE2I;RFC2;GTF2H5;RBX1;COPS4;COPS3;COPS5;UBE2N;PPIE;TCEA1;COPS8;MNAT1;UBA52	7.87042	nucleotide-excision repair (GO:0006289)	regulation of establishment of cell polarity (GO:2000114)	2015-09-01	2.44998e-06	0.000197246	0	0	13.8025	178.32	ARFGEF1;RAP1B;RIPOR2;GSN;ROCK1;ROCK2;RUFY3;PTK2B;KIF20B	5.61084	regulation of establishment of cell polarity (GO:2000114)
54	positive regulation of protein ubiquitination involved in ubiquitin-dependent protein catabolic process (GO:2000060)	28/88	1.53734e-08	1.00525e-06	0	0	4.24544	76.3781	PSMD10;PSMD12;ANAPC16;PSMB10;PSMA7;PSMD8;PSMB6;PSMD6;PSMB4;PSMD7;PSMB5;UBB;PSMB2;CDC26;PSMB1;UBE2E1;PSMB8;PSMA5;PSMA3;PSMC5;PSMA4;PSMC6;PSMA1;PSMA2;PSMC4;PSMC2;PSME1;UBA52	7.81323	positive regulation of protein ubiquitination involved in ubiquitin-dependent protein catabolic process (GO:2000060)	negative regulation of apoptotic signaling pathway (GO:2001234)	20/66	3.12107e-06	0.000246622	0	0	4.01437	50.8916	DDX3X;GPX1;PLAUR;HTT;CFLAR;NOC2L;MMP9;NR4A2;LGALS3;PSME3;BCL2;AKT1;ITGAV;ITGA6;PHIP;TMBIM6;BIRC6;RIPK1;MCL1;BCL2L1	5.5057	negative regulation of apoptotic signaling pathway (GO:2001234)
55	ribonucleoprotein complex assembly (GO:0022618)	40/157	1.98292e-08	1.27303e-06	0	0	3.11931	55.3244	HSP90AB1;GEMIN2;MRPL11;MRPL20;SNRPD2;SNRPD1;POLR2D;EIF4H;DENR;BRIX1;SNRPD3;TXNL4A;EIF2A;ABT1;MCTS1;NPM1;SCAF11;PTGES3;CIRBP;MRPS7;LSM4;LSM3;SNW1;DDX39B;EIF6;CLNS1A;MRTO4;SNRPG;STRAP;SNRPE;GEMIN6;SNRPF;SRSF5;GEMIN7;SRSF6;GEMIN8;RSL24D1;SNRPB;SRSF9;RBM22	7.7027	ribonucleoprotein complex assembly (GO:0022618)	positive regulation of cellular catabolic process (GO:0031331)	27/107	3.42726e-06	0.00026517	0	0	3.12148	39.28	PFKFB4;ABCD2;PRKAA1;PFKFB3;ROCK1;LRRK2;FURIN;ABHD5;ZC3HAV1;PIK3CB;HIF1A;STK11;KHSRP;AKT2;APOE;UPF1;PTPN1;HSP90AA1;INSR;PRKCD;RC3H1;MSN;TNFRSF1B;TPCN1;CNOT1;ADAM8;EZR	5.46505	positive regulation of cellular catabolic process (GO:0031331)
56	Wnt signaling pathway, planar cell polarity pathway (GO:0060071)	28/89	2.03056e-08	1.28034e-06	0	0	4.17561	73.9599	PSMD10;PSMD12;PSMB10;PSMA7;PSMD8;PSMB6;PSMD6;PSMB4;PSMD7;PARD6A;PSMB5;UBB;PSMB2;PSMB1;MAGI2;FZD6;PSMB8;PSMA5;PSMA3;PSMC5;PSMA4;PSMC6;PSMA1;PSMA2;PSMC4;PSMC2;PSME1;UBA52	7.69238	Wnt signaling pathway, planar cell polarity pathway (GO:0060071)	regulation of protein phosphorylation (GO:0001932)	50/262	3.59833e-06	0.00026517	0	0	2.19126	27.4675	APP;FMR1;LRRK2;ITGB2;ARRB1;CCND3;CCND1;AKT2;RB1CC1;NPTN;AKT1;RAC1;FBXO18;ATP6AP2;AXIN1;PLAUR;MMP9;FGR;ADAM17;MYADM;PHIP;WDFY2;CSF1R;PPP1R15B;RALB;ROCK2;FAM129A;FPR2;CORO1C;C3;NSD1;RIPK1;FYN;FNIP1;XDH;BRD4;MAPK3;LYN;CD74;TGFB1;SEMA4D;KIDINS220;INSR;STAT2;MOB1B;IBTK;CCDC88C;PLXNB2;TARDBP;NOP53	5.4439	regulation of protein phosphorylation (GO:0001932)
57	ribosomal large subunit biogenesis (GO:0042273)	23/64	2.22999e-08	1.35815e-06	0	0	5.09588	89.7828	NPM1;NOP16;PAK1IP1;NIP7;MAK16;WDR74;GTF3A;SNU13;MALSU1;WDR12;MRPL11;MRPL20;RSL1D1;YAE1D1;NSA2;EBNA1BP2;EIF6;MRTO4;NHP2;BRIX1;AAMP;RSL24D1;RRP15	7.6517	ribosomal large subunit biogenesis (GO:0042273)	protein modification by small protein removal (GO:0070646)	50/262	3.59833e-06	0.00026517	0	0	2.19126	27.4675	OTUD5;USP37;USP38;USP32;USP34;TNFAIP3;BRCA1;ARRB2;ACTB;CDC20;IFIH1;PSMD2;TRIM25;EP300;USP47;USP7;USP5;USP4;AXIN1;RAD23B;CDC25A;HCFC1;SENP1;CCNA2;RNF123;KAT2B;PSME3;PSME4;BIRC3;INO80D;TNKS;FOXK2;NOD1;FOXK1;ADRB2;HIF1A;TANK;VCPIP1;USP1;RIPK1;CLSPN;USP24;USP25;ZRANB1;USP9X;NFKBIA;ASXL1;CYLD;ASXL2;MDM4	5.4439	protein modification by small protein removal (GO:0070646)
58	establishment of protein localization to mitochondrion (GO:0072655)	20/50	2.23089e-08	1.35815e-06	0	0	6.05051	106.599	TIMM8B;DNAJC19;FIS1;NDUFB8;TIMM9;PAM16;TIMM13;TIMM23;TIMM21;TIMM10;DNAJC15;TOMM20;CHCHD4;TIMM10B;GRPEL1;TIMM17A;DNLZ;TOMM7;TIMM17B;TOMM5	7.65152	establishment of protein localization to mitochondrion (GO:0072655)	regulation of mitotic cell cycle phase transition (GO:1901990)	39/185	3.60437e-06	0.00026517	0	0	2.47681	31.0428	DCTN1;BUB1B;HMMR;CDC14A;ZFP36L1;PPP1R9B;AURKA;CDC20;CCNB1;ACTR1A;PSMD2;CNTRL;E2F1;CEP250;CEP192;PCNT;YWHAG;CLASP1;PLK4;DYNC1H1;HSP90AA1;UBE2C;PLK1;CDC6;DYNLL1;CKAP5;TUBA4A;DDB1;TPX2;ANLN;CENPE;CENPF;RGCC;PSME3;ID2;PSME4;ALMS1;PTPN6;ANAPC1	5.44317	regulation of mitotic cell cycle phase transition (GO:1901990)
59	protein transmembrane import into intracellular organelle (GO:0044743)	18/44	7.45033e-08	4.45884e-06	0	0	6.27827	103.042	DNAJC19;NDUFA13;TIMM9;PAM16;TIMM13;TIMM23;TIMM10;TIMM21;PEX12;DNAJC15;TOMM20;CHCHD4;PEX7;GRPEL1;TIMM17A;DNLZ;TOMM7;TIMM17B	7.12782	protein transmembrane import into intracellular organelle (GO:0044743)	regulation of phosphorylation (GO:0042325)	29/120	3.85382e-06	0.000278716	0	0	2.94867	36.7594	APP;NUP205;POM121;CDKN1B;NLRC5;PSEN1;CORO1C;IKBKB;KCTD20;NUP85;NCKAP1L;RICTOR;FNIP1;LYN;NDC1;RANBP2;CDKN2D;NUP210;NUP155;STAT2;NUP153;DYNLL1;NUP93;NUP50;CCDC88C;PLXNB2;PHIP;ITGA6;NOP53	5.41411	regulation of phosphorylation (GO:0042325)
60	nuclear-transcribed mRNA catabolic process, exonucleolytic (GO:0000291)	16/36	9.79481e-08	5.76424e-06	0	0	7.25	117.007	LSM1;WDR61;LSM5;LSM4;LSM3;LSM2;EXOSC7;NT5C3B;EXOSC5;LSM7;EXOSC4;LSM6;POLR2G;EXOSC3;DCPS;EXOSC1	7.009	nuclear-transcribed mRNA catabolic process, exonucleolytic (GO:0000291)	positive regulation of protein kinase activity (GO:0045860)	37/173	4.4576e-06	0.00031701	0	0	2.52137	31.0655	CSF1R;DDX3X;RALB;CAB39;STK39;IQGAP1;ADRB2;STK10;STK11;SLK;RASSF2;PTK2B;CLSPN;BAK1;MARK2;MAP2K3;EGR1;MAP4K2;PTPN1;MAP2K1;MAP3K1;INSR;PRKCD;AXIN1;OXSR1;TGFBR2;TPX2;CENPE;PTPRC;TAOK3;TAOK1;TAOK2;TAB2;LCP2;CALM1;EZH2;LTF	5.3509	positive regulation of protein kinase activity (GO:0045860)
61	antigen processing and presentation of exogenous peptide antigen via MHC class I (GO:0042590)	25/79	1.01027e-07	5.84797e-06	0	0	4.20675	67.7618	PSMD10;PSMD12;IFI30;PSMB10;PSMA7;PSMD8;PSMB6;PSMD6;PSMB4;PSMD7;PSMB5;PSMB2;PSMB1;PSMB8;VAMP8;PSMA5;PSMA3;PSMC5;PSMA4;PSMC6;PSMA1;PSMA2;PSMC4;PSMC2;PSME1	6.99556	antigen processing and presentation of exogenous peptide antigen via MHC class I (GO:0042590)	DNA methylation or demethylation (GO:0044728)	2016-09-01	5.10897e-06	0.000341276	0	0	11.83	144.143	ATF7IP;KMT2E;DNMT1;EHMT2;ATRX;DNMT3A;BAZ2A;FOS;GATAD2A	5.29167	DNA methylation or demethylation (GO:0044728)
62	regulation of establishment of planar polarity (GO:0090175)	27/90	1.09537e-07	6.20614e-06	0	0	3.89624	62.4451	PSMD10;PSMD12;PSMB10;PSMA7;PSMD8;PSMB6;PSMD6;PSMB4;PSMD7;PARD6A;PSMB5;UBB;PSMB2;PSMB1;FZD6;PSMB8;PSMA5;PSMA3;PSMC5;PSMA4;PSMC6;PSMA1;PSMA2;PSMC4;PSMC2;PSME1;UBA52	6.96044	regulation of establishment of planar polarity (GO:0090175)	DNA alkylation (GO:0006305)	2016-09-01	5.10897e-06	0.000341276	0	0	11.83	144.143	ATF7IP;KMT2E;DNMT1;EHMT2;ATRX;DNMT3A;BAZ2A;FOS;GATAD2A	5.29167	DNA alkylation (GO:0006305)
63	tumor necrosis factor-mediated signaling pathway (GO:0033209)	33/124	1.1073e-07	6.20614e-06	0	0	3.30171	52.8808	PSMD10;PSMD12;TRADD;PSMB10;PSMA7;TXNDC17;PYCARD;PSMD8;PSMB6;PSMD6;PSMB4;PSMD7;PSMB5;UBB;PSMB2;PSMB1;TNFRSF18;TNFSF13;COMMD7;PSMB8;PSMA5;PSMA3;PSMC5;PSMA4;PSMC6;PSMA1;PSMA2;PSMC4;PSMC2;PSME1;CD27;LTB;UBA52	6.95574	tumor necrosis factor-mediated signaling pathway (GO:0033209)	positive regulation of protein metabolic process (GO:0051247)	25/97	5.19292e-06	0.000341276	0	0	3.20953	39.0542	APP;MTPN;RAB1A;CDKN1B;ROCK2;UHRF1;GBA;TNFAIP3;PSEN1;AKT1;SCAP;APOE;ATG7;NSF;TGFB1;TIPARP;AXIN1;WWP2;KLF4;SORL1;KLF2;NFKBIA;DDB1;DTL;EIF4G1	5.28459	positive regulation of protein metabolic process (GO:0051247)
64	RNA splicing (GO:0008380)	30/107	1.18405e-07	6.53265e-06	0	0	3.54466	56.5344	GEMIN2;WDR83;U2AF1;SNRPD2;SNRPD1;RSRC1;MAGOH;ZMAT5;SNRPD3;TXNL4A;BCAS2;SCAF11;NCBP2;LSM1;PRPF4B;ZCRB1;MAGOHB;LSM4;SNRNP40;LSM6;DDX39B;SNRPG;RNPS1;SNRPA1;SNRNP48;SNRPF;HNRNPC;HNRNPH3;SRSF7;SNRPB	6.92663	RNA splicing (GO:0008380)	negative regulation of protein serine/threonine kinase activity (GO:0071901)	20/68	5.19872e-06	0.000341276	0	0	3.84668	46.8029	LYN;HEXIM1;CEBPA;PTPN1;CDKN1B;RGS14;CD300A;DUSP1;PRKCD;GBA;PLK1;PTPRJ;IPO7;SORL1;IPO5;RGS2;PRKAR2A;STK38;AKT1;APOE	5.2841	negative regulation of protein serine/threonine kinase activity (GO:0071901)
65	mitochondrion organization (GO:0007005)	40/168	1.46059e-07	7.93435e-06	0	0	2.84949	44.8489	GGNBP1;STOML2;NDUFB8;ACSS2;TIMM9;TIMM13;MRPL17;PARK7;PHB;TIMM10;TOMM20;PHB2;HSD17B10;TMEM70;CHCHD2;IMMP2L;CHCHD3;CHCHD6;AKT3;TIMM17A;TIMM17B;DNAJC19;TIMM8B;FIS1;IDH2;SIRT5;TIMM23;BCS1L;SOD2;SIRT3;TIMM10B;IMMP1L;POLG2;PPIF;TOMM7;TFAM;RAB38;SSBP1;SLC25A4;TOMM5	6.83547	mitochondrion organization (GO:0007005)	negative regulation of protein binding (GO:0032091)	20/68	5.19872e-06	0.000341276	0	0	3.84668	46.8029	RALB;ITGA4;ROCK1;HSPA5;LRRK2;CTSZ;PRKCD;ARRB2;ADRB2;SORL1;ACTB;AES;AURKA;PPP1CA;SLPI;ADAM15;DVL1;AKT1;TMBIM6;B2M	5.2841	negative regulation of protein binding (GO:0032091)
66	proteasomal ubiquitin-independent protein catabolic process (GO:0010499)	13/25	1.57534e-07	8.42806e-06	0	0	9.80725	153.617	PSMA7;PSMB10;PSMB8;PSMB6;PSMA5;PSMB4;PSMA3;PSMB5;PSMA4;PSMB2;PSMA1;PSMA2;PSMB1	6.80263	proteasomal ubiquitin-independent protein catabolic process (GO:0010499)	regulation of cellular component movement (GO:0051270)	16/47	5.61871e-06	0.000357836	0	0	4.75965	57.5414	LYN;SP100;ROCK1;ROCK2;ACTN1;ACTN4;ARAP1;ETS1;TGFBR3;DIAPH1;ADAM17;FES;ZSWIM8;PKN2;PKN1;RAF1	5.25036	regulation of cellular component movement (GO:0051270)
67	regulation of G2/M transition of mitotic cell cycle (GO:0010389)	37/150	1.62921e-07	8.58616e-06	0	0	2.9836	46.6337	PSMD10;YWHAE;DYNC1I2;PSMD12;DCTN2;CETN2;SSNA1;DCTN3;PSMB10;PSMA7;PSMD8;PSMB6;PSMD6;PSMB4;PSMD7;PSMB5;UBB;PSMB2;PSMB1;CSNK1E;TUBB4B;PSMB8;RBX1;HAUS1;PSMA5;PSMA3;PSMC5;PSMA4;PSMC6;PSMA1;CDK4;PSMA2;PSMC4;PSMC2;PSME1;CEP41;UBA52	6.78802	regulation of G2/M transition of mitotic cell cycle (GO:0010389)	nuclear envelope disassembly (GO:0051081)	16/47	5.61871e-06	0.000357836	0	0	4.75965	57.5414	RANBP2;NDC1;NEK9;POM121;NUP205;NUP210;NUP155;DCTN1;PRKCB;PLK1;NUP153;NUP93;CTDNEP1;CCNB1;NUP85;NUP50	5.25036	nuclear envelope disassembly (GO:0051081)
68	antigen processing and presentation of exogenous peptide antigen via MHC class I, TAP-dependent (GO:0002479)	24/76	1.89352e-07	9.83237e-06	0	0	4.19215	64.8931	PSMD10;PSMD12;PSMB10;PSMA7;PSMB8;PSMD8;VAMP8;PSMA5;PSMB6;PSMD6;PSMA3;PSMB4;PSMC5;PSMD7;PSMA4;PSMB5;PSMC6;PSMA1;PSMB2;PSMA2;PSMC4;PSMB1;PSMC2;PSME1	6.72273	antigen processing and presentation of exogenous peptide antigen via MHC class I, TAP-dependent (GO:0002479)	intracellular protein transport (GO:0006886)	61/348	5.91081e-06	0.000370903	0	0	1.97776	23.8097	C2CD5;RAB3D;CLTC;IPO7;IPO5;RAB44;HERC2;XPO1;AKT2;XPO6;LAMP2;AKT1;TLK1;TMED7;TNPO1;TNPO2;TNPO3;TBC1D10B;RAB8B;PDIA3;NSF;STX7;TBC1D8;TBC1D2B;NUP93;RAB32;TBC1D4;NUP50;KPNB1;RAB1A;POM121;RAB5B;COPA;RAB5C;TMED10;UNC93B1;USO1;STX11;TRAK2;DSCR3;SNX27;NUP85;TBC1D14;RAB6A;SEC31A;CTSA;RANBP2;CD74;TGFB1;NUP155;STAT3;AP3D1;RAB27A;NUP153;SORL1;ARCN1;EHD1;SEC23IP;MCM3AP;BCL6;CALR	5.22835	intracellular protein transport (GO:0006886)
69	cellular response to hypoxia (GO:0071456)	34/133	2.05052e-07	1.04933e-05	0	0	3.12707	48.1569	PSMD10;PSMD12;ACAA2;HILPDA;HIGD1A;PSMB10;PSMA7;PSMD8;PSMB6;PSMD6;PSMB4;PSMD7;PSMB5;UBB;PSMB2;FAM162A;MYC;PSMB1;ELOB;ELOC;PSMB8;RBX1;PSMA5;PSMA3;PSMC5;PSMA4;PSMC6;PSMA1;PSMA2;PSMC4;PSMC2;PSME1;STUB1;UBA52	6.68814	cellular response to hypoxia (GO:0071456)	epidermal growth factor receptor signaling pathway (GO:0007173)	18/58	6.61836e-06	0.000405293	0	0	4.152	49.5154	DGKD;TGFB1;PDPK1;SHC1;PXN;ERBIN;CBLB;PTPN11;IQGAP1;CBL;ADAM17;NRAS;PIK3CA;FES;AKT1;PTK2B;EPS15;PAG1	5.17925	epidermal growth factor receptor signaling pathway (GO:0007173)
70	exonucleolytic nuclear-transcribed mRNA catabolic process involved in deadenylation-dependent decay (GO:0043928)	15/34	2.78185e-07	1.40325e-05	0	0	7.1514	107.95	LSM1;WDR61;LSM5;LSM4;LSM3;LSM2;EXOSC7;NT5C3B;EXOSC5;LSM7;EXOSC4;LSM6;EXOSC3;DCPS;EXOSC1	6.55567	exonucleolytic nuclear-transcribed mRNA catabolic process involved in deadenylation-dependent decay (GO:0043928)	peptidyl-threonine phosphorylation (GO:0018107)	20/69	6.64881e-06	0.000405293	0	0	3.76797	44.9182	MAP2K1;CAMK2D;CAMK1D;PDPK1;ROCK2;TNKS;LRRK2;PRKCD;DYRK1A;STK39;OXSR1;TGFBR2;HIPK2;STK11;WNK1;AKT1;MAPK1;PRKD2;MARK2;TAF1	5.17726	peptidyl-threonine phosphorylation (GO:0018107)
71	ATP metabolic process (GO:0046034)	20/57	2.87798e-07	1.43129e-05	0	0	4.9039	73.8577	UQCRB;OLA1;ATP5C1;ATP5J;AK4;ATP5G3;ATP5H;ATP5G2;ATP5F1;ATP5O;ATP5G1;UQCRH;MT-ATP8;NIPSNAP2;ATP5J2;ATP5L;ATP5E;ATP5D;UQCRC2;TEFM	6.54091	ATP metabolic process (GO:0046034)	transcription, DNA-templated (GO:0006351)	62/357	6.74974e-06	0.00040565	0	0	1.95581	23.2859	KDM5A;CCNT2;CCNT1;ARRB1;ARRB2;NR3C1;TRPS1;UBTF;ELOA;MEF2A;NCOA1;KLF13;NCBP1;NCOA6;LMO4;BAZ1A;ASH1L;BAZ1B;HCFC1;TAF6L;NCOR1;MAF;IRF1;ATF4;GTF3C2;GTF2A1;CEBPA;CEBPB;TMF1;CBFB;KMT2A;ATF6B;CEBPD;MAX;SRF;BAZ2A;HIF1A;PMF1;IWS1;NOCT;DVL1;E2F1;ZBTB7B;EGR1;XBP1;SMARCA5;NFATC3;NFATC1;GTF2H1;POU2F2;KLF4;NFKB1;SETX;NR4A2;FUBP1;TRIP11;TCF3;TARDBP;TAF4;TAF2;NFE2L2;TAF1	5.17071	transcription, DNA-templated (GO:0006351)
72	protein alkylation (GO:0008213)	14/30	2.95626e-07	1.4498e-05	0	0	7.92346	119.123	PRMT1;ETFB;METTL21A;CAMKMT;EEF1A1;METTL22;EEF2KMT;VCPKMT;ETFBKMT;FAM98B;SNRPD3;EEF1AKMT2;EEF1AKMT1;SNRPB	6.52926	protein alkylation (GO:0008213)	sphingolipid metabolic process (GO:0006665)	28/117	6.87229e-06	0.000407278	0	0	2.90979	34.5916	ASAH1;SGMS1;HEXB;HEXA;GBA;SGMS2;UGCG;SGPL1;SPTLC2;ALDH3B1;PSAP;NEU1;B4GALNT1;ARSB;CTSA;ELOVL1;CERS6;ELOVL5;TEX2;SGPP1;ACER3;PPT1;PRKD2;DEGS1;SERINC1;ESYT2;ESYT1;CERS2	5.1629	sphingolipid metabolic process (GO:0006665)
73	protein import into mitochondrial matrix (GO:0030150)	2019-11-01	3.43655e-07	1.66226e-05	0	0	12.4379	185.121	DNAJC19;GRPEL1;PAM16;DNLZ;TIMM17A;TOMM7;TIMM23;TIMM17B;TIMM21;DNAJC15;TOMM20	6.46388	protein import into mitochondrial matrix (GO:0030150)	vesicle-mediated transport (GO:0016192)	69/411	6.96984e-06	0.000407402	0	0	1.87943	22.3162	DENND1B;APP;WIPF1;DENND1A;LRRK2;CLTC;NCF4;LRMP;MIA3;GOLGA4;ACTR1A;RINL;DPYSL2;RAC2;ANKFY1;CPNE3;KIF1B;DENND5A;RAC1;AGFG2;AGFG1;TBC1D10B;NSF;VPS18;ANXA2;APLP2;STX7;RHOG;ARAP3;SCRIB;ARAP1;DNM2;ARL4C;ACAP2;TBC1D4;RIN3;KIF20A;RAB1A;RAB5B;RAB5C;TMED10;DCTN1;GOSR2;USO1;AGAP1;ASAP1;ADRB2;STX11;CYTH3;VPS54;RAB6A;LDLR;EPS15;CYTH1;ARFGEF1;UVRAG;GIT2;ARFGEF2;M6PR;MYO5A;RAB27A;HOOK3;MIB1;EHD1;SNX18;NECAP2;PI…	5.15678	vesicle-mediated transport (GO:0016192)
74	purine ribonucleoside monophosphate biosynthetic process (GO:0009168)	16/40	5.70795e-07	2.72362e-05	0	0	6.04032	86.8371	ATP5C1;ATP5J;ATP5G3;ATP5H;ATP5G2;ATP5O;ATP5F1;ATP5G1;PAICS;MT-ATP8;ATP5L;NIPSNAP2;ATP5J2;ATP5E;IMPDH2;ATP5D	6.24352	purine ribonucleoside monophosphate biosynthetic process (GO:0009168)	ERBB signaling pathway (GO:0038127)	22/81	7.55077e-06	0.000429589	0	0	3.44388	40.6167	HSP90AA1;DGKD;TGFB1;PDPK1;SHC1;MVP;PXN;ERBIN;CBLB;PTPN11;IQGAP1;CBL;ADAM17;NRAS;PIK3CA;FES;AKT1;PTK2B;MAPK1;CPNE3;EPS15;PAG1	5.12201	ERBB signaling pathway (GO:0038127)
75	DNA-templated transcription, elongation (GO:0006354)	29/109	6.43216e-07	3.02826e-05	0	0	3.29579	46.9874	GTF2A2;ELOF1;GTF2B;WDR61;RTF1;TAF1D;ZNRD1;POLR2C;TWISTNB;POLR2D;POLR2E;POLR2F;ELOB;POLR2G;ELOC;POLR2H;POLR2I;POLR2J;POLR2K;POLR2L;TAF15;NCBP2;TAF10;TAF11;ELP1;ELP4;GTF2H5;TCEA1;MNAT1	6.19164	DNA-templated transcription, elongation (GO:0006354)	positive regulation of stress-activated MAPK cascade (GO:0032874)	22/81	7.55077e-06	0.000429589	0	0	3.44388	40.6167	APP;MAP4K2;NCF1;GADD45B;GADD45A;CARD9;AXIN1;MID1;TIRAP;HIPK2;RASSF2;KARS;TAOK3;TAOK1;TAOK2;PTK2B;RIPK1;LTBR;FCGR2B;XDH;MAP3K11;MAP3K5	5.12201	positive regulation of stress-activated MAPK cascade (GO:0032874)
76	mitochondrial respiratory chain complex IV assembly (GO:0033617)	2020-11-01	6.94412e-07	3.22627e-05	0	0	11.0553	156.766	COA3;COX19;CHCHD5;COX16;PET100;SCO2;COX17;COX14;TIMM21;BCS1L;COX20	6.15838	mitochondrial respiratory chain complex IV assembly (GO:0033617)	positive regulation of I-kappaB kinase/NF-kappaB signaling (GO:0043123)	35/164	8.39496e-06	0.000468504	0	0	2.51288	29.3703	ANKRD17;APP;SLC44A2;SLC20A1;NOD1;ATP2C1;LITAF;MALT1;IKBKB;LGALS1;AKT1;TRIM25;FLNA;RIPK1;LGALS9;BRD4;CD74;CHUK;PRKCB;F2R;CARD9;SHISA5;IRAK4;CFLAR;TIRAP;TNFRSF1A;PELI1;S100A4;TAB2;LTBR;MYD88;TMEM9B;BIRC3;TLR2;LTF	5.07598	positive regulation of I-kappaB kinase/NF-kappaB signaling (GO:0043123)
77	regulation of protein localization to Cajal body (GO:1904869)	2022-08-07	7.23275e-07	3.27421e-05	0	0	63.2178	893.866	CCT3;CCT6A;CCT2;CCT8;CCT7;CCT5;CCT4	6.1407	regulation of protein localization to Cajal body (GO:1904869)	regulation of innate immune response (GO:0045088)	20/70	8.45437e-06	0.000468504	0	0	3.6924	43.1303	PTPN1;STAT1;STAT2;ERAP1;TNFAIP3;TRAFD1;XIAP;PTPN22;PTPN11;TYK2;SAMHD1;TIRAP;FGR;PLSCR1;IRF1;ADAM8;PTPN6;FCGR2B;IFNAR1;BIRC3	5.07292	regulation of innate immune response (GO:0045088)
78	positive regulation of protein localization to Cajal body (GO:1904871)	2022-08-07	7.23275e-07	3.27421e-05	0	0	63.2178	893.866	CCT3;CCT6A;CCT2;CCT8;CCT7;CCT5;CCT4	6.1407	positive regulation of protein localization to Cajal body (GO:1904871)	glycerophospholipid biosynthetic process (GO:0046474)	35/165	9.66166e-06	0.000528542	0	0	2.49341	28.7923	ARF3;MTMR3;SLC44A2;LPCAT1;PIK3CD;ABHD5;PIK3CB;MTMR6;SELENOI;PIK3R5;PGS1;PTDSS1;GPAT4;INPP5D;PIP4K2A;PIP4K2B;CPNE3;PIP5K1C;CEPT1;SBF1;PCYT1A;STARD7;PLEKHA2;DDHD1;PLSCR1;PIKFYVE;SYNJ1;PITPNM1;PIK3CA;LPCAT2;PI4KA;FAR1;GPD1L;LPIN2;CDS2	5.01495	glycerophospholipid biosynthetic process (GO:0046474)
79	cellular macromolecule biosynthetic process (GO:0034645)	67/368	9.31698e-07	4.16434e-05	0	0	2.0381	28.3016	MRPS17;CREBZF;CALCOCO1;MRPS16;MCM7;MRPS14;MRPS12;MRPL36;MRPL34;MRPL35;MRPL32;PTMS;ING4;EEF1B2;MRPL42;EEF2K;MRPL9;PELO;TSFM;MRPS24;RFC2;MRPS18A;MRPS21;MRPS7;MRPS5;MRPL43;MRPL52;EEF1A1;EEF1G;POLG2;EEF1D;KCTD13;NHP2;TOP1;PTMA;MRRF;SET;GTF3C6;MRPL18;MRPS33;SNU13;GATA2;MRPL13;MRPL11;TBRG1;POLR2C;POLR2D;POLR2E;POLR2F;POLR2G;POLR2H;POLR2I;POLR2J;POLR2K;POLR2L;EEFSEC;DUT;SWT1;MRPL27;MRPL28;MRPL23;MRPL24;…	6.03072	cellular macromolecule biosynthetic process (GO:0034645)	positive regulation of cytokine production (GO:0001819)	43/221	1.02088e-05	0.000551403	0	0	2.24054	25.7489	PTGER4;ANKRD17;FAM49B;CEBPB;PTPN22;BRCA1;LY9;HIF1A;TANK;MALT1;C3;EP300;STAT6;RIPK1;LGALS9;LRRFIP1;CCR2;ZBP1;CREBBP;ANXA1;TGFB1;NFAM1;PDE4D;CYBA;NFKB1;TIRAP;RUNX1;PUM2;IL17RA;MAPK13;CCDC88B;FGR;ADAM17;RGCC;KARS;IRF1;RARA;PRKD2;IRF5;IL6ST;MYD88;ATF4;TLR2	4.99103	positive regulation of cytokine production (GO:0001819)
80	positive regulation of protein localization to chromosome, telomeric region (GO:1904816)	2022-11-08	1.23392e-06	5.30076e-05	0	0	24.0924	327.784	CCT6A;CCT2;DKC1;CCT8;CCT7;CCT5;CCT4;GNL3	5.90871	positive regulation of protein localization to chromosome, telomeric region (GO:1904816)	mRNA-containing ribonucleoprotein complex export from nucleus (GO:0071427)	25/101	1.12112e-05	0.00059798	0	0	3.03993	34.6509	SLBP;NUP205;POM121;SMG1;POLDIP3;SRSF1;SMG7;SMG5;NXF1;ALKBH5;NUP85;DHX38;SYMPK;AGFG1;NDC1;RANBP2;UPF1;NUP210;NUP155;NCBP1;CPSF2;NUP153;NUP93;NUP50;HNRNPA2B1	4.95035	mRNA-containing ribonucleoprotein complex export from nucleus (GO:0071427)
81	7-methylguanosine RNA capping (GO:0009452)	14/33	1.246e-06	5.30076e-05	0	0	6.67128	90.6998	NCBP2;GTF2H5;POLR2C;POLR2D;POLR2E;POLR2F;POLR2G;POLR2H;POLR2I;MNAT1;POLR2J;CMTR1;POLR2K;POLR2L	5.90448	7-methylguanosine RNA capping (GO:0009452)	mitotic sister chromatid segregation (GO:0000070)	22/83	1.15755e-05	0.000609784	0	0	3.3306	37.8577	SPAG5;PLK1;NCAPG;CDCA8;KIF23;KIF22;PDS5A;SMC4;WAPL;SMC2;CENPE;NIPBL;CCNB1;CHTF8;ESPL1;PAPD7;KIFC1;PRC1;KIF2C;NCAPD2;DLGAP5;KPNB1	4.93646	mitotic sister chromatid segregation (GO:0000070)
82	ATP biosynthetic process (GO:0006754)	14/33	1.246e-06	5.30076e-05	0	0	6.67128	90.6998	ATP5C1;ATP5J;ATP5G3;ATP5H;ATP5G2;ATP5O;ATP5F1;ATP5G1;MT-ATP8;ATP5L;NIPSNAP2;ATP5J2;ATP5E;ATP5D	5.90448	ATP biosynthetic process (GO:0006754)	protein transport (GO:0015031)	57/327	1.39627e-05	0.00072657	0	0	1.9622	21.9356	STEAP3;TFRC;RAB3D;CLTC;MIA3;TCIRG1;RAB44;GOLGA4;HERC2;LAMP2;TLK1;TMED7;ABCD1;TBC1D10B;RAB8B;NDC1;NSF;ATP6AP1;PRKCB;STX7;TBC1D8;TBC1D2B;SCAMP2;DNM2;RAB32;TBC1D4;ATP6V1B2;MYH9;ATP6V1A;MACF1;RAB1A;RAB5B;COPA;RAB5C;TMED10;UNC93B1;USO1;STX11;HSP90B1;DSCR3;SNX27;ATP6V0A2;TBC1D14;APOE;RAB6A;SEC31A;ATP6V0A1;CTSA;CD74;AP3D1;RAB27A;ARCN1;EHD1;CENPF;SEC23IP;GOLPH3;PPT1	4.85503	protein transport (GO:0015031)
83	7-methylguanosine mRNA capping (GO:0006370)	14/33	1.246e-06	5.30076e-05	0	0	6.67128	90.6998	NCBP2;GTF2H5;POLR2C;POLR2D;POLR2E;POLR2F;POLR2G;POLR2H;POLR2I;MNAT1;POLR2J;CMTR1;POLR2K;POLR2L	5.90448	7-methylguanosine mRNA capping (GO:0006370)	mitotic nuclear envelope disassembly (GO:0007077)	15/45	1.46946e-05	0.000755444	0	0	4.60881	51.2869	RANBP2;NDC1;NEK9;POM121;NUP205;NUP210;NUP155;PRKCB;PLK1;NUP153;NUP93;CTDNEP1;CCNB1;NUP85;NUP50	4.83284	mitotic nuclear envelope disassembly (GO:0007077)
84	mitochondrial respiratory chain complex IV biogenesis (GO:0097034)	2021-11-01	1.3261e-06	5.57434e-05	0	0	9.94922	134.646	COA3;COX19;CHCHD5;COX16;PET100;SCO2;COX17;COX14;TIMM21;BCS1L;COX20	5.87743	mitochondrial respiratory chain complex IV biogenesis (GO:0097034)	protein complex assembly (GO:0006461)	38/190	1.71345e-05	0.000866726	0	0	2.31606	25.4174	KMT2D;RAB1A;BLM;CAMK2D;TMED10;NCF1;AHNAK;LRRK2;GOSR2;CTSZ;USO1;TNFAIP3;NOD1;TANK;MALT1;SLC9A1;RBBP5;TRA2B;PPP6R3;EP300;RIPK1;CTSC;SEC31A;NSF;TLE3;CREBBP;DBNL;SEC24A;TRAPPC10;AMFR;AXIN1;SMARCA4;TNFRSF1A;F5;SEC23IP;CRK;SEC24C;MCU	4.76613	protein complex assembly (GO:0006461)
85	spliceosomal snRNP assembly (GO:0000387)	15/38	1.5739e-06	6.53816e-05	0	0	5.90636	78.9206	GEMIN2;LSM4;SNRPD2;SNRPD1;CLNS1A;SNRPG;STRAP;GEMIN6;SNRPE;SNRPD3;GEMIN7;SNRPF;GEMIN8;SNRPB;RBM22	5.80302	spliceosomal snRNP assembly (GO:0000387)	regulation of cellular response to heat (GO:1900034)	21/79	1.73236e-05	0.000866726	0	0	3.34249	36.6452	NDC1;RANBP2;HSP90AA1;NUP205;CAMK2D;POM121;CREBBP;NUP210;NUP155;NUP153;NUP93;DNAJB1;HSPH1;NUP85;NUP50;MAPKAPK2;MLST8;EP300;MAPK1;IER5;MAPK3	4.76136	regulation of cellular response to heat (GO:1900034)
86	transcription elongation from RNA polymerase II promoter (GO:0006368)	26/96	1.66717e-06	6.8451e-05	0	0	3.37372	44.8852	GTF2A2;ELOF1;GTF2B;WDR61;RTF1;POLR2C;POLR2D;POLR2E;POLR2F;ELOB;POLR2G;ELOC;POLR2H;POLR2I;POLR2J;POLR2K;POLR2L;TAF15;NCBP2;TAF10;TAF11;ELP1;ELP4;GTF2H5;TCEA1;MNAT1	5.77802	transcription elongation from RNA polymerase II promoter (GO:0006368)	regulated exocytosis (GO:0045055)	32/149	1.75588e-05	0.000866726	0	0	2.5309	27.7133	APP;FAM49B;ORM1;TMED10;WDR1;ITGA2B;PLEK;ENDOD1;PPP3CB;RAB11FIP1;SYNGR2;TMSB4X;LAMP2;PSAP;FLNA;QSOX1;LYN;ABCC4;TGFB1;APLP2;ACTN1;ACTN4;GTPBP2;TUBA4A;MANF;F5;DNAJC5;SELENOP;TLN1;CALM1;VCL;PF4	4.7555	regulated exocytosis (GO:0045055)
87	positive regulation of canonical Wnt signaling pathway (GO:0090263)	29/114	1.75204e-06	7.11087e-05	0	0	3.10105	41.1036	PSMD10;PSMD12;PSMB10;PSMA7;PSMD8;PSMB6;PSMD6;PSMB4;PSMD7;PSMB5;UBB;PSMB2;RUVBL1;PSMB1;SOX4;PSMB8;PSMA5;GPRC5B;PSMA3;PSMC5;PSMA4;PSMC6;PSMA1;PSMA2;PSMC4;PSMC2;PSME1;PIN1;UBA52	5.75646	positive regulation of canonical Wnt signaling pathway (GO:0090263)	proteasome-mediated ubiquitin-dependent protein catabolic process (GO:0043161)	52/292	1.79087e-05	0.000866726	0	0	2.01197	21.9913	UBE2D3;BUB1B;UBE3A;ARRB1;AUP1;ARRB2;CDC20;HERC2;PSMD2;AXIN1;ARMC8;DDB1;CDC34;SELENOS;NEMF;KCTD10;TBL1XR1;PSME3;PSME4;PLAA;SPOPL;MAN1B1;ANAPC1;SEL1L;RNF38;DERL1;UBR3;UBR2;HSP90B1;AURKA;BAG6;CCNB1;ZNRF2;OS9;HECTD4;UBQLN1;HSPA5;UBE2C;EDEM1;AMFR;PLK1;SYVN1;WWP2;UBE2G2;MARCH6;CUL4A;ABTB1;RNF145;STT3B;FBXL5;NFE2L2;TAF1	4.74694	proteasome-mediated ubiquitin-dependent protein catabolic process (GO:0043161)
88	positive regulation of gene expression, epigenetic (GO:0045815)	17/48	1.91708e-06	7.69227e-05	0	0	4.96922	65.4184	SMARCD1;ELOF1;H2AFY;H3F3A;DDX21;SLC50A1;ARID1B;TAF1D;HIST1H4A;ZNRD1;TWISTNB;POLR2E;POLR2F;POLR2H;POLR2K;ASF1A;POLR2L	5.71736	positive regulation of gene expression, epigenetic (GO:0045815)	DNA methylation (GO:0006306)	2018-09-01	1.8078e-05	0.000866726	0	0	9.2001	100.473	ATF7IP;KMT2E;DNMT1;EHMT2;ATRX;DNMT3A;BAZ2A;FOS;GATAD2A	4.74285	DNA methylation (GO:0006306)
89	respiratory chain complex IV assembly (GO:0008535)	2026-12-01	2.44758e-06	9.71057e-05	0	0	7.75481	100.195	COX19;CHCHD5;COA3;COX16;PET100;SCO2;COX17;COX14;TIMM21;BCS1L;COA6;COX20	5.61126	respiratory chain complex IV assembly (GO:0008535)	membrane protein ectodomain proteolysis (GO:0006509)	2018-09-01	1.8078e-05	0.000866726	0	0	9.2001	100.473	ADAM17;SPPL2B;ERAP1;SPPL2A;PSEN2;ADAM10;MYH9;PRTN3;PSEN1	4.74285	membrane protein ectodomain proteolysis (GO:0006509)
90	positive regulation of Wnt signaling pathway (GO:0030177)	33/141	2.6166e-06	0.000102658	0	0	2.77936	35.7249	PSMD10;PSMD12;PSMB10;PSMA7;PSMD8;PSMB6;PSMD6;HHEX;PSMB4;PSMD7;PSMB5;UBB;PSMB2;RUVBL1;PSMB1;SOX4;CSNK2A1;CSNK1E;PSMB8;PSMA5;GPRC5B;PSMA3;PSMC5;PSMA4;PSMC6;PSMA1;PSMA2;PSMC4;PSMC2;PSME1;PIN1;UBA52;ATP6V0C	5.58226	positive regulation of Wnt signaling pathway (GO:0030177)	ATP-dependent chromatin remodeling (GO:0043044)	1931-12-01	1.88568e-05	0.000894022	0	0	5.81627	63.2731	SMARCD2;PBRM1;SMARCC2;CHD8;MBD2;SMARCA5;ANP32E;SPTY2D1;MTA2;ACTB;GATAD2B;SMARCA4	4.72453	ATP-dependent chromatin remodeling (GO:0043044)
91	positive regulation of establishment of protein localization to telomere (GO:1904851)	2022-09-07	2.97131e-06	0.000115294	0	0	31.6071	402.248	CCT6A;CCT2;DKC1;CCT8;CCT7;CCT5;CCT4	5.52705	positive regulation of establishment of protein localization to telomere (GO:1904851)	protein import into nucleus (GO:0006606)	25/104	1.93035e-05	0.000905144	0	0	2.924	31.7407	POM121;CBLB;IPO7;IPO5;NUP85;TRPS1;AKT1;FAM53B;TNPO1;JAK2;TNPO2;TNPO3;KPNA1;PDIA3;RANBP2;TGFB1;NUP155;SYK;STAT3;NUP153;NUP93;MCM3AP;BCL6;NUP50;KPNB1	4.71436	protein import into nucleus (GO:0006606)
92	positive regulation of establishment of protein localization (GO:1904951)	2022-12-08	3.3751e-06	0.000129538	0	0	18.0683	227.644	CCT6A;CCT2;PTP4A3;DKC1;CCT8;CCT7;CCT5;CCT4	5.47171	positive regulation of establishment of protein localization (GO:1904951)	positive regulation of leukocyte degranulation (GO:0043302)	2022-11-07	2.04056e-05	0.0009389	0	0	16.0882	173.748	FGR;ITGAM;SYK;LAMP1;AP1G1;ITGB2;CD177	4.69025	positive regulation of leukocyte degranulation (GO:0043302)
93	RNA export from nucleus (GO:0006405)	29/120	5.29409e-06	0.000199194	0	0	2.89562	35.1786	NXT1;RBM8A;PHAX;U2AF1;HHEX;MAGOH;XPO5;HNRNPA1;RAE1;EIF5A;RANBP1;NPM1;SSB;NCBP2;THOC1;THOC3;MAGOHB;THOC7;WDR33;DDX39B;SARNP;SRSF3;RNPS1;SRSF5;SRSF6;SRSF7;RAN;SRSF9;NUP37	5.27621	RNA export from nucleus (GO:0006405)	membrane protein proteolysis (GO:0033619)	13/36	2.04925e-05	0.0009389	0	0	5.20665	56.2081	TGFB1;SPPL2B;SPPL2A;ERAP1;PSEN2;ADAM10;PSEN1;SPPL3;NFKB1;ADAM17;CTSH;MYH9;PRTN3	4.68841	membrane protein proteolysis (GO:0033619)
94	regulation of mitotic cell cycle phase transition (GO:1901990)	39/185	5.30282e-06	0.000199194	0	0	2.43203	29.5426	PSMD10;YWHAE;DYNC1I2;PSMD12;ANAPC16;DCTN2;CETN2;SSNA1;DCTN3;ZFP36L2;PSMB10;PSMA7;PSMD8;PSMB6;PSMD6;PSMB4;PSMD7;PSMB5;UBB;PSMB2;CDC26;PSMB1;UBE2E1;CSNK1E;TUBB4B;PSMB8;HAUS1;PSMA5;PSMA3;PSMC5;PSMA4;PSMC6;PSMA1;PSMA2;PSMC4;PSMC2;PSME1;CEP41;UBA52	5.27549	regulation of mitotic cell cycle phase transition (GO:1901990)	regulation of protein dephosphorylation (GO:0035304)	14/41	2.06835e-05	0.0009389	0	0	4.77785	51.5348	PPP1R15A;CDCA2;TGFB1;GBA;PRKCD;HTT;PPP2R5A;SPPL3;HSP90B1;PTPA;PPP1R2;PPP6R3;SYMPK;CALM1	4.68438	regulation of protein dephosphorylation (GO:0035304)
95	RNA 3'-end processing (GO:0031123)	19/62	5.76699e-06	0.00021435	0	0	4.00529	48.3173	RBM8A;NCBP2;THOC1;THOC3;U2AF1;MAGOHB;THOC7;WDR33;NUDT21;DDX39B;PABPN1;SARNP;MAGOH;SRSF3;RNPS1;SRSF5;SRSF6;SRSF7;SRSF9	5.23905	RNA 3'-end processing (GO:0031123)	response to UV (GO:0009411)	24/99	2.42018e-05	0.00108704	0	0	2.95588	31.4183	CDKN2D;USP47;CREBBP;GPX1;FMR1;REV1;NOC2L;CDC25A;AQP1;MAPK13;CCND1;PAPD7;POLD1;PCLAF;USP1;AKT1;EP300;BAK1;DTL;N4BP1;ELANE;RAD18;ATF4;TAF1	4.61615	response to UV (GO:0009411)
96	protein methylation (GO:0006479)	16/47	6.91939e-06	0.000254504	0	0	4.67456	55.5393	PRMT1;ETFB;METTL21A;CAMKMT;EEF1A1;TRMT112;METTL22;NTMT1;EEF2KMT;VCPKMT;ETFBKMT;FAM98B;SNRPD3;EEF1AKMT2;EEF1AKMT1;SNRPB	5.15993	protein methylation (GO:0006479)	protein sumoylation (GO:0016925)	19/69	2.5113e-05	0.00110807	0	0	3.50598	37.1358	TOP2A;NDC1;RANBP2;NUP205;POM121;NUP210;NUP155;CDCA8;NUP153;RANGAP1;SENP1;PIAS1;IFIH1;NUP93;INCENP;NUP85;NUP50;SP3;BIRC5	4.6001	protein sumoylation (GO:0016925)
97	cellular respiration (GO:0045333)	18/58	8.29316e-06	0.000301888	0	0	4.0777	47.7094	COX19;UQCRB;ETFB;UQCR10;SDHB;UQCRH;SIRT3;CHCHD5;NDUFS7;BLOC1S1;NDUFS4;NDUFS3;NDUFAF2;PMPCB;SDHAF4;UQCRC2;NDUFV2;COX20	5.08128	cellular respiration (GO:0045333)	positive regulation of cellular metabolic process (GO:0031325)	23/93	2.51892e-05	0.00110807	0	0	3.03434	32.131	NSF;RAB1A;TGFB1;ANXA2;UHRF1;GADD45A;FMR1;ECE1;ARRB1;SCRIB;ARRB2;MAPK14;KLF4;HIF1A;ACACA;TGFBR2;NFKBIA;ACLY;AKT1;RIPK1;APOE;XDH;EIF4G1	4.59879	positive regulation of cellular metabolic process (GO:0031325)
98	regulation of establishment of protein localization to telomere (GO:0070203)	2022-10-07	9.04316e-06	0.00032583	0	0	21.0702	244.699	CCT6A;CCT2;DKC1;CCT8;CCT7;CCT5;CCT4	5.04368	regulation of establishment of protein localization to telomere (GO:0070203)	toll-like receptor signaling pathway (GO:0002224)	22/87	2.58733e-05	0.00111796	0	0	3.12494	33.0066	ITGAM;MAP3K1;CHUK;UNC93B1;UBE2D3;ITGB2;CD180;IRAK4;CTSS;TIRAP;HSP90B1;IKBKB;MAPKAPK3;MAPKAPK2;RIPK1;TAB2;S100A9;S100A8;MYD88;CTSB;TLR2;BIRC3	4.58715	toll-like receptor signaling pathway (GO:0002224)
99	nucleic acid metabolic process (GO:0090304)	22/81	9.77749e-06	0.000345243	0	0	3.38214	39.0144	HNRNPA3;NCBP2;LSM1;DNTT;HNRNPK;POLR2C;HNRNPF;XRN2;POLR2D;POLR2E;POLR2F;POLR2G;POLR2H;HNRNPC;POLR2I;HNRNPA1;RAD9B;POLR2J;POLR2K;RAN;POLR2L;HNRNPA0	5.00977	nucleic acid metabolic process (GO:0090304)	mitotic nuclear division (GO:0140014)	20/75	2.59382e-05	0.00111796	0	0	3.3558	35.4365	SPAG5;UBE2C;PLK1;XIAP;CDCA8;KIF11;SMC4;TPX2;ESPL1;KIFC1;BIRC5;FLNA;MYBL2;CEP192;TUBGCP4;KPNB1;CLASP1;NDEL1;BIRC3;CLASP2	4.58606	mitotic nuclear division (GO:0140014)
100	RNA transport (GO:0050658)	22/81	9.77749e-06	0.000345243	0	0	3.38214	39.0144	RANBP1;NXT1;RBM8A;NCBP2;THOC1;THOC3;U2AF1;MAGOHB;THOC7;DDX39B;SARNP;MAGOH;XPO5;FLOT1;SRSF3;RNPS1;SRSF5;SRSF6;HNRNPA1;SRSF7;RAE1;SRSF9	5.00977	RNA transport (GO:0050658)	mitotic spindle assembly (GO:0090307)	15/47	2.6495e-05	0.00113054	0	0	4.32028	45.5295	XIAP;KIF23;KIF11;CDC14A;TPX2;RACGAP1;KIFC1;FLNA;BIRC5;MYBL2;CEP192;TUBGCP4;CLASP1;KPNB1;BIRC3	4.57684	mitotic spindle assembly (GO:0090307)

## Sheet: HSPC_pathways_12vs19
	pos.GO_Biological_Process_2018.Term	pos.GO_Biological_Process_2018.Overlap	pos.GO_Biological_Process_2018.P.value	pos.GO_Biological_Process_2018.Adjusted.P.value	pos.GO_Biological_Process_2018.Old.P.value	pos.GO_Biological_Process_2018.Old.Adjusted.P.value	pos.GO_Biological_Process_2018.Odds.Ratio	pos.GO_Biological_Process_2018.Combined.Score	pos.GO_Biological_Process_2018.Genes	pos.log10pval	pos.term	neg.GO_Biological_Process_2018.Term	neg.GO_Biological_Process_2018.Overlap	neg.GO_Biological_Process_2018.P.value	neg.GO_Biological_Process_2018.Adjusted.P.value	neg.GO_Biological_Process_2018.Old.P.value	neg.GO_Biological_Process_2018.Old.Adjusted.P.value	neg.GO_Biological_Process_2018.Odds.Ratio	neg.GO_Biological_Process_2018.Combined.Score	neg.GO_Biological_Process_2018.Genes	neg.log10pval	neg.term
1	mRNA processing (GO:0006397)	107/284	2.04625e-41	7.16598e-38	0	0	6.6453	622.598	EIF4A3;WDR83;HNRNPR;CCAR1;PNN;ALKBH5;SNRPD2;SNRPD1;MAGOH;CWC22;SNRPD3;PRKACA;TXNL4A;SRRM2;SCAF11;THOC3;ZCRB1;GTF2F1;GTF2F2;SRRM1;DDX39B;SARNP;SNRPG;SRSF3;SNRNP27;PPIE;PPIH;SNRPE;GEMIN6;SNRPF;AURKAIP1;SRSF6;SRSF7;SNRPA;SRSF9;DDX5;RBM8A;ZMAT2;PCBP2;PRPF38A;CPSF6;RBPMS;FUS;ALYREF;NONO;MAGOHB;LSM5;LSM4;LSM3;HNRNPL;HNRNPM;LSM8;LSM7;CDK7;HNRNPK;SNW1;LSM6;HNRNPF;HNRNPD;DDX46;DDX42;YBX1;PRPF19;UBL5;SNRNP…	40.689	mRNA processing (GO:0006397)	neutrophil mediated immunity (GO:0002446)	180/488	8.54949e-59	2.09412e-55	0	0	5.68103	759.592	CYFIP1;ATP8A1;RAB3D;STK10;RAB44;LGALS3;LAMP1;LAMP2;CLEC5A;TOM1;COTL1;SIRPA;CPNE3;CAPN1;OSTF1;PGLYRP1;CD177;DGAT1;CD300A;PRKCD;CYBB;MCEMP1;CYBA;ARMC8;ATP11A;SCAMP1;ARHGAP45;TYROBP;DOK3;SLPI;CRISPLD2;ADAM8;S100A9;S100A8;KPNB1;VCL;KMT2E;RAB5B;TMEM63A;HVCN1;C5AR1;UBR4;MGST1;FPR2;IQGAP1;CFP;GNS;C3;RAP1B;CNN2;SDCBP;NCSTN;ALDH3B1;PSAP;NEU1;MLEC;NCKAP1L;LTA4H;RAB6A;SLC15A4;S100A11;ELANE;ARSB;TXNDC5;ATP6V…	58.0681	neutrophil mediated immunity (GO:0002446)
2	mitochondrial translational elongation (GO:0070125)	57/88	8.18642e-39	1.33989e-35	0	0	19.7743	1734.17	MRPS17;MRPS15;MRPS16;MRPS14;MRPS12;MRPL38;MRPS10;MRPL36;MRPL34;MRPL35;MRPL32;MRPL3;MRPL2;CHCHD1;MRPS28;TSFM;MRPS26;MRPS24;MRPS25;MRPS23;MRPS18B;MRPL48;MRPS7;MRPL45;MRPL46;MRPS18C;MRPL52;MRPL50;MRPL51;AURKAIP1;DAP3;MRPS35;MRPS36;MRPS33;MRPL18;MRPL19;MRPS34;MRPS31;MRPL16;MRPL14;MRPL15;MRPS30;MRPL12;MRPL13;MRPL57;MRPL54;MRPL55;MRPL11;MRPL20;PTCD3;GADD45GIP1;MRPL27;MRPL28;MRPL24;MRPL21;MRPL22;MRPL30	38.0869	mitochondrial translational elongation (GO:0070125)	neutrophil activation involved in immune response (GO:0002283)	179/484	1.14182e-58	2.09412e-55	0	0	5.70287	760.862	CYFIP1;ATP8A1;RAB3D;STK10;RAB44;LGALS3;LAMP1;LAMP2;CLEC5A;TOM1;COTL1;SIRPA;CPNE3;CAPN1;OSTF1;PGLYRP1;CD177;DGAT1;CD300A;PRKCD;CYBB;MCEMP1;CYBA;ARMC8;ATP11A;SCAMP1;ARHGAP45;TYROBP;DOK3;SLPI;CRISPLD2;ADAM8;S100A9;S100A8;KPNB1;VCL;RAB5B;TMEM63A;HVCN1;C5AR1;UBR4;MGST1;FPR2;IQGAP1;CFP;GNS;C3;RAP1B;CNN2;SDCBP;NCSTN;ALDH3B1;PSAP;NEU1;MLEC;NCKAP1L;LTA4H;RAB6A;SLC15A4;S100A11;ELANE;ARSB;TXNDC5;ATP6V0A1;CT…	57.9424	neutrophil activation involved in immune response (GO:0002283)
3	RNA splicing, via transesterification reactions with bulged adenosine as nucleophile (GO:0000377)	94/237	1.14782e-38	1.33989e-35	0	0	7.18277	627.489	DDX46;EIF4A3;DDX42;WDR83;HNRNPR;YBX1;PRPF19;CCAR1;PNN;UBL5;SNRPD2;SNRPD1;SNRNP70;MAGOH;CWC22;SNRPD3;TXNL4A;BCAS2;SRRM2;NCBP2;ZCRB1;GTF2F1;GTF2F2;SRRM1;DDX39B;SYF2;SNRPG;SRSF3;SNRNP27;PPIE;PPIH;SNRPE;GEMIN6;NAA38;SNRPF;DNAJC8;SRSF6;SRSF7;SNRPA;SRSF9;RBM22;SF3B4;SF3B5;SF3B2;DDX5;RBM8A;SF3B6;WBP4;ZMAT2;PABPN1;POLR2C;TRA2B;PCBP2;POLR2D;POLR2E;POLR2F;RALY;SNRPB2;POLR2H;POLR2I;HNRNPA1;SF3B1;POLR2J;SRSF…	37.9401	RNA splicing, via transesterification reactions with bulged adenosine as nucleophile (GO:0000377)	neutrophil degranulation (GO:0043312)	178/480	1.52152e-58	2.09412e-55	0	0	5.72518	762.194	CYFIP1;ATP8A1;RAB3D;STK10;RAB44;LGALS3;LAMP1;LAMP2;CLEC5A;TOM1;COTL1;SIRPA;CPNE3;CAPN1;OSTF1;PGLYRP1;CD177;DGAT1;CD300A;PRKCD;CYBB;MCEMP1;CYBA;ARMC8;ATP11A;SCAMP1;ARHGAP45;TYROBP;DOK3;SLPI;CRISPLD2;ADAM8;S100A9;S100A8;KPNB1;VCL;RAB5B;TMEM63A;HVCN1;C5AR1;UBR4;MGST1;FPR2;IQGAP1;CFP;GNS;C3;RAP1B;CNN2;SDCBP;NCSTN;ALDH3B1;PSAP;NEU1;MLEC;NCKAP1L;LTA4H;RAB6A;SLC15A4;S100A11;ELANE;ARSB;TXNDC5;ATP6V0A1;CT…	57.8177	neutrophil degranulation (GO:0043312)
4	mRNA splicing, via spliceosome (GO:0000398)	99/262	1.6443e-38	1.43959e-35	0	0	6.64936	578.501	EIF4A3;WDR83;HNRNPR;CCAR1;PNN;SNRPD2;SNRPD1;MAGOH;CWC22;SNRPD3;TXNL4A;SRRM2;SCAF11;ZCRB1;GTF2F1;GTF2F2;SRRM1;DDX39B;CLNS1A;SNRPG;SRSF3;SNRNP27;PPIE;PPIH;SNRPE;GEMIN6;SNRPF;SRSF6;SRSF7;SNRPA;SRSF9;DDX5;RBM8A;DDX1;ZMAT2;PCBP2;PRPF38A;RBPMS;FUS;ALYREF;NONO;MAGOHB;LSM5;LSM4;LSM3;HNRNPL;HNRNPM;LSM8;LSM7;HNRNPK;SNW1;LSM6;HNRNPF;HNRNPD;DDX46;DDX42;YBX1;PRPF19;UBL5;SNRNP70;BCAS2;PRMT7;NCBP2;SYF2;NAA38;DN…	37.784	mRNA splicing, via spliceosome (GO:0000398)	vascular endothelial growth factor receptor signaling pathway (GO:0048010)	32/71	2.5277e-14	2.60921e-11	0	0	7.48843	234.454	CYFIP2;CYFIP1;BMPR2;NCF1;ROCK1;NCF2;ROCK2;ITGB3;NCF4;PXN;PIK3R2;PIK3CB;PIK3R1;ACTG1;CDC42;PTK2B;ITGAV;NCKAP1L;FYN;RAC1;PAK2;NCK1;CYBB;CYBA;MAPK14;VAV1;MAPK13;VEGFA;MAPKAPK2;ABI1;ELMO2;CRK	13.5973	vascular endothelial growth factor receptor signaling pathway (GO:0048010)
5	translational elongation (GO:0006414)	62/106	2.86581e-38	2.00722e-35	0	0	15.188	1312.93	MRPS17;MRPS15;MRPS16;MRPS14;MRPS12;MRPL38;MRPS10;MRPL36;MRPL34;MRPL35;MRPL32;EEF1B2;MRPL3;MRPL2;RACK1;CHCHD1;MRPS28;TSFM;MRPS26;MRPS24;MRPS25;MRPS23;MRPS18B;MRPL48;MRPS7;MRPL45;MRPL46;MRPS18C;EEF1A1;EEF1G;MRPL52;MRPL50;MRPL51;EEF1D;AURKAIP1;DAP3;MRPS35;MRPS36;MRPL18;MRPS33;MRPL19;MRPS34;MRPL16;MRPS31;MRPL14;MRPL15;MRPS30;MRPL12;MRPL13;MRPL57;MRPL54;MRPL11;MRPL55;MRPL20;PTCD3;GADD45GIP1;MRPL27;MRP…	37.5428	translational elongation (GO:0006414)	vesicle-mediated transport (GO:0016192)	90/411	5.32704e-13	4.39907e-10	0	0	2.59515	73.3409	DENND1C;APP;WIPF1;LRRK2;CLTC;NCF4;SNAP23;MIA3;SNX11;PIK3C2A;EEA1;ACTR1A;RINL;KIF13A;TOM1;RAC2;ANKFY1;VPS35;CPNE3;KIF1B;ERC1;RAC1;SNAP29;VPS39;SCYL2;AGFG1;NSF;VPS18;ANXA2;VPS33A;APLP2;STX7;RHOG;ZFYVE21;TSC2;LMTK2;ARAP3;SCRIB;ARAP1;RHOB;DNM2;ARL4C;ACAP2;TBC1D4;HEATR5B;KIF16B;PIK3C3;RIN3;SEC22C;RAB5B;MGRN1;DCTN1;GOSR2;USO1;TGFBRAP1;GOSR1;PIK3R4;WAS;VPS26A;AGAP3;ADRB2;LRP8;STX11;CDC42;VPS11;RAB29;VPS…	12.2735	vesicle-mediated transport (GO:0016192)
6	mitochondrial translational termination (GO:0070126)	57/90	5.21631e-38	3.04459e-35	0	0	18.5738	1594.49	MRPS17;MRPS15;MRPS16;MRPS14;MRPS12;MRPL38;MRPS10;MRPL36;MRPL34;MRPL35;MRPL32;MRPL3;MRPL2;CHCHD1;MRPS28;MRPS26;MRPS24;MRPS25;MRPS23;MRPS18B;MRPL48;MRPS7;MRPL45;MRPL46;MRPS18C;MRPL52;MRPL50;MRPL51;AURKAIP1;MRRF;DAP3;MRPS35;MRPS36;MRPS33;MRPL18;MRPL19;MRPS34;MRPS31;MRPL16;MRPL14;MRPL15;MRPS30;MRPL12;MRPL13;MRPL57;MRPL54;MRPL55;MRPL11;MRPL20;PTCD3;GADD45GIP1;MRPL27;MRPL28;MRPL24;MRPL21;MRPL22;MRPL30	37.2826	mitochondrial translational termination (GO:0070126)	cytokine-mediated signaling pathway (GO:0019221)	122/634	7.14326e-13	4.91575e-10	0	0	2.21888	62.0565	IFITM3;CSF3R;IL1RAP;ICAM1;MYC;TRIM25;MAP3K8;JUNB;IL15RA;IL1R2;HGF;PRKCD;TALDO1;MID1;PSME3;PSME4;IL6ST;SQSTM1;IFNAR1;CSF1R;EBI3;CSF2RB;PIK3R1;ADIPOR1;HIF1A;CSF2RA;HSP90B1;RAP1B;CNN2;SOCS3;INPP5D;RIPK1;CD300LF;SOCS6;IP6K2;MCL1;CCR1;HSPA8;MSN;BST2;NFKBIA;BCL6;TOLLIP;LCN2;GRB2;TAB2;MYD88;BCL2L1;ITGB1;CDKN1A;ITGAM;ITGB2;PIK3CD;ADAR;PIK3CB;IKBKB;TMSB4X;LBP;JAK2;JAK3;JAK1;CCR2;ANXA1;ANXA2;CHUK;SYK;IFNGR…	12.1461	cytokine-mediated signaling pathway (GO:0019221)
7	translational termination (GO:0006415)	59/97	7.65146e-38	3.82792e-35	0	0	16.711	1428.18	MRPS17;MRPS15;MRPS16;MRPS14;MRPS12;MRPL38;MRPS10;MRPL36;MRPL34;MRPL35;MRPL32;MRPL3;TRMT112;MRPL2;CHCHD1;MRPS28;MRPS26;MRPS24;MRPS25;MRPS23;MRPS18B;MRPL48;MRPS7;MRPL45;MRPL46;MRPS18C;MRPL52;MRPL50;MRPL51;AURKAIP1;MRRF;DAP3;MRPS35;MRPS36;MRPL18;MRPS33;MRPL19;MRPS34;MRPL16;MRPS31;MRPL14;MRPL15;MRPS30;MRPL12;MRPL13;MRPL57;GSPT1;MRPL54;MRPL11;MRPL55;MRPL20;PTCD3;GADD45GIP1;MRPL27;MRPL28;MRPL24;MRPL21;…	37.1163	translational termination (GO:0006415)	transmembrane receptor protein tyrosine kinase signaling pathway (GO:0007169)	87/397	1.24904e-12	7.36757e-10	0	0	2.5952	71.1308	CYFIP2;CYFIP1;BMPR2;NCF1;NCF2;ITGB3;NCF4;SLA;PTPRJ;PIK3CB;TCIRG1;PIK3C2A;AP2A2;ACTG1;ITGAV;AP3S1;RAC1;JAK2;ATP6V1E1;JAK3;JAK1;NCK1;ACTR3;PSENEN;ACTR2;ATP6V1G1;ATP6V0B;SYK;ATP6AP1;HGF;TSC2;CYBB;CYBA;MMP9;VAV1;FGR;HCK;KIF16B;DDIT4;MAPKAPK2;ATP6V1B2;RAPGEF2;ELMO2;LCP2;ATP6V0D1;CRK;ATP6V1A;CSF1R;ROCK1;RGS14;ROCK2;MVP;PXN;NEDD9;PIK3R2;PIK3R1;ADRB2;CBL;RASGRP4;CDC42;SDCBP;NCSTN;ATP6V0A2;PTK2B;NCKAP1L;F…	11.9034	transmembrane receptor protein tyrosine kinase signaling pathway (GO:0007169)
8	mitochondrial ATP synthesis coupled electron transport (GO:0042775)	53/86	1.538e-34	6.73261e-32	0	0	17.2297	1341.46	MT-ND6;COX7B;MT-ND4;NDUFA11;MT-CO1;NDUFA10;TAZ;COX6A1;MT-ND2;MT-ND3;MT-ND1;UQCRFS1;PMPCB;COX8A;NDUFC2;NDUFC1;SDHC;SDHA;COX7A2L;NDUFS8;NDUFS6;NDUFS4;NDUFS3;UQCRC1;MT-CO2;UQCRC2;MT-CO3;NDUFB9;NDUFB8;NDUFB6;UQCRB;NDUFB11;NDUFB5;NDUFB4;NDUFB2;UQCR11;UQCR10;COX5B;UQCRH;CYC1;NDUFV2;NDUFA8;NDUFA7;NDUFA6;UQCC3;NDUFA5;NDUFA4;NDUFA2;COX6C;COQ7;UQCRQ;NDUFAB1;NDUFAF1	33.813	mitochondrial ATP synthesis coupled electron transport (GO:0042775)	phosphorylation (GO:0016310)	85/387	1.99792e-12	1.03118e-09	0	0	2.60116	70.0725	DGKG;APP;DGKD;LRRK2;PIK3CD;PIK3CB;LIMD1;IKBKB;LIPE;STK10;PPP3CB;PPP4R1;TLK1;MAP3K8;NEK2;JAK2;JAK3;JAK1;MAP3K5;MAP4K2;CHUK;SYK;PRKCB;PDPK1;PRKCD;LMTK2;PRKCA;IRAK3;OXSR1;DGKZ;TGFBR1;TGFBR2;ERN1;LATS1;FGR;HCK;LATS2;CREB1;MAPKAPK2;RARA;FAM20B;PIK3C3;ULK1;SGK1;HCST;PRKAA1;CAMK2D;ROCK2;PNKP;STK39;PIK3R4;ACVR1B;NUAK2;MKNK1;STK38;PTK2B;FYN;FNIP2;PAK2;NADK;MARK2;MAPK3;LYN;MAP3K2;MAP3K1;GK;TNK2;INSR;STAT3;…	11.6994	phosphorylation (GO:0016310)
9	mitochondrial translation (GO:0032543)	59/108	3.47354e-34	1.35159e-31	0	0	12.9517	997.835	MRPS17;MRPS15;MRPS16;MRPS14;MRPS12;MRPL38;MRPS10;MRPL36;MRPL34;MRPL35;MRPL32;MRPL3;MRPL2;CHCHD1;MRPS28;TSFM;MRPS26;MRPS24;MRPS25;MRPS23;MRPS18B;MRPL48;MRPS7;MRPL45;MRPL46;MRPS18C;MRPL52;MRPL50;MRPL51;AURKAIP1;MRRF;DAP3;MRPS35;MRPS36;MRPL18;MRPS33;MRPL19;MRPS34;MRPL16;MRPS31;MRPL14;MRPL15;MRPS30;MRPL12;MRPL13;MRPL57;MRPL54;MRPL11;MRPL55;MRPL20;PTCD3;GADD45GIP1;NDUFA7;MRPL27;MRPL28;MRPL24;MRPL21;MR…	33.4592	mitochondrial translation (GO:0032543)	protein phosphorylation (GO:0006468)	96/471	7.53547e-12	3.45711e-09	0	0	2.36975	60.6926	APP;SMG1;LRRK2;PIK3CD;PIK3CB;IKBKB;LIPE;STK10;PPP3CB;PPP4R1;SLK;TLK1;MAP3K8;NEK2;ERC1;JAK2;JAK3;JAK1;MAP3K5;MAP4K2;CAMK1D;CHUK;SYK;PRKCB;PDPK1;PRKCD;LMTK2;PRKCA;IRAK3;OXSR1;BAZ1B;TGFBR1;UHMK1;TGFBR2;ERN1;LATS1;FGR;HCK;LATS2;CREB1;MAPKAPK2;RARA;FAM20B;CRY1;ULK2;PIK3C3;ULK1;SGK1;HCST;TLR2;CSF1R;PRKAA1;CAMK2D;CAB39;TNKS;ROCK2;STK39;PIK3R4;PRKX;ACVR1B;NUAK2;GRK2;MKNK1;STK38;PTK2B;FYN;RIPK1;FNIP2;PAK2…	11.1229	protein phosphorylation (GO:0006468)
10	respiratory electron transport chain (GO:0022904)	54/95	1.33594e-32	4.67845e-30	0	0	14.1316	1037.16	MT-ND6;COX7B;MT-ND4;NDUFA11;MT-CO1;NDUFA10;ETFA;ETFB;COX6A1;MT-ND2;MT-ND3;MT-ND1;UQCRFS1;PMPCB;COX8A;NDUFC2;NDUFC1;SDHC;SDHA;SDHB;COX7A2L;NDUFS8;NDUFS6;NDUFS4;NDUFS3;UQCRC1;MT-CO2;UQCRC2;MT-CO3;NDUFB9;NDUFB8;NDUFB6;UQCRB;NDUFB11;NDUFB5;NDUFB4;NDUFB2;UQCR11;UQCR10;COX5B;UQCRH;CYC1;NDUFV2;NDUFA8;NDUFA7;NDUFA6;UQCC3;NDUFA5;NDUFA4;NDUFA2;COX6C;UQCRQ;NDUFAB1;NDUFAF1	31.8742	respiratory electron transport chain (GO:0022904)	phosphatidylinositol metabolic process (GO:0046488)	37/113	3.0624e-11	1.22852e-08	0	0	4.44532	107.618	ARF3;MTMR1;CSF1R;SMG1;MTMR3;MTMR12;PIK3R4;PIK3CD;PIK3R2;PIK3R1;PIK3CB;MTMR4;PIK3C2A;MTMR6;PIK3R5;EFR3A;INPP5D;PLCG2;PIP4K2A;PIP4K2B;PIP5K1B;PIP4K2C;PIP5K1C;SBF1;IP6K2;PLEKHA1;PLEKHA2;MBOAT7;TTC7B;ZFYVE21;INPP4A;FIG4;PIKFYVE;SYNJ1;PITPNM1;PLBD1;PIK3C3	10.5139	phosphatidylinositol metabolic process (GO:0046488)
11	mitochondrial respiratory chain complex assembly (GO:0033108)	49/98	2.8103e-26	8.94698e-24	0	0	10.6933	629.129	MT-ND6;MT-ND4;NDUFA11;NDUFA10;MT-ND2;ECSIT;TAZ;MT-ND3;MT-ND1;CHCHD5;NDUFC2;NDUFC1;OXA1L;IMMP1L;NDUFS8;SCO2;NDUFS6;NDUFS4;SDHAF1;NDUFS3;SDHAF4;COX19;NDUFB9;NDUFB8;UQCRB;NDUFB6;DMAC1;NDUFB11;NDUFB5;COX18;NDUFB4;NDUFB2;UQCR10;COX14;NDUFV2;NDUFA8;NDUFA7;NDUFA6;UQCC3;NDUFA5;UQCC2;NDUFA2;NDUFAF8;NDUFAF6;NDUFAF7;NDUFAB1;NDUFAF2;NDUFAF1;COX20	25.5512	mitochondrial respiratory chain complex assembly (GO:0033108)	protein transport (GO:0015031)	73/327	3.27288e-11	1.22852e-08	0	0	2.64672	63.8991	TFRC;RAB3D;CLTC;ARHGAP1;SNX13;MIA3;VLDLR;TCIRG1;RAB44;HERC2;KIF13A;LAMP2;TOM1;TLK1;ARFIP1;VPS35;ATP6V1E1;TMED7;ABCD1;TBC1D22B;RAB8B;YWHAH;ARRDC4;NDC1;NSF;ATP6V1G1;ATP6V0B;COG7;ATP6AP1;PRKCB;STX7;TBC1D8;LMTK2;TBC1D2B;SCAMP1;SCAMP2;DNM2;RAB32;TBC1D1;ZFYVE16;TBC1D4;ATP6V1B2;ATP6V0D1;ATP6V1A;UNC119B;MACF1;RAB5B;COPA;UNC93B1;USO1;VPS26A;STX11;HSP90B1;GGA1;DSCR3;GGA3;RAB24;ATP6V0A2;RAB29;TBC1D14;RAB6A;…	10.4851	protein transport (GO:0015031)
12	negative regulation of ubiquitin-protein ligase activity involved in mitotic cell cycle (GO:0051436)	40/72	5.66574e-24	1.65345e-21	0	0	13.3087	712.385	PSMD10;PSMD12;PSMD11;ANAPC15;PSMD14;PSMD13;BUB1B;PSMB10;PSMA7;ANAPC11;PSMD8;PSMB6;PSMB7;PSMD6;PSMB4;CDC23;PSMB5;PSMD4;UBB;PSMB2;PSMB3;UBC;PSMB1;FBXO5;BUB3;ANAPC7;UBE2C;UBE2E1;PSMB8;PSMB9;PSMA6;PSMC5;PSMC6;PSMC3;PSMA2;PSMC4;PSMC2;CDC16;ANAPC2;MAD2L1	23.2467	negative regulation of ubiquitin-protein ligase activity involved in mitotic cell cycle (GO:0051436)	cellular protein modification process (GO:0006464)	165/1002	5.08571e-11	1.74991e-08	0	0	1.84381	43.7019	APP;LRR1;FBXO21;DCAF5;LIPE;STK10;PPP4R1;PPP4R2;MAP3K8;NEK2;SBF1;MAP3K5;FBXW4;ATG3;COG7;PRKCB;APLP2;PRKCD;COG3;SHISA5;ALG3;LMTK2;PRKCA;ALG1;PDIA6;ERN1;CTDNEP1;CDC34;PSME3;PSME4;MAPKAPK2;ULK1;CUL9;CUL7;MTMR3;STK39;PIK3R4;COPS7B;MTMR4;HIF1A;MTMR6;HSP90B1;C3;SOCS3;NUAK2;MAN2A2;HLCS;MAN2A1;STK38;ST8SIA4;ST3GAL4;SOCS6;ARSB;ST3GAL2;MARK2;LYN;ICMT;INSR;EIF2AK3;KLHL21;ABCA7;EIF2AK4;SSH2;CLK3;PTPRC;CDK5;WN…	10.2936	cellular protein modification process (GO:0006464)
13	regulation of ubiquitin-protein ligase activity involved in mitotic cell cycle (GO:0051439)	40/73	1.14859e-23	3.09411e-21	0	0	12.9047	681.64	PSMD10;PSMD12;PSMD11;ANAPC15;PSMD14;PSMD13;BUB1B;PSMB10;PSMA7;ANAPC11;PSMD8;PSMB6;PSMB7;PSMD6;PSMB4;CDC23;PSMB5;PSMD4;UBB;PSMB2;PSMB3;UBC;PSMB1;FBXO5;BUB3;ANAPC7;UBE2C;UBE2E1;PSMB8;PSMB9;PSMA6;PSMC5;PSMC6;PSMC3;PSMA2;PSMC4;PSMC2;CDC16;ANAPC2;MAD2L1	22.9398	regulation of ubiquitin-protein ligase activity involved in mitotic cell cycle (GO:0051439)	response to endoplasmic reticulum stress (GO:0034976)	35/107	1.07291e-10	3.40772e-08	0	0	4.43511	101.81	PPP1R15B;CEBPB;ATF6B;SEL1L;ITPR1;FAM129A;DERL1;TXNDC11;ATP2A2;PIK3R2;PIK3R1;HSP90B1;HERPUD1;BCL2L11;TRIM25;BAK1;MAP3K5;TXNDC5;NCK1;PDIA3;HSPA5;EIF2AK3;SYVN1;MARCH6;PDIA6;PDIA5;PDIA4;ERN1;TMX3;SELENOS;TMEM259;HYOU1;P4HB;ATF6;ATF4	9.96944	response to endoplasmic reticulum stress (GO:0034976)
14	anaphase-promoting complex-dependent catabolic process (GO:0031145)	41/80	9.6907e-23	2.42406e-20	0	0	11.1952	567.467	PSMD10;PSMD12;PSMD11;ANAPC15;PSMD14;PSMD13;BUB1B;PSMB10;PSMA7;AURKA;ANAPC11;PSMD8;PSMB6;PSMB7;PSMD6;PSMB4;CDC23;PSMB5;PSMD4;UBB;PSMB2;PSMB3;UBC;PSMB1;BUB3;ANAPC7;UBE2C;UBE2E1;PSMB8;PSMB9;PSMA6;PSMC5;PSMC6;PSMC3;PSMA2;UBE2S;PSMC4;PSMC2;CDC16;ANAPC2;MAD2L1	22.0136	anaphase-promoting complex-dependent catabolic process (GO:0031145)	regulation of apoptotic process (GO:0042981)	139/816	1.79487e-10	5.29359e-08	0	0	1.91119	42.8888	ANKLE2;TRIO;CIB1;UBE2Z;PREX1;STK10;SLK;RASSF2;MYC;ARHGDIA;CLEC5A;TNFSF10;MAP3K8;MAP3K5;TGM2;MAP2K4;AREL1;ACTN1;HGF;LMTK2;SCRIB;MADD;IL6ST;ATF6;SQSTM1;ATF4;CSF1R;MAGED1;STK39;PIK3R1;HSP90B1;ABR;NCSTN;PRDX5;BCL2L11;NUAK2;NCKAP1L;RIPK1;TXNDC5;IP6K2;MCL1;XBP1;GADD45B;CBX4;HSPA5;GADD45A;INSR;DHCR24;GADD45G;SETX;NFKBIA;CDK5;BCL6;BCL3;PPT1;NF2;MYD88;MAP3K11;BCL2L1;ITGB1;DDX3X;HIP1;CITED2;KIF14;IKBKB;FLC…	9.74597	regulation of apoptotic process (GO:0042981)
15	positive regulation of ubiquitin-protein ligase activity involved in regulation of mitotic cell cycle transition (GO:0051437)	40/77	1.65998e-22	3.87549e-20	0	0	11.5071	577.082	PSMD10;PSMD12;PSMD11;ANAPC15;PSMD14;PSMD13;BUB1B;PSMB10;PSMA7;ANAPC11;PSMD8;PSMB6;PSMB7;PSMD6;PSMB4;CDC23;PSMB5;PSMD4;UBB;PSMB2;PSMB3;UBC;PSMB1;FBXO5;BUB3;ANAPC7;UBE2C;UBE2E1;PSMB8;PSMB9;PSMA6;PSMC5;PSMC6;PSMC3;PSMA2;PSMC4;PSMC2;CDC16;ANAPC2;MAD2L1	21.7799	positive regulation of ubiquitin-protein ligase activity involved in regulation of mitotic cell cycle transition (GO:0051437)	endosomal transport (GO:0016197)	56/230	2.05913e-10	5.66811e-08	0	0	2.95118	65.8219	DENND1C;CLTC;ARHGAP1;EEA1;KIF13A;TOM1;ANKFY1;VPS35;ERC1;VPS39;SCYL2;VPS18;VPS33A;VPS13C;ZFYVE21;LMTK2;SCRIB;VPS37A;RHOB;DOPEY1;ARL4C;DOPEY2;ZFYVE16;HEATR5B;KIF16B;PIK3C3;STAM2;SQSTM1;SDCCAG3;MGRN1;DCTN1;GOSR2;TGFBRAP1;GOSR1;PIK3R4;VPS26A;ADRB2;AP5M1;MVB12B;VPS11;RAB29;VPS54;RAB6A;EPS15;SPAG9;MON2;SORT1;HOOK3;EHD1;RGP1;FAM160A2;SNX18;PIKFYVE;HOOK1;VIPAS39;PICALM	9.68632	endosomal transport (GO:0016197)
16	negative regulation of ubiquitin protein ligase activity (GO:1904667)	40/78	3.12256e-22	6.83451e-20	0	0	11.2037	554.786	PSMD10;PSMD12;PSMD11;ANAPC15;PSMD14;PSMD13;BUB1B;PSMB10;PSMA7;ANAPC11;PSMD8;PSMB6;PSMB7;PSMD6;PSMB4;CDC23;PSMB5;PSMD4;UBB;PSMB2;PSMB3;UBC;PSMB1;FBXO5;BUB3;ANAPC7;UBE2C;UBE2E1;PSMB8;PSMB9;PSMA6;PSMC5;PSMC6;PSMC3;PSMA2;PSMC4;PSMC2;CDC16;ANAPC2;MAD2L1	21.5055	negative regulation of ubiquitin protein ligase activity (GO:1904667)	cellular response to cytokine stimulus (GO:0071345)	90/457	2.27349e-10	5.86703e-08	0	0	2.26396	50.2702	ITGB1;RIPOR2;CDKN1A;CSF3R;ITGAM;DOCK8;ITGB2;PIK3CD;CIB1;IL1RAP;PIK3CB;ICAM1;IKBKB;ZFP36;MYC;LBP;JAK2;JUNB;JAK3;JAK1;CCR2;ANXA1;CHUK;IFNGR1;IFNGR2;IL1R2;HGF;RC3H1;IL16;IRAK3;GAB2;IRAK4;TNFRSF1B;MMP9;VAV1;TNFRSF1A;HCK;CDC34;IRF1;HCLS1;IRF8;IL6ST;CRK;TNFRSF21;IFNAR1;CSF1R;SELPLG;CEBPD;DHX9;PTAFR;GBA;CXCR4;CSF2RB;PIK3R1;CBL;HIF1A;LRP8;CSF2RA;HSP90B1;ZFP36L1;SOCS3;SBNO2;ALOX5;INPP5D;TPR;CCL4;STAT6;FYN…	9.64331	cellular response to cytokine stimulus (GO:0071345)
17	positive regulation of ubiquitin protein ligase activity (GO:1904668)	41/83	5.96921e-22	1.22966e-19	0	0	10.3939	507.951	PSMD10;PSMD12;PSMD11;ANAPC15;PSMD14;PSMD13;BUB1B;PSMB10;PSMA7;ANAPC11;PSMD8;PSMB6;PSMB7;PSMD6;PSMB4;CDC23;PSMB5;PSMD4;UBB;PSMB2;PSMB3;UBC;PSMB1;FBXO5;BUB3;ANAPC7;UBE2C;UBE2E1;PSMB8;PSMB9;PSMA6;PSMC5;PSMC6;PSMC3;PSMA2;UBE2S;PSMC4;PSMC2;CDC16;ANAPC2;MAD2L1	21.2241	positive regulation of ubiquitin protein ligase activity (GO:1904668)	lysosomal transport (GO:0007041)	27/73	6.43788e-10	1.54236e-07	0	0	5.34122	113.04	SCARB2;MGRN1;TGFBRAP1;ADRB2;LAMP1;AP1G1;KIF13A;VPS11;ANKFY1;VPS54;VPS35;VPS39;SCYL2;ARSB;HGSNAT;VPS18;SORT1;VPS33A;HOOK3;SORL1;RHOB;GAK;FAM160A2;ZFYVE16;HOOK1;TMEM106B;VIPAS39	9.19126	lysosomal transport (GO:0007041)
18	NADH dehydrogenase complex assembly (GO:0010257)	36/65	1.19508e-21	2.09258e-19	0	0	13.1883	635.36	MT-ND6;NDUFB9;MT-ND4;NDUFB8;NDUFA11;NDUFB6;DMAC1;NDUFB11;NDUFB5;NDUFB4;NDUFA10;NDUFB2;ECSIT;TAZ;MT-ND2;MT-ND3;MT-ND1;NDUFV2;NDUFA8;NDUFA7;NDUFA6;NDUFA5;NDUFA2;NDUFC2;NDUFC1;OXA1L;NDUFAF8;NDUFS8;NDUFAF6;NDUFS6;NDUFAF7;NDUFS4;NDUFAB1;NDUFS3;NDUFAF2;NDUFAF1	20.9226	NADH dehydrogenase complex assembly (GO:0010257)	regulation of small GTPase mediated signal transduction (GO:0051056)	40/141	6.72376e-10	1.54236e-07	0	0	3.61669	76.3852	ARHGAP9;TRIO;GDI1;ARHGAP19;ARHGAP1;ARHGAP39;PIK3R2;FOXM1;RHOBTB2;ARHGAP4;FGD2;FGD3;CDC42;GNA13;PREX1;ABR;FGD4;RHOT2;SH3BP1;ARHGDIA;ARHGDIB;RAC2;RAC1;SRGAP2;RHOG;ARAP3;MYO9B;ARAP1;ARHGAP26;MYO9A;VAV1;CD2AP;ARHGAP45;ARHGAP23;RHOB;ARHGAP31;ARHGEF3;ARHGEF1;SQSTM1;SOS2	9.17239	regulation of small GTPase mediated signal transduction (GO:0051056)
19	mitochondrial respiratory chain complex I biogenesis (GO:0097031)	36/65	1.19508e-21	2.09258e-19	0	0	13.1883	635.36	MT-ND6;NDUFB9;MT-ND4;NDUFB8;NDUFA11;NDUFB6;DMAC1;NDUFB11;NDUFB5;NDUFB4;NDUFA10;NDUFB2;ECSIT;TAZ;MT-ND2;MT-ND3;MT-ND1;NDUFV2;NDUFA8;NDUFA7;NDUFA6;NDUFA5;NDUFA2;NDUFC2;NDUFC1;OXA1L;NDUFAF8;NDUFS8;NDUFAF6;NDUFS6;NDUFAF7;NDUFS4;NDUFAB1;NDUFS3;NDUFAF2;NDUFAF1	20.9226	mitochondrial respiratory chain complex I biogenesis (GO:0097031)	glycerophospholipid biosynthetic process (GO:0046474)	44/165	8.43372e-10	1.83278e-07	0	0	3.32385	69.4473	ARF3;MTMR1;MTMR3;MTMR12;SLC44A2;PIK3R4;LPCAT1;PIK3CD;PIK3R2;PCTP;PIK3R1;ABHD5;PIK3CB;MTMR4;PIK3C2A;MTMR6;PIK3R5;PGS1;INPP5D;PLCG2;PIP4K2A;PIP4K2B;CPNE3;PIP5K1B;PIP4K2C;PIP5K1C;CEPT1;SBF1;PCYT1A;PLEKHA1;PLEKHA2;DDHD1;INPP4A;FIG4;PLSCR1;PIKFYVE;SYNJ1;PITPNM1;LPCAT4;LPCAT2;FAR1;PIK3C3;GPD1L;CDS2	9.07398	glycerophospholipid biosynthetic process (GO:0046474)
20	mitochondrial respiratory chain complex I assembly (GO:0032981)	36/65	1.19508e-21	2.09258e-19	0	0	13.1883	635.36	MT-ND6;NDUFB9;MT-ND4;NDUFB8;NDUFA11;NDUFB6;DMAC1;NDUFB11;NDUFB5;NDUFB4;NDUFA10;NDUFB2;ECSIT;TAZ;MT-ND2;MT-ND3;MT-ND1;NDUFV2;NDUFA8;NDUFA7;NDUFA6;NDUFA5;NDUFA2;NDUFC2;NDUFC1;OXA1L;NDUFAF8;NDUFS8;NDUFAF6;NDUFS6;NDUFAF7;NDUFS4;NDUFAB1;NDUFS3;NDUFAF2;NDUFAF1	20.9226	mitochondrial respiratory chain complex I assembly (GO:0032981)	IRE1-mediated unfolded protein response (GO:0036498)	23/58	2.42214e-09	5.00051e-07	0	0	5.97146	118.465	CUL7;XBP1;HSPA5;DCTN1;GOSR2;EDEM1;GFPT1;SYVN1;WIPI1;PDIA6;PDIA5;ADD1;ERN1;DNAJC3;SEC61A1;SERP1;DNAJB11;PREB;HYOU1;TLN1;ATP6V0D1;EXTL3;SEC31A	8.6158	IRE1-mediated unfolded protein response (GO:0036498)
21	regulation of mitotic cell cycle phase transition (GO:1901990)	60/185	6.5263e-20	1.08834e-17	0	0	5.1446	227.267	CETN2;BUB1B;PSMD8;PSMD6;CDC23;PSMD4;RIOK2;FBXO5;PRKACA;YWHAG;ANAPC7;UBE2E1;CSNK1E;HAUS5;TUBG1;HAUS1;PSMA6;PSMA2;ANAPC2;PSMD10;DYNC1I2;PSMD12;ANAPC15;PSMD11;PSMD14;PSMD13;SSNA1;XPC;HMMR;PSMB10;PSMA7;ANAPC11;AURKA;PSMB6;PSMB7;PSMB4;PSMB5;UBB;HAUS8;PSMB2;PSMB3;UBC;PSMB1;BUB3;UBE2C;NDE1;MBD1;INO80;TUBB4B;PSMB8;PSMB9;PSMC5;CDK6;PSMC6;TFAP4;PSMC3;PSMC4;CDC16;PSMC2;MAD2L1	19.1853	regulation of mitotic cell cycle phase transition (GO:1901990)	phosphatidylinositol biosynthetic process (GO:0006661)	31/99	4.08869e-09	8.03914e-07	0	0	4.15179	80.1921	ARF3;MTMR1;MTMR3;MTMR12;PIK3R4;PIK3CD;PIK3R2;PIK3R1;PIK3CB;MTMR4;PIK3C2A;MTMR6;PIK3R5;INPP5D;PLCG2;PIP4K2A;PIP4K2B;PIP5K1B;PIP4K2C;PIP5K1C;SBF1;PLEKHA1;PLEKHA2;INPP4A;PIGC;FIG4;PIKFYVE;SYNJ1;PITPNM1;PIGA;PIK3C3	8.38842	phosphatidylinositol biosynthetic process (GO:0006661)
22	positive regulation of protein ubiquitination involved in ubiquitin-dependent protein catabolic process (GO:2000060)	40/88	9.00354e-20	1.4332e-17	0	0	8.8647	388.753	PSMD10;PSMD12;PSMD11;ANAPC15;PSMD14;PSMD13;BUB1B;PSMB10;PSMA7;ANAPC11;PSMD8;PSMB6;PSMB7;PSMD6;PSMB4;CDC23;PSMB5;PSMD4;UBB;PSMB2;PSMB3;UBC;PSMB1;FBXO5;BUB3;ANAPC7;UBE2C;UBE2E1;PSMB8;PSMB9;PSMA6;PSMC5;PSMC6;PSMC3;PSMA2;PSMC4;PSMC2;CDC16;ANAPC2;MAD2L1	19.0456	positive regulation of protein ubiquitination involved in ubiquitin-dependent protein catabolic process (GO:2000060)	sphingolipid metabolic process (GO:0006665)	34/117	6.40203e-09	1.20154e-06	0	0	3.73321	70.4332	ASAH1;SAMD8;CERK;SGMS1;HEXB;HEXA;GBA;SGMS2;CLN8;GBA2;HACD4;CLN3;SGPL1;SPTLC2;ALDH3B1;PSAP;NEU1;B4GALNT1;ARSB;CTSA;CERS6;SPHK2;ELOVL5;TEX2;SGPP1;ALDH3A2;PLA2G15;GALC;ACER3;PPT1;DEGS1;SERINC1;ESYT2;ESYT1	8.19368	sphingolipid metabolic process (GO:0006665)
23	mitochondrial electron transport, NADH to ubiquinone (GO:0006120)	29/47	1.63076e-19	2.48301e-17	0	0	17.057	737.887	MT-ND6;NDUFB9;NDUFB8;MT-ND4;NDUFB6;NDUFA11;NDUFB11;NDUFB5;NDUFB4;NDUFA10;NDUFB2;MT-ND2;MT-ND3;MT-ND1;NDUFV2;NDUFA8;NDUFA7;NDUFA6;NDUFA5;NDUFA4;NDUFA2;NDUFC2;NDUFC1;NDUFS8;NDUFS6;NDUFAB1;NDUFS4;NDUFS3;NDUFAF1	18.7876	mitochondrial electron transport, NADH to ubiquinone (GO:0006120)	protein autophosphorylation (GO:0046777)	44/176	7.38012e-09	1.32489e-06	0	0	3.04499	57.0158	CSF1R;SMG1;CAMK2D;LRRK2;STK39;SLA;PRKX;ACVR1B;STK10;SLK;MKNK1;PTK2B;NEK2;RIPK1;FYN;JAK2;JAK3;PAK2;MARK2;JAK1;MAPK3;LYN;MAP3K3;SYK;PDPK1;INSR;TNK2;EIF2AK1;EIF2AK3;LMTK2;EIF2AK4;MTOR;UHMK1;ERN1;FGR;HCK;FES;STK17B;MAPKAPK2;AAK1;ULK2;ULK1;GRB2;MAP3K11	8.13194	protein autophosphorylation (GO:0046777)
24	regulation of mRNA stability (GO:0043488)	47/129	3.42935e-18	5.00399e-16	0	0	6.11079	245.74	PSMD10;PSMD12;SET;PSMD11;ANP32A;PSMD14;PSMD13;PARN;PSMB10;PSMA7;PSMD8;FXR1;EXOSC7;PSMB6;PSMB7;PSMD6;EXOSC5;PSMB4;PSMB5;PSMD4;UBB;PSMB2;PSMB3;EXOSC9;UBC;EXOSC8;PSMB1;EXOSC3;ZC3H14;EXOSC1;NPM1;YTHDF2;CIRBP;PUM1;PSMB8;PSMB9;PSMA6;PSMC5;PSMC6;PSMC3;THRAP3;PSMA2;PSMC4;APEX1;PSMC2;SERBP1;HNRNPD	17.4648	regulation of mRNA stability (GO:0043488)	regulation of autophagy (GO:0010506)	47/204	3.66351e-08	6.30276e-06	0	0	2.73504	46.8301	ATP6V1A;PRKAA1;ROCK1;LRRK2;GBA;ITPR1;VPS26A;PIK3R2;PTPN22;ZDHHC8;PIK3CB;FLCN;SLC17A9;PSAP;ATP6V0A2;MLST8;PIP4K2A;EP300;TBC1D14;PIP4K2B;VPS35;PIP4K2C;CAPN1;ATP6V1E1;DRAM2;ATP6V0A1;MCL1;CTSA;SH3GLB1;KDM4A;ATP6V1G1;ATP6V0B;HGF;BNIP3;TFEB;ATG13;MTOR;ERN1;CDK5;ATP6V1B2;ULK2;ULK1;TAB2;ATP6V0D1;LAMTOR4;EIF4G2;EIF4G1	7.4361	regulation of autophagy (GO:0010506)
25	negative regulation of cell cycle G2/M phase transition (GO:1902750)	34/70	3.82899e-18	5.22134e-16	0	0	10.0182	401.767	PSMD10;PSMD12;PSMD11;PSMD14;PSMD13;PSMB10;PSMA7;AURKA;PSMD8;BABAM1;PSMB6;BABAM2;PSMB7;PSMD6;PSMB4;PSMB5;PSMD4;UBB;PSMB2;PSMB3;UIMC1;UBC;PSMB1;H2AFY;PSMB8;PSMB9;PSMA6;PSMC5;PSMC6;PSMC3;PSMA2;PSMC4;PSMC2;DTL	17.4169	negative regulation of cell cycle G2/M phase transition (GO:1902750)	positive regulation of protein kinase activity (GO:0045860)	42/173	3.98531e-08	6.58214e-06	0	0	2.92594	49.8524	CSF1R;CDKN1A;DDX3X;RALB;CAB39;ITGB3;SYAP1;STK39;KIF14;CIB1;IQGAP1;ADRB2;LRP8;STK10;SLK;RASSF2;PTK2B;MAP3K8;BAK1;PAK2;MARK2;MAP3K2;MAP2K4;MAP4K2;PTPN1;MAP3K3;MAP3K1;INSR;PRKCD;OXSR1;ATG13;TGFBR2;VEGFA;ERN1;PTPRC;UNC119;RAPGEF2;TAB2;LCP2;CALM1;LAT;LTF	7.39954	positive regulation of protein kinase activity (GO:0045860)
26	DNA metabolic process (GO:0006259)	79/315	3.8765e-18	5.22134e-16	0	0	3.60633	144.583	TOP2A;FEN1;SMARCB1;HMGB3;PARK7;HMGB1;ING4;EXO1;PCLAF;WDHD1;DFFB;TIPIN;RMI2;RFC3;RFC4;PARP1;RFC1;IGFBP4;RFC2;NSMCE3;DNTT;CSNK1E;GLRX2;SMC1A;TERF2;TSN;RAD51B;KIN;NSMCE4A;MSH2;UBE2V2;NUP98;ASF1A;TELO2;PRIM2;VCP;SET;RNASEH2A;UHRF2;HDAC1;PRIM1;XPA;ZBTB1;XPC;TYMS;RAD51AP1;TBRG1;PURA;WRN;RNASEH1;ORC6;UBB;ERI1;TDG;UBC;POLD2;MBD4;XRCC6;NPM1;DUT;XRCC5;PTGES3;MBD1;GINS4;NAP1L1;LRWD1;GTF2H4;RAD52;POLA1;RAD50…	17.4116	DNA metabolic process (GO:0006259)	endocytosis (GO:0006897)	56/264	4.19872e-08	6.66789e-06	0	0	2.46407	41.8545	DENND1C;APP;WIPF1;LRRK2;CLTC;VLDLR;SNX11;PIK3C2A;EEA1;RINL;RAC2;TOM1;RAC1;SCARF1;ABCD1;ANXA1;ANXA3;RHOG;TSC2;ANXA11;DNM2;GAK;HEATR5B;DNAJC6;RIN3;PIK3C3;CD302;WAS;PLD4;FPR2;ADRB2;CORO1A;LRP8;HSP90B1;CDC42;CLN3;HSPH1;IGKC;PACSIN2;PIP5K1C;ELANE;PDLIM7;MAPK3;SORT1;APOBR;DNAJC13;ARHGAP27;SORL1;IGF2R;MIB1;EHD1;SNX18;PPT1;HYOU1;FCGR2B;PICALM	7.37688	endocytosis (GO:0006897)
27	gene expression (GO:0010467)	93/412	7.70221e-18	9.99005e-16	0	0	3.15274	124.234	MRPS17;MRPS15;NXT1;MRPS16;MRPS14;EIF4A3;MRPS12;MRPL36;ASH2L;MRPL34;MRPL35;PWP1;MRPL32;SMG6;RBM3;MRPL3;ALKBH5;HHEX;MAGOH;UPF2;EIF5A;MRPS24;NCBP2;DHPS;MRPS18B;SARS;THOC3;MRPS7;ILF2;MRPS18C;SRRM1;MRPL52;EEF1A1;MRPL51;DDX39B;DKC1;SARNP;MED20;XRN2;SNRPG;NHP2;SRSF3;NUP98;SRSF6;SRSF7;PTMA;MRRF;SRSF9;SLBP;RBM8A;GTF3C6;MRPS36;MRPL18;MRPS33;MRPL13;GSPT1;MRPL11;MRPL55;HSPD1;PABPN1;POLR2C;POLR2D;POLR2E;POLR2…	17.1134	gene expression (GO:0010467)	toll-like receptor signaling pathway (GO:0002224)	27/87	4.98783e-08	7.62769e-06	0	0	4.09174	68.7972	ITGAM;UNC93B1;ITGB2;PIK3R4;UBE2D1;CTSS;HSP90B1;IKBKB;RIPK1;LBP;CTSB;MAP3K1;CHUK;CD180;IRAK3;IRAK4;TIRAP;TNIP1;TRAF3;MAPKAPK2;PIK3C3;TAB2;S100A9;S100A8;MYD88;TLR2;BIRC3	7.30209	toll-like receptor signaling pathway (GO:0002224)
28	regulation of hematopoietic progenitor cell differentiation (GO:1901532)	35/78	2.97192e-17	3.71703e-15	0	0	8.63569	328.629	PSMD10;PSMD12;PSMD11;PSMD14;PSMD13;GATA3;PSMB10;PSMA7;PSMD8;PSMB6;PSMB7;PSMD6;PSMB4;PSMB5;PSMD4;UBB;PSMB2;PSMB3;UBC;PSMB1;YTHDF2;LMO2;H3F3A;EIF2AK2;PSMB8;PSMB9;PSMA6;PSMC5;PSMC6;PSMC3;PSMA2;PSMC4;PSMC2;PDCD2;TCF3	16.527	regulation of hematopoietic progenitor cell differentiation (GO:1901532)	activation of protein kinase activity (GO:0032147)	51/234	6.71448e-08	9.90146e-06	0	0	2.54766	42.0782	LRRK2;ITGB3;KIF14;PIK3CB;STK10;SLK;MLST8;MAP3K8;JAK2;MAP3K5;MAP4K2;MAP2K4;PDPK1;PRKCD;OXSR1;ATG13;TIRAP;TGFBR1;DUSP7;TGFBR2;TRAF7;PRKAR1A;MADD;MAPKAPK2;CRK;PRKAA1;C5AR1;STK39;CXCR4;NOD1;ADRB2;MALT1;PRKAR2A;PTK2B;PLCG1;PAK2;MARK2;MAPK3;MAP3K2;MAP3K3;OSBPL8;MAP3K1;GADD45B;GADD45A;INSR;MAPK14;MTOR;GADD45G;VEGFA;TAB2;MAP3K11	7.17299	activation of protein kinase activity (GO:0032147)
29	regulation of hematopoietic stem cell differentiation (GO:1902036)	34/77	1.55311e-16	1.87552e-14	0	0	8.38407	305.189	PSMD10;PSMD12;PSMD11;PSMD14;PSMD13;GATA3;PSMB10;PSMA7;PSMD8;PSMB6;PSMB7;PSMD6;PSMB4;PSMB5;PSMD4;UBB;PSMB2;PSMB3;UBC;PSMB1;YTHDF2;LMO2;H3F3A;EIF2AK2;PSMB8;PSMB9;PSMA6;PSMC5;PSMC6;PSMC3;PSMA2;PSMC4;PSMC2;TCF3	15.8088	regulation of hematopoietic stem cell differentiation (GO:1902036)	peptidyl-serine phosphorylation (GO:0018105)	37/146	7.72435e-08	1.09979e-05	0	0	3.09378	50.6647	SMG1;CAMK2D;CAB39;TNKS;ROCK2;LRRK2;STK39;PRKX;IKBKB;GRK2;MKNK1;STK38;RIPK1;PAK2;CAMK1D;CHUK;PRKCB;PDPK1;PRKCD;EIF2AK3;LMTK2;PRKCA;MAPK14;TGFBR1;HIPK3;MTOR;UHMK1;TGFBR2;MAPK13;ERN1;LATS1;LATS2;CDK5;MAPKAPK2;ULK1;PKN1;SGK1	7.11214	peptidyl-serine phosphorylation (GO:0018105)
30	cellular respiration (GO:0045333)	29/58	4.12719e-16	4.8178e-14	0	0	10.5807	374.809	COX19;MT-ND4;UQCRB;MT-CO1;ETFA;MTFR1L;ETFB;UQCR10;COX6A1;UQCRH;MT-ND1;CHCHD5;PMPCB;NDUFV2;MDH2;SDHC;SDHA;SDHB;SIRT3;OXA1L;NDUFS4;NDUFS3;UQCRC1;NDUFAF2;SDHAF4;UQCRC2;MTFR2;MT-CO3;COX20	15.3843	cellular respiration (GO:0045333)	regulation of cell migration (GO:0030334)	63/317	8.01008e-08	1.10245e-05	0	0	2.27236	37.1304	PLXND1;CITED2;KIF14;PIK3CD;PTPRJ;MIA3;CIB1;SYNE2;ARHGAP4;DOCK10;FLCN;SLK;DAG1;CTSH;CPNE3;RAC1;PLXNC1;GTSE1;ANXA1;TBCCD1;LMO4;HGF;ARAP3;PRKCA;MMP9;TGFBR1;RHOB;RAP2C;PTP4A1;FGR;CEACAM1;ADAM15;RUFY3;MYADM;NUMB;SGK1;VCL;MACF1;CSF1R;NOTCH1;PRKX;RHOBTB2;SDCBP;GNA12;FLNA;PTK2B;SRGAP2;ARSB;CCR1;SPAG9;SEMA4A;CARMIL2;XBP1;HACE1;HSPA5;SEMA4D;INSR;SORL1;VEGFA;BST2;ABI3;PLXNB2;NF2	7.09636	regulation of cell migration (GO:0030334)
31	regulation of G2/M transition of mitotic cell cycle (GO:0010389)	48/150	6.04184e-16	6.82533e-14	0	0	5.01454	175.723	PSMD10;DYNC1I2;PSMD12;PSMD11;PSMD14;PSMD13;CETN2;SSNA1;HMMR;PSMB10;PSMA7;AURKA;PSMD8;PSMB6;PSMB7;PSMD6;PSMB4;PSMB5;PSMD4;UBB;HAUS8;PSMB2;PSMB3;UBC;PSMB1;PRKACA;YWHAG;RCC2;NDE1;MBD1;CSNK1E;HAUS5;TUBG1;TUBB4B;PSMB8;HAUS1;PSMB9;RAD51B;PSMA6;PSMC5;CDK6;PSMC6;PSMC3;CDK4;PSMA2;PSMC4;PSMC2;DTL	15.2188	regulation of G2/M transition of mitotic cell cycle (GO:0010389)	cytosolic transport (GO:0016482)	32/119	1.32154e-07	1.7602e-05	0	0	3.34791	53.0286	DCTN1;GOSR2;CLTC;GOSR1;VPS26A;EEA1;LAMP1;AP1G1;RAB29;ANKFY1;VPS54;VPS35;ERC1;RAB6A;EPS15;SPAG9;MON2;SORT1;VPS13C;ZFYVE21;LMTK2;HOOK3;DOPEY1;GAK;RGP1;DOPEY2;FAM160A2;PIKFYVE;KIF16B;HOOK1;HEATR5B;PIK3C3	6.87892	cytosolic transport (GO:0016482)
32	regulation of cellular amine metabolic process (GO:0033238)	27/52	1.25068e-15	1.32724e-13	0	0	11.4164	391.756	PSMD10;PSMD12;PSMD11;PSMD14;PSMD13;OAZ1;PSMB10;PSMA7;PSMD8;PSMB6;PSMB7;PSMD6;PSMB4;PSMB5;PSMD4;PSMB2;PSMB3;PSMB1;PSMB8;PSMB9;PSMA6;PSMC5;PSMC6;PSMC3;PSMA2;PSMC4;PSMC2	14.9029	regulation of cellular amine metabolic process (GO:0033238)	regulation of cytokine-mediated signaling pathway (GO:0001959)	27/91	1.41026e-07	1.81968e-05	0	0	3.83515	60.4969	RNF31;SPPL2A;TNFAIP3;IKBKB;SOCS3;RIPK1;JAK2;JAK1;PTPN1;CD74;SYK;CHUK;IFNGR1;STAT1;IFNGR2;STAT2;IRAK3;PTPN11;HIPK1;TNFRSF1A;PIAS1;PTPRC;MADD;PTPN6;ABCE1;IFNAR1;BIRC3	6.8507	regulation of cytokine-mediated signaling pathway (GO:0001959)
33	regulation of cellular amino acid metabolic process (GO:0006521)	27/52	1.25068e-15	1.32724e-13	0	0	11.4164	391.756	PSMD10;PSMD12;PSMD11;PSMD14;PSMD13;OAZ1;PSMB10;PSMA7;PSMD8;PSMB6;PSMB7;PSMD6;PSMB4;PSMB5;PSMD4;PSMB2;PSMB3;PSMB1;PSMB8;PSMB9;PSMA6;PSMC5;PSMC6;PSMC3;PSMA2;PSMC4;PSMC2	14.9029	regulation of cellular amino acid metabolic process (GO:0006521)	negative regulation of intracellular signal transduction (GO:1902532)	39/162	1.52521e-07	1.90837e-05	0	0	2.89052	45.3695	PRKAA1;DDX3X;MGRN1;ITPR1;TNFAIP3;CIB1;PIK3R2;PTPRJ;ARRB2;ADIPOR1;LIMD1;HERPUD1;PREX1;FLCN;SH3BP1;TMEM127;TMSB4X;DAG1;RIPK1;FNIP1;MARK3;XDH;MCL1;LYN;PLEKHA1;DUSP1;STAT1;RIOK3;PLAUR;TSC2;MMP9;CD2AP;PER1;CDC34;TNIP1;DDIT4;MYADM;GPD1L;BCL2L1	6.81667	negative regulation of intracellular signal transduction (GO:1902532)
34	proteasomal protein catabolic process (GO:0010498)	62/238	2.37502e-15	2.44627e-13	0	0	3.76946	126.932	UBXN1;KEAP1;BUB1B;PRPF19;PSMD8;PSMD6;CDC23;PSMD4;ANAPC7;UBE2E1;PSMA6;UBE2R2;PSMA2;RBCK1;RNF122;ANAPC2;AMER1;PSMD10;VCP;PSMD12;ANAPC15;PSMD11;RNF34;PSMD14;PSMD13;RNF6;PSMA7;PSMB10;ANAPC11;PSMB6;PCNP;RMND5B;PSMB7;ERLEC1;PSMB4;PSMB5;MTA1;PSMB2;BTBD1;UBB;PSMB3;PCBP2;PSMB1;UBC;BUB3;UBE2C;BFAR;PSMB8;PSMB9;PSMC5;PSMC6;GID4;PSMC3;PSMC4;NEDD4;CDC16;PSMC2;RLIM;STUB1;UBE2K;MAD2L1;RNF187	14.6243	proteasomal protein catabolic process (GO:0010498)	regulation of stress fiber assembly (GO:0051492)	21/61	2.11688e-07	2.54028e-05	0	0	4.76453	73.222	PTGER4;ROCK1;ROCK2;GPR65;FHOD1;PXN;LIMK1;TESK1;TACSTD2;WAS;ARAP1;TGFBR1;PPM1F;SLC9A1;CDC42;RGCC;EVL;RAC1;NF2;PFN1;CLASP1	6.6743	regulation of stress fiber assembly (GO:0051492)
35	aerobic respiration (GO:0009060)	20/29	2.92415e-15	2.92582e-13	0	0	23.4161	783.639	COX19;MT-ND4;UQCRB;MT-CO1;MDH2;SDHC;UQCR10;MTFR1L;COX6A1;SDHB;UQCRH;SIRT3;CHCHD5;OXA1L;UQCRC1;PMPCB;UQCRC2;MTFR2;MT-CO3;COX20	14.534	aerobic respiration (GO:0009060)	positive regulation of protein modification process (GO:0031401)	39/164	2.1533e-07	2.54028e-05	0	0	2.84396	43.6578	APP;CSF1R;ANKLE2;RALB;ROCK2;LRRK2;ITGB3;GBA;FAM129A;CIB1;ARRB1;FPR2;SPPL3;C3;FLCN;CCND3;KAT5;CHORDC1;NPTN;DVL3;RIPK1;RAC1;FNIP1;MAPK3;LYN;CD74;FBXO18;SEMA4D;HGF;INSR;PRKCD;PLAUR;PPP2R5A;MMP9;MTOR;VEGFA;RAP2A;WDFY2;CALM1	6.66689	positive regulation of protein modification process (GO:0031401)
36	cellular macromolecule biosynthetic process (GO:0034645)	81/368	4.8086e-15	4.6777e-13	0	0	3.03558	100.078	MRPS17;MRPS15;FEN1;MRPS16;MRPS14;MRPS12;MRPL36;ASH2L;MRPL34;PWP1;MRPL35;MRPL32;ING4;EEF1B2;MRPL3;EXO1;PCLAF;TSFM;TIPIN;RMI2;RFC3;RFC4;MRPS24;RFC2;DHPS;MRPS18B;SARS;MRPS7;ILF2;MRPS18C;MRPL52;EEF1A1;EEF1G;KIN;MRPL51;EEF1D;MED20;NHP2;NUP98;PTMA;MRRF;SET;RNASEH2A;MRPS36;GTF3C6;MRPL18;MRPS33;TYMS;MRPL13;GSPT1;MRPL11;MRPL55;TBRG1;WRN;ORC6;POLR2C;POLD2;POLR2D;POLR2E;POLR2F;POLR2H;POLR2I;POLR2J;POLR2K;BP…	14.318	cellular macromolecule biosynthetic process (GO:0034645)	negative regulation of response to endoplasmic reticulum stress (GO:1903573)	2022-12-01	2.40216e-07	2.75514e-05	0	0	10.8592	165.512	DNAJC3;PPP1R15B;USP25;CREB3;XBP1;OPA1;SELENOS;LRRK2;SYVN1;TMBIM6;HERPUD1;NCK1	6.6194	negative regulation of response to endoplasmic reticulum stress (GO:1903573)
37	nucleotide-excision repair (GO:0006289)	39/109	4.97558e-15	4.70932e-13	0	0	5.91606	194.841	CETN2;OGG1;GPS1;XPA;COPS7A;XPC;PRPF19;UBB;POLR2C;UBC;SUMO2;POLD2;POLR2D;POLR2E;POLR2F;POLR2H;POLR2I;ORAOV1;POLR2J;POLR2K;HMGN1;POLR2L;RFC3;UBE2I;RFC4;RFC1;PARP1;RFC2;GTF2H2;GTF2H4;GTF2H5;COPS6;CDK7;UVSSA;UBE2V2;UBE2N;PPIE;TCEA1;COPS8	14.3032	nucleotide-excision repair (GO:0006289)	Ras protein signal transduction (GO:0007265)	48/224	2.76423e-07	3.08473e-05	0	0	2.49031	37.6071	RB1;CYFIP1;CDKN1A;DNMT1;RAB5B;GDI1;ROCK1;RAB3D;ARHGAP1;ARHGAP4;RHOBTB2;EPS8;RAP1B;CDC42;GNA13;RAB44;RHOT2;RAB24;GNA12;RAC2;RAB29;RAC1;RAB6A;PAK2;RAB8B;USP8;HACE1;DBNL;SETDB1;LIMK1;RHOG;RAB27A;MYO9B;IPCEF1;MAPK14;RHOB;RAP2C;RAB32;RAP2A;MAPKAPK2;ARHGEF3;RAPGEF2;GRB2;ARHGEF1;RGL2;RAPGEF6;KPNB1;LAT	6.55843	Ras protein signal transduction (GO:0007265)
38	negative regulation of G2/M transition of mitotic cell cycle (GO:0010972)	29/63	6.75351e-15	6.22389e-13	0	0	9.02226	294.385	PSMD10;PSMD12;PSMD11;PSMD14;PSMD13;PSMB10;PSMA7;AURKA;PSMD8;PSMB6;PSMB7;PSMD6;PSMB4;PSMB5;PSMD4;UBB;PSMB2;PSMB3;UBC;PSMB1;PSMB8;PSMB9;PSMA6;PSMC5;PSMC6;PSMC3;PSMA2;PSMC4;PSMC2	14.1705	negative regulation of G2/M transition of mitotic cell cycle (GO:0010972)	Fc-gamma receptor signaling pathway (GO:0038094)	34/135	3.00815e-07	3.26859e-05	0	0	3.0648	46.0235	CYFIP2;CYFIP1;WIPF1;WAS;PIK3R2;PIK3R1;PIK3CB;ACTG1;CDC42;IGKC;PLCG2;NCKAP1L;FYN;PLCG1;RAC1;NCK1;MAPK3;LYN;ACTR3;ACTR2;FCER1G;SYK;PRKCD;LIMK1;ARPC5;VAV1;FGR;HCK;ABI1;ELMO2;GRB2;FCGR2B;CRK;MYO1G	6.5217	Fc-gamma receptor signaling pathway (GO:0038094)
39	RNA processing (GO:0006396)	54/194	7.52336e-15	6.75559e-13	0	0	4.11603	133.856	EIF4A3;HNRNPR;TSEN2;RBM3;ALKBH5;SNRPD2;SNRPD1;SNRNP70;MAGOH;SNRPD3;PRKACA;BCAS2;SCAF11;NCBP2;ZCRB1;SRRM1;KIN;DDX39B;DKC1;XRN2;SNRPG;LUC7L3;PPIG;SNRPF;AURKAIP1;SRSF7;SRSF9;SF3B4;SF3B2;PPP2CA;PABPN1;SRSF11;HNRNPA0;RBM39;SF3A2;PNPT1;CPSF6;RBPMS;NONO;LSM1;MAGOHB;LSM5;LSM4;LSM3;HNRNPL;SMU1;NUDT21;LSM7;HNRNPK;LSM6;HNRNPF;HNRNPD;MPHOSPH10;SNRNP48	14.1236	RNA processing (GO:0006396)	Fc receptor mediated stimulatory signaling pathway (GO:0002431)	34/136	3.62999e-07	3.84314e-05	0	0	3.03459	44.9995	CYFIP2;CYFIP1;WIPF1;WAS;PIK3R2;PIK3R1;PIK3CB;ACTG1;CDC42;IGKC;PLCG2;NCKAP1L;FYN;PLCG1;RAC1;NCK1;MAPK3;LYN;ACTR3;ACTR2;FCER1G;SYK;PRKCD;LIMK1;ARPC5;VAV1;FGR;HCK;ABI1;ELMO2;GRB2;FCGR2B;CRK;MYO1G	6.44009	Fc receptor mediated stimulatory signaling pathway (GO:0002431)
40	nucleic acid metabolic process (GO:0090304)	33/81	7.73215e-15	6.7695e-13	0	0	7.28358	236.668	FEN1;DDX1;HNRNPR;WRN;ERI1;POLR2C;PCBP2;POLR2D;POLR2E;POLR2F;POLR2H;POLR2I;HNRNPA1;POLR2J;POLR2K;POLR2L;HNRNPA0;HNRNPA3;NCBP2;IGFBP4;LSM1;DNTT;GTF2F1;GTF2F2;HNRNPL;HNRNPM;LSM8;RAD50;HNRNPK;HNRNPF;XRN2;HNRNPD;RAN	14.1117	nucleic acid metabolic process (GO:0090304)	intracellular protein transport (GO:0006886)	65/348	5.33047e-07	5.50238e-05	0	0	2.10298	30.3769	ANKLE1;RAB3D;CLTC;SNX13;IPO7;RAB44;HERC2;XPO1;XPO6;CHORDC1;XPO5;KIF13A;LAMP2;TLK1;ARFIP1;VPS35;TMED7;TNPO2;TBC1D22B;RAB8B;YWHAH;PDIA3;NSF;COG7;STX7;TBC1D8;TSC2;TBC1D2B;RAB32;TBC1D1;ZFYVE16;TBC1D4;PREB;KPNB1;RAB5B;COPA;UNC93B1;USO1;KATNB1;VPS26A;GABARAP;STX11;TRAK2;GGA1;DSCR3;GGA3;NUP85;RAB24;RAB29;TBC1D14;RAB6A;SEC31A;CTSA;RANBP2;CD74;STAT3;AP3D1;RAB27A;NUP153;SORL1;EHD1;BCL6;BCL3;VIPAS39;VPS45	6.27323	intracellular protein transport (GO:0006886)
41	RNA metabolic process (GO:0016070)	53/192	1.94513e-14	1.65737e-12	0	0	4.0667	128.389	EIF4A1;DDX49;DDX46;EIF4A3;DDX42;HNRNPR;RBM3;DDX18;PARP1;NCBP2;DDX55;GTF2F1;GTF2F2;SND1;DDX39B;DKC1;XRN2;SNRPG;RNASEH2B;DDX5;RNASEH2A;DDX27;DDX1;PARN;EXOSC7;RNASEH1;PABPN1;POLR2C;PCBP2;POLR2D;POLR2E;POLR2F;POLR2H;POLR2I;HNRNPA1;POLR2J;POLR2K;POLR2L;HNRNPA0;RBM39;HNRNPA3;PNPT1;RBPMS;LSM1;HNRNPL;HNRNPM;LSM8;POLA1;LSM7;HNRNPK;HNRNPF;HNRNPD;MPHOSPH10	13.7111	RNA metabolic process (GO:0016070)	regulation of innate immune response (GO:0045088)	22/70	6.65988e-07	6.66797e-05	0	0	4.15976	59.16	PTPN1;DHX9;STAT1;RIOK3;STAT2;TNFAIP3;XIAP;PTPN22;IRAK3;PTPN11;SAMHD1;TIRAP;FGR;PLSCR1;IRF1;ADAM8;PTPN6;FCGR2B;ABCE1;JAK1;IFNAR1;BIRC3	6.17653	regulation of innate immune response (GO:0045088)
42	ubiquitin-dependent protein catabolic process (GO:0006511)	76/342	1.98771e-14	1.65737e-12	0	0	3.06746	96.776	UBXN1;BUB1B;FBXO22;UBE2L3;PSMD8;PSMD6;CDC23;PSMD4;ANAPC7;UBE2E1;RNF168;PSMA6;UBE2R2;PSMA2;RBCK1;DTL;RNF122;ANAPC2;AMER1;PSMD10;VCP;PSMD12;ANAPC15;PSMD11;RNF34;CUL5;PSMD14;PSMD13;NEDD8;RNF6;RNF7;RCHY1;PSMA7;PSMB10;ANAPC11;PSMB6;PCNP;RMND5B;PSMB7;PSMB4;PSMB5;MTA1;PSMB2;BTBD1;UBB;PSMB3;PCBP2;PSMB1;UBC;RBBP6;BUB3;RANBP1;UBE2I;UBE2C;ADRM1;UBE2G1;BFAR;NTAN1;FBXL14;PSMB8;PSMB9;PSMC5;PINK1;PSMC6;GID4;PSM…	13.7016	ubiquitin-dependent protein catabolic process (GO:0006511)	lipid phosphorylation (GO:0046834)	15/36	6.87478e-07	6.66797e-05	0	0	6.46959	91.8051	DGKG;SMG1;DGKD;TTC7B;PIK3CD;ZFYVE21;PIK3R2;PIK3CB;PIK3R1;PIK3C2A;DGKZ;EFR3A;PIKFYVE;PIK3C3;IP6K2	6.16274	lipid phosphorylation (GO:0046834)
43	regulation of stem cell differentiation (GO:2000736)	34/89	2.95606e-14	2.40747e-12	0	0	6.5505	204.063	PSMD10;PSMD12;PSMD11;PSMD14;PSMD13;GATA3;PSMB10;PSMA7;PSMD8;PSMB6;PSMB7;PSMD6;PSMB4;PSMB5;PSMD4;UBB;PSMB2;PSMB3;UBC;PSMB1;YTHDF2;LMO2;H3F3A;EIF2AK2;PSMB8;PSMB9;PSMA6;PSMC5;PSMC6;PSMC3;PSMA2;PSMC4;PSMC2;TCF3	13.5293	regulation of stem cell differentiation (GO:2000736)	regulation of endoplasmic reticulum stress-induced intrinsic apoptotic signaling pathway (GO:1902235)	2020-11-01	6.94412e-07	6.66797e-05	0	0	11.0553	156.766	CREB3;XBP1;BCL2L11;OPA1;SELENOS;LRRK2;EIF2AK3;SYVN1;TMBIM6;HERPUD1;NCK1	6.15838	regulation of endoplasmic reticulum stress-induced intrinsic apoptotic signaling pathway (GO:1902235)
44	regulation of cellular ketone metabolic process (GO:0010565)	28/62	3.61245e-14	2.87518e-12	0	0	8.70609	269.469	PSMD10;PSMD12;PSMD11;PSMD14;PSMD13;OAZ1;PSMB10;PSMA7;PSMD8;PSMB6;PSMB7;PSMD6;PSMB4;PSMB5;PSMD4;PSMB2;PSMB3;PSMB1;SIRT5;PSMB8;PSMB9;PSMA6;PSMC5;PSMC6;PSMC3;PSMA2;PSMC4;PSMC2	13.4422	regulation of cellular ketone metabolic process (GO:0010565)	Fc-gamma receptor signaling pathway involved in phagocytosis (GO:0038096)	33/134	7.75313e-07	7.2756e-05	0	0	2.97315	41.8322	CYFIP2;CYFIP1;WIPF1;WAS;PIK3R2;PIK3R1;PIK3CB;ACTG1;CDC42;IGKC;PLCG2;NCKAP1L;FYN;PLCG1;RAC1;NCK1;MAPK3;LYN;ACTR3;ACTR2;SYK;PRKCD;LIMK1;ARPC5;VAV1;FGR;HCK;ABI1;ELMO2;GRB2;FCGR2B;CRK;MYO1G	6.11052	Fc-gamma receptor signaling pathway involved in phagocytosis (GO:0038096)
45	NIK/NF-kappaB signaling (GO:0038061)	32/81	5.55793e-14	4.3253e-12	0	0	6.91432	211.032	PSMD10;PSMD12;PSMD11;PSMD14;PSMD13;PSMB10;PSMA7;PSMD8;PSMB6;PSMB7;PSMD6;PSMB4;PSMB5;PSMD4;IRAK1;UBB;PSMB2;PSMB3;UBC;PSMB1;ZFP91;PSMB8;PSMB9;PSMA6;PSMC5;PSMC6;PSMC3;PSMA2;PSMC4;PSMC2;COPS8;UBE2M	13.2551	NIK/NF-kappaB signaling (GO:0038061)	ferric iron transport (GO:0015682)	15/37	1.04947e-06	9.42012e-05	0	0	6.17518	85.0151	ATP6V1A;ATP6V1G1;ATP6V0B;TFRC;ATP6AP1;CLTC;ARHGAP1;LMTK2;TCIRG1;DNM2;ATP6V0A2;ATP6V1B2;ATP6V1E1;ATP6V0D1;ATP6V0A1	5.97903	ferric iron transport (GO:0015682)
46	protein polyubiquitination (GO:0000209)	66/284	1.14802e-13	8.73995e-12	0	0	3.23972	96.5293	PRPF19;FBXO22;UBE2L3;PSMD8;PSMD6;CDC23;PSMD4;TRIM27;ANAPC7;UBE2E3;UBE2E1;ZFP91;FBXW2;RNF168;PSMA6;UBE2R2;PSMA2;UBE2V2;RBCK1;THOP1;DTL;RNF122;ANAPC2;PSMD10;ANAPC13;PSMD12;PSMD11;RNF34;PSMD14;PSMD13;RNF6;PSMA7;PSMB10;ANAPC11;PSMB6;PSMB7;PSMB4;PSMB5;PSMB2;UBB;RNF138;PSMB3;PSMB1;UBC;RBBP6;UBE2C;UBE2G1;BFAR;MARCH5;FBXL14;PSMB8;PSMB9;PSMC5;PSMC6;PSMC3;PSMC4;UBE2S;NEDD4;CDC16;PSMC2;RLIM;UBE2N;BLMH;STUB1…	12.94	protein polyubiquitination (GO:0000209)	transferrin transport (GO:0033572)	15/37	1.04947e-06	9.42012e-05	0	0	6.17518	85.0151	ATP6V1A;ATP6V1G1;ATP6V0B;TFRC;ATP6AP1;CLTC;ARHGAP1;LMTK2;TCIRG1;DNM2;ATP6V0A2;ATP6V1B2;ATP6V1E1;ATP6V0D1;ATP6V0A1	5.97903	transferrin transport (GO:0033572)
47	transcription-coupled nucleotide-excision repair (GO:0006283)	30/74	1.50557e-13	1.12181e-11	0	0	7.21238	212.941	GPS1;XPA;COPS7A;PRPF19;UBB;POLR2C;UBC;POLD2;POLR2D;POLR2E;POLR2F;POLR2H;POLR2I;POLR2J;POLR2K;HMGN1;POLR2L;RFC3;RFC4;RFC1;RFC2;GTF2H2;GTF2H4;GTF2H5;COPS6;CDK7;UVSSA;PPIE;TCEA1;COPS8	12.8223	transcription-coupled nucleotide-excision repair (GO:0006283)	positive regulation of leukocyte degranulation (GO:0043302)	2022-11-08	1.23392e-06	0.000108401	0	0	24.0924	327.784	FGR;ITGAM;SYK;LAMP1;AP1G1;ITGB2;GAB2;CD177	5.90871	positive regulation of leukocyte degranulation (GO:0043302)
48	DNA-templated transcription, termination (GO:0006353)	36/107	4.75434e-13	3.46869e-11	0	0	5.37435	152.495	SLBP;RBM8A;EIF4A3;MAZ;TAF1D;PABPN1;MAGOH;TWISTNB;POLR2E;POLR2F;SNRPD3;POLR2H;POLR2K;SRSF11;POLR2L;NCBP2;ALYREF;THOC3;GTF2H2;MAGOHB;GTF2H4;GTF2H5;SRRM1;NUDT21;CDK7;DDX39B;SARNP;POLR1C;SNRPG;SRSF3;SNRPE;SNRPF;SRSF6;SRSF7;POLR3K;SRSF9	12.3229	DNA-templated transcription, termination (GO:0006353)	protein ubiquitination (GO:0016567)	85/507	1.28739e-06	0.000110742	0	0	1.84887	25.0761	UBE2D1;RNF19B;ARRB1;UBE3A;ARRB2;FBXO21;UBE2Z;BACH1;NPEPPS;HERC4;RNF114;HERC2;RNF19A;TRIM25;ARIH1;FBXW4;ARRDC4;ATG3;MYLIP;RNF44;USP7;AREL1;FBXO18;MSL2;UBE4A;TRAF7;RNF125;CDC34;SELENOS;PSME3;PSME4;BIRC3;CUL9;RNF31;KLHL18;CUL7;TNKS;MGRN1;RNF38;UBR4;DERL1;UBR3;XIAP;CBL;HIF1A;VCPIP1;RNF213;HECTD1;CAND1;TNKS2;HECTD3;HECTD4;UBR5;TMEM129;VHL;UBE2H;PHC1;HACE1;USP9X;RNF25;FBXL19;KLHL28;SYVN1;KLHL21;WWP1;KL…	5.89029	protein ubiquitination (GO:0016567)
49	SCF-dependent proteasomal ubiquitin-dependent protein catabolic process (GO:0031146)	29/73	7.09991e-13	5.07426e-11	0	0	6.96792	194.917	PSMD10;PSMD12;PSMD11;PSMD14;PSMD13;RNF7;PSMB10;PSMA7;PSMD8;PSMB6;PSMB7;PSMD6;PSMB4;PSMB5;PSMD4;UBB;PSMB2;PSMB3;UBC;PSMB1;PSMB8;PSMB9;PSMA6;PSMC5;PSMC6;PSMC3;PSMA2;PSMC4;PSMC2	12.1487	SCF-dependent proteasomal ubiquitin-dependent protein catabolic process (GO:0031146)	cellular response to starvation (GO:0009267)	28/108	1.75017e-06	0.000147479	0	0	3.18053	42.1604	CDKN1A;PRKAA1;MTMR3;BMPR2;RALB;LRRK2;PIK3R4;GABARAP;NUAK2;MAP1LC3A;LAMP2;FNIP1;FADS1;MAP3K5;MAPK3;SH3GLB1;HSPA8;SZT2;XBP1;HSPA5;EIF2AK3;EIF2AK4;MTOR;TBL2;BMT2;PIK3C3;ATF4;CPEB4	5.75692	cellular response to starvation (GO:0009267)
50	mitochondrial transport (GO:0006839)	41/136	7.38613e-13	5.17324e-11	0	0	4.5818	127.988	SLC25A3;NDUFB8;TIMM9;TIMM13;ATP5C1;ATP5J;ATP5G3;SPG7;ATP5G2;COX5B;TOMM20;ATP5G1;TOMM22;TIMM50;ATP5L;HSPD1;CHCHD4;MT-ATP6;ATP5B;GRPEL1;TIMM17A;CYC1;SLC25A23;DNAJC19;TIMM8B;PNPT1;MTX2;PAM16;TIMM44;TIMM22;ATP5F1;ATP5J2;PINK1;SLC25A17;SLC25A39;DNLZ;TOMM7;SLC25A5;SLC25A4;SLC25A11;TOMM5	12.1316	mitochondrial transport (GO:0006839)	regulation of cell motility (GO:2000145)	28/110	2.59104e-06	0.000211469	0	0	3.10261	39.9102	CSF1R;MACF1;PLXND1;ROCK1;ROCK2;CCDC125;TACSTD2;KIF14;WAS;PRKX;RHOBTB2;DOCK10;SLK;FLNA;PLXNC1;RAC1;TBCCD1;HACE1;LMO4;RHOB;DIAPH1;CEACAM1;FES;ABI3;PLXNB2;PKN1;SGK1;CRK	5.58653	regulation of cell motility (GO:2000145)
51	regulation of transcription from RNA polymerase II promoter in response to hypoxia (GO:0061418)	30/79	1.15279e-12	7.91581e-11	0	0	6.47464	177.98	PSMD10;PSMD12;PSMD11;PSMD14;PSMD13;HIGD1A;PSMB10;PSMA7;PSMD8;PSMB6;PSMB7;PSMD6;PSMB4;PSMB5;PSMD4;UBB;PSMB2;PSMB3;UBC;PSMB1;EGLN2;PSMB8;PSMB9;PSMA6;PSMC5;PSMC6;PSMC3;PSMA2;PSMC4;PSMC2	11.9383	regulation of transcription from RNA polymerase II promoter in response to hypoxia (GO:0061418)	glycoprotein metabolic process (GO:0009100)	17/49	2.66321e-06	0.000211469	0	0	4.81367	61.7881	EDEM3;EDEM1;GCNT1;USF3;HIF1A;GOLPH3;MAN2A2;TNIP1;MAN2A1;MAN2B2;MGAT4A;ST3GAL4;ST8SIA4;MAN2B1;MAN2C1;MAN1B1;ST3GAL2	5.5746	glycoprotein metabolic process (GO:0009100)
52	proteasome-mediated ubiquitin-dependent protein catabolic process (GO:0043161)	65/292	1.43063e-12	9.63477e-11	0	0	3.06079	83.4765	UBXN1;BUB1B;PSMD8;PSMD6;CDC23;PSMD4;ANAPC7;UBE2E1;YOD1;PSMA6;UBE2R2;PSMA2;RBCK1;RNF122;ANAPC2;AMER1;PSMD10;VCP;PSMD12;ANAPC15;PSMD11;RNF34;PSMD14;PSMD13;RNF6;RNF7;PSMA7;PSMB10;ANAPC11;AURKA;PSMB6;PCNP;RMND5B;PSMB7;ERLEC1;PSMB4;PSMB5;MTA1;PSMB2;BTBD1;UBB;PSMB3;PCBP2;PSMB1;UBC;BUB3;UBE2C;SGTA;BFAR;PSMB8;PSMB9;PSMC5;PSMC6;GID4;PSMC3;PSMC4;UBE2S;NEDD4;CDC16;PSMC2;RLIM;STUB1;UBE2K;MAD2L1;RNF187	11.8445	proteasome-mediated ubiquitin-dependent protein catabolic process (GO:0043161)	endosome to lysosome transport (GO:0008333)	17/49	2.66321e-06	0.000211469	0	0	4.81367	61.7881	VPS18;MGRN1;SORT1;VPS33A;TGFBRAP1;AP3D1;ADRB2;HOOK3;LYST;RHOB;FAM160A2;HOOK1;KIF13A;VPS11;VIPAS39;VPS39;SCYL2	5.5746	endosome to lysosome transport (GO:0008333)
53	ribonucleoprotein complex assembly (GO:0022618)	44/157	1.7941e-12	1.18546e-10	0	0	4.13697	111.891	HSP90AB1;DDX1;PRPF19;MRPL11;RRP7A;MRPL20;SNRPD2;SNRPD1;POLR2D;RRS1;EIF4H;DENR;BRIX1;SNRPD3;TXNL4A;SF3B1;ABT1;MCTS1;NPM1;PRMT7;SF3A2;SCAF11;PTGES3;WDR18;CIRBP;MRPS7;LSM4;LSM3;SNW1;DDX39B;EIF6;CLNS1A;MRTO4;SNRPG;LUC7L3;SNRPE;GEMIN6;SNRPF;SRSF6;RSL24D1;NOP53;LUC7L2;SRSF9;RBM22	11.7462	ribonucleoprotein complex assembly (GO:0022618)	cellular protein localization (GO:0034613)	60/328	2.8992e-06	0.000225864	0	0	2.04631	26.0927	RAB3D;LRRK2;CLTC;SNX13;RAB44;SEPT9;NIPBL;HERC2;KIF13A;TLK1;ARFIP1;VPS35;TMED7;TBC1D22B;RAB8B;CD177;YWHAH;NSF;COG7;USP4;COG3;ATG9A;STX7;TBC1D8;TBC1D2B;WIPI1;ATG13;SEPT2;RAB32;TBC1D1;RAP2A;ZFYVE16;PACS2;TBC1D4;VCL;RAB5B;COPA;UNC93B1;USO1;VPS26A;STX11;GGA1;DSCR3;GGA3;RAB24;RAB29;MFN2;FLNA;TBC1D14;RAB6A;SEC31A;CTSA;CD74;AP3D1;RAB27A;TRAPPC8;EHD1;ID1;VIPAS39;VPS45	5.53772	cellular protein localization (GO:0034613)
54	translation (GO:0006412)	56/233	1.95988e-12	1.27102e-10	0	0	3.37327	90.9371	MRPS17;MRPS15;MRPS16;MRPS14;MRPS12;MRPL36;MRPL34;MRPL35;MRPL32;EEF1B2;TRMT112;MRPL3;MRPL2;TSFM;MRPS24;DHPS;MRPS18B;SARS;MRPS7;MRPS18C;MRPL52;EEF1A1;EEF1G;MRPL51;PPA1;EEF1D;MRTO4;NHP2;TARS2;EEF1E1;MRRF;MRPS36;MRPL18;MRPS33;MRPS34;MRPL16;MRPL13;MRPL57;GSPT1;MRPL11;MRPL55;LARS;EIF4H;ZC3H15;ABCF1;PTCD3;DARS;NDUFA7;MRPL27;MRPL28;MRPL24;AIMP1;RSL1D1;QARS;FARSA;RSL24D1	11.7078	translation (GO:0006412)	positive regulation of intracellular signal transduction (GO:1902533)	80/480	3.30508e-06	0.000252716	0	0	1.83333	23.1368	ITGB1;APP;HIP1;NCF1;SLC44A2;PIK3CD;PTPRJ;PIK3CB;LITAF;IKBKB;FLCN;TNFSF10;MLST8;TRIM25;JAK2;CHUK;PRKCB;HGF;SHISA5;LMTK2;IRAK4;TNFRSF1B;TIRAP;VAV1;TGFBR1;TNFRSF1A;FGR;TRAF7;RAPGEF2;HCLS1;S100A4;ADAM8;HCST;S100A9;S100A8;BIRC3;LTF;RNF31;CSF1R;CANT1;SLC20A1;NOD1;PIK3R2;PIK3R1;ADRB2;ATP2C1;CBL;MALT1;PIK3R5;BCL2L11;DHX33;CCL4;FLNA;FYN;RIPK1;LYN;OSBPL8;MAP3K3;CD74;NDFIP1;SEMA4D;INSR;CARD9;PTPN11;CFLAR;PU…	5.48082	positive regulation of intracellular signal transduction (GO:1902533)
55	ribosome biogenesis (GO:0042254)	55/227	2.18276e-12	1.38982e-10	0	0	3.40828	91.5137	LTV1;DDX49;POP4;PAK1IP1;RRP1;MRPS12;FCF1;MRPL36;WDR43;RRP9;FBL;NOB1;RIOK2;RIOK1;WDR36;UTP11;IMP3;PIH1D1;IMP4;CSNK1E;GNL2;UTP18;GNL3;LSG1;EBNA1BP2;DKC1;XRN2;MRTO4;C1D;SBDS;DDX27;NIP7;RRP7A;EXOSC7;EXOSC5;ERI1;EXOSC9;EXOSC8;RRS1;EXOSC3;AAMP;EXOSC1;NOP56;NPM1;NOP16;UTP3;KRR1;WDR18;WDR55;RCL1;TBL3;GNL3L;EIF6;MPHOSPH10;RAN	11.661	ribosome biogenesis (GO:0042254)	regulation of actomyosin structure organization (GO:0110020)	2022-12-08	3.3751e-06	0.000253378	0	0	18.0683	227.644	PTGER4;CDC42;ROCK1;ROCK2;FHOD1;WAS;RAC1;SLC9A1	5.47171	regulation of actomyosin structure organization (GO:0110020)
56	antigen processing and presentation of exogenous peptide antigen via MHC class I, TAP-dependent (GO:0002479)	29/76	2.37286e-12	1.48389e-10	0	0	6.52208	174.576	PSMD10;PSMD12;PSMD11;PSMD14;PSMD13;PSMB10;PSMA7;PSMD8;PSMB6;PSMB7;PSMD6;PSMB4;PSMB5;PSMD4;PSMB2;PSMB3;PSMB1;PSMB8;PSMB9;VAMP8;PSMA6;PSMC5;PSMC6;PSMC3;PSMA2;PSMC4;PSMC2;CALR;VAMP3	11.6247	antigen processing and presentation of exogenous peptide antigen via MHC class I, TAP-dependent (GO:0002479)	inflammatory response (GO:0006954)	49/253	4.56902e-06	0.000336884	0	0	2.19094	26.9403	ORM1;NRROS;ITGB2;LY75;PIK3CD;PIK3CB;ITGAL;IKBKB;ADGRE5;RAC1;JAK3;ANXA1;PARP4;SYK;CHUK;NFAM1;CD180;CYBB;CYBA;TNFRSF1B;TNFRSF1A;MAPKAPK2;ADAM8;S100A9;S100A8;TNFRSF21;PTGER4;HDAC4;CSF1R;HDAC5;PXK;CEBPB;C5AR1;CXCR4;NOD1;FPR2;PRDX5;CXCR2;CCL4;RELT;LYN;STAT3;NFATC3;TOLLIP;REL;LTBR;FCGR2B;NFE2L1;LAT	5.34018	inflammatory response (GO:0006954)
57	DNA repair (GO:0006281)	64/289	2.71358e-12	1.66719e-10	0	0	3.03902	80.9375	FEN1;SMARCB1;CETN2;OGG1;PARK7;HMGB1;BABAM1;BABAM2;ALKBH5;EXO1;CHEK2;UIMC1;WDHD1;RMI2;RFC3;RFC4;PARP1;RFC2;NSMCE3;NSMCE1;CSNK1E;SMC1A;RAD51B;RNF168;NEIL3;NSMCE4A;MSH2;UBE2V2;ASF1A;VCP;RNASEH2A;CDCA5;DDX1;XPA;ZBTB1;XPC;RAD51AP1;WRN;MTA1;UBB;TDG;UBC;POLD2;ORAOV1;PMS1;MBD4;NPM1;CENPX;XRCC5;MND1;INO80;GTF2H2;GTF2H4;GTF2H5;RAD52;POLA1;RAD50;RAD51;APEX1;UBE2N;NABP2;NOP53;RAD18;CENPS	11.5665	DNA repair (GO:0006281)	peptidyl-serine modification (GO:0018209)	37/171	4.86454e-06	0.000352381	0	0	2.51307	30.7437	SMG1;CAMK2D;CAB39;TNKS;ROCK2;LRRK2;STK39;PRKX;GALNT10;IKBKB;GRK2;MKNK1;STK38;PAK2;CAMK1D;CHUK;PRKCB;PDPK1;GALNT1;PRKCD;EIF2AK3;LMTK2;PRKCA;MAPK14;TGFBR1;HIPK3;MTOR;UHMK1;TGFBR2;MAPK13;LATS1;LATS2;CDK5;MAPKAPK2;ULK1;PKN1;SGK1	5.31296	peptidyl-serine modification (GO:0018209)
58	antigen processing and presentation of exogenous peptide antigen via MHC class I (GO:0042590)	29/79	7.38052e-12	4.45631e-10	0	0	6.12974	157.119	PSMD10;PSMD12;PSMD11;PSMD14;PSMD13;PSMB10;PSMA7;PSMD8;PSMB6;PSMB7;PSMD6;PSMB4;PSMB5;PSMD4;PSMB2;PSMB3;PSMB1;PSMB8;PSMB9;VAMP8;PSMA6;PSMC5;PSMC6;PSMC3;PSMA2;PSMC4;PSMC2;CALR;VAMP3	11.1319	antigen processing and presentation of exogenous peptide antigen via MHC class I (GO:0042590)	regulation of I-kappaB kinase/NF-kappaB signaling (GO:0043122)	42/205	5.03224e-06	0.000358243	0	0	2.34731	28.6364	RNF31;CANT1;SLC44A2;SLC20A1;TNFAIP3;NOD1;ATP2C1;LITAF;MALT1;IKBKB;TNFSF10;TRIM25;FLNA;RIPK1;MAP3K3;CD74;NDFIP1;CHUK;PRKCB;STAT1;RIOK3;PDPK1;CARD9;SHISA5;IRAK4;CFLAR;TIRAP;TNFRSF1A;BST2;NFKBIA;PER1;TNIP1;BCL3;REL;S100A4;TAB2;LTBR;SQSTM1;TMEM9B;MYD88;BIRC3;LTF	5.29824	regulation of I-kappaB kinase/NF-kappaB signaling (GO:0043122)
59	negative regulation of mitotic cell cycle phase transition (GO:1901991)	29/80	1.06157e-11	6.30107e-10	0	0	6.00922	151.845	PSMD10;PSMD12;PSMD11;PSMD14;PSMD13;PSMB10;PSMA7;AURKA;PSMD8;PSMB6;PSMB7;PSMD6;PSMB4;PSMB5;PSMD4;UBB;PSMB2;PSMB3;UBC;PSMB1;PSMB8;PSMB9;PSMA6;PSMC5;PSMC6;PSMC3;PSMA2;PSMC4;PSMC2	10.974	negative regulation of mitotic cell cycle phase transition (GO:1901991)	phosphatidylinositol phosphorylation (GO:0046854)	2028-12-01	6.37064e-06	0.000438406	0	0	6.78471	81.171	SMG1;EFR3A;PIKFYVE;TTC7B;PIK3CD;ZFYVE21;PIK3R2;PIK3C3;PIK3CB;PIK3R1;PIK3C2A;IP6K2	5.19582	phosphatidylinositol phosphorylation (GO:0046854)
60	rRNA processing (GO:0006364)	50/203	1.13966e-11	6.65183e-10	0	0	3.47662	87.6028	LTV1;DDX49;POP4;RRP1;MRPS12;FCF1;THUMPD1;WDR43;RRP9;FBL;NOB1;RIOK2;RIOK1;RRP15;WDR36;UTP11;IMP3;PIH1D1;IMP4;CSNK1E;UTP18;NSA2;EBNA1BP2;DKC1;XRN2;MRTO4;C1D;SBDS;NHP2;DDX27;MAK16;RRP7A;EXOSC7;EXOSC5;ERI1;EXOSC9;EXOSC8;EXOSC3;EXOSC1;NOP56;UTP3;KRR1;WDR18;WDR55;RCL1;RSL1D1;TBL3;LSM6;EIF6;MPHOSPH10	10.9432	rRNA processing (GO:0006364)	leukocyte cell-cell adhesion (GO:0007159)	2028-12-01	6.37064e-06	0.000438406	0	0	6.78471	81.171	ITGB1;SELP;ROCK1;SYK;ITGA4;SEMA4D;TNIP1;ITGB2;MSN;ITGAL;ICAM1;CD177	5.19582	leukocyte cell-cell adhesion (GO:0007159)
61	positive regulation of Wnt signaling pathway (GO:0030177)	40/141	1.19275e-11	6.84755e-10	0	0	4.20066	105.656	PSMD10;AMER1;VCP;PSMD12;PSMD11;PSMD14;PSMD13;GSKIP;PSMB10;PSMA7;PSMD8;PSMB6;PSMB7;PSMD6;HHEX;PSMB4;PSMB5;PSMD4;UBB;PSMB2;PSMB3;RUVBL1;UBC;PSMB1;SPIN1;SOX4;ZBED3;CSNK2A1;CSNK1E;PSMB8;PSMB9;PSMA6;PPM1A;PSMC5;PSMC6;PSMC3;PSMA2;PSMC4;PSMC2;PIN1	10.9235	positive regulation of Wnt signaling pathway (GO:0030177)	negative regulation of protein serine/threonine kinase activity (GO:0071901)	20/68	6.63858e-06	0.000449356	0	0	3.77778	45.041	LYN;PTPN1;RGS14;CD300A;DUSP1;PRKCD;GBA;TESK1;LRP5;PTPRJ;IRAK3;IPO7;SORL1;DUSP7;LATS1;RGS2;LATS2;PRKAR1A;PRKAR2A;STK38	5.17792	negative regulation of protein serine/threonine kinase activity (GO:0071901)
62	RNA splicing (GO:0008380)	34/107	1.30308e-11	7.36027e-10	0	0	4.93042	123.575	SF3B4;SF3B2;EIF4A3;WDR83;PPP2CA;SNRPD2;SNRPD1;SNRNP70;TRA2B;MAGOH;SNRPD3;TXNL4A;SF3B1;BCAS2;SRSF11;SF3A2;SCAF11;NCBP2;NONO;LSM1;ZCRB1;MAGOHB;LSM4;SRRM1;SMU1;LSM6;DDX39B;SNRPG;MPHOSPH10;LUC7L3;SNRNP48;PPIG;SNRPF;SRSF7	10.885	RNA splicing (GO:0008380)	positive regulation of cell migration (GO:0030335)	44/222	7.45329e-06	0.000496365	0	0	2.25227	26.5922	CSF1R;DOCK5;NOTCH1;BMPR2;PIK3CD;MIA3;CIB1;ACVR1B;HIF1A;SYNE2;PPM1F;SDCBP;NIPBL;GLIPR2;CTSH;PTK2B;CPNE3;PLCG1;GTSE1;CLASP1;CCR2;CCR1;SPAG9;SEMA4A;CARMIL2;XBP1;HSPA5;SEMA4D;INSR;HGF;PRKCA;MMP9;TGFBR1;MTOR;VEGFA;PTP4A1;FGR;PTPRC;RUFY3;AGO2;MYADM;NUMB;RAPGEF2;PFN1	5.12765	positive regulation of cell migration (GO:0030335)
63	positive regulation of canonical Wnt signaling pathway (GO:0090263)	35/114	1.96238e-11	1.09084e-09	0	0	4.69114	115.657	PSMD10;AMER1;VCP;PSMD12;PSMD11;PSMD14;PSMD13;GSKIP;PSMB10;PSMA7;PSMD8;PSMB6;PSMB7;PSMD6;PSMB4;PSMB5;PSMD4;UBB;PSMB2;PSMB3;RUVBL1;UBC;PSMB1;SOX4;ZBED3;PSMB8;PSMB9;PSMA6;PSMC5;PSMC6;PSMC3;PSMA2;PSMC4;PSMC2;PIN1	10.7072	positive regulation of canonical Wnt signaling pathway (GO:0090263)	regulation of macroautophagy (GO:0016241)	28/117	9.32182e-06	0.000610949	0	0	2.85747	33.0985	ATP6V1A;PRKAA1;MTMR3;LRRK2;GBA;VPS26A;ATP6V0A2;MLST8;TBC1D14;VPS35;QSOX1;CAPN1;ATP6V1E1;ATP6V0A1;SH3GLB1;ATP6V1G1;ATP6V0B;BNIP3;TSC2;ATG13;MTOR;ERN1;PIKFYVE;CDK5;ATP6V1B2;ULK1;ATP6V0D1;LAMTOR4	5.0305	regulation of macroautophagy (GO:0016241)
64	regulation of establishment of planar polarity (GO:0090175)	30/90	5.38851e-11	2.94852e-09	0	0	5.28443	124.946	PSMD10;PSMD12;PSMD11;PSMD14;PSMD13;PSMB10;PSMA7;PSMD8;PSMB6;PSMB7;PSMD6;PSMB4;PSMB5;PSMD4;UBB;PSMB2;PSMB3;UBC;PSMB1;RHOA;PSMB8;PSMB9;PSMA6;PSMC5;PSMC6;SAPCD2;PSMC3;PSMA2;PSMC4;PSMC2	10.2685	regulation of establishment of planar polarity (GO:0090175)	cellular response to insulin stimulus (GO:0032869)	27/111	9.70308e-06	0.000626	0	0	2.91876	33.6914	ATP6V1A;HDAC5;SYAP1;PIK3R2;PIK3R1;TCIRG1;PIK3C2A;ZFP36L1;ATP6V0A2;AP3S1;ATP6V1E1;ATP6V0A1;RAB8B;ATP6V1G1;XBP1;ATP6V0B;ATP6AP1;PDPK1;INSR;MYO5A;KAT2B;CEACAM1;SELENOS;TBC1D4;ATP6V1B2;GRB2;ATP6V0D1	5.01309	cellular response to insulin stimulus (GO:0032869)
65	interleukin-1-mediated signaling pathway (GO:0070498)	31/96	6.51047e-11	3.50764e-09	0	0	5.04208	118.262	PSMD10;PSMD12;PSMD11;PSMD14;PSMD13;PSMB10;PSMA7;PSMD8;PSMB6;PSMB7;PSMD6;PSMB4;PSMB5;PSMD4;IRAK1;UBB;PSMB2;PSMB3;UBC;PSMB1;EGR1;PSMB8;PSMB9;PSMA6;PSMC5;PSMC6;PSMC3;PSMA2;PSMC4;PSMC2;UBE2N	10.1864	interleukin-1-mediated signaling pathway (GO:0070498)	receptor metabolic process (GO:0043112)	18/59	1.08263e-05	0.000677301	0	0	3.97802	45.4828	ITGB1;SH3GLB1;ARFGEF2;FCER1G;TFRC;SYK;CLTC;ITGB2;PIK3R4;LMTK2;ARRB2;DNM2;GRK2;KIF16B;CXCR2;CD9;GRB2;PICALM	4.96552	receptor metabolic process (GO:0043112)
66	cellular response to hypoxia (GO:0071456)	37/133	1.29883e-10	6.89169e-09	0	0	4.08195	92.9232	PSMD10;PSMD12;ACAA2;PSMD11;PSMD14;PSMD13;HP1BP3;HIGD1A;PSMB10;PSMA7;PSMD8;PSMB6;PSMB7;PSMD6;PSMB4;PSMB5;PSMD4;UBB;PSMB2;FAM162A;PSMB3;UBC;PSMB1;PGK1;EGLN2;PSMB8;PSMB9;PSMA6;PINK1;PSMC5;PSMC6;PSMC3;PSMA2;PSMC4;PSMC2;STUB1;NOP53	9.88645	cellular response to hypoxia (GO:0071456)	post-Golgi vesicle-mediated transport (GO:0006892)	18/59	1.08263e-05	0.000677301	0	0	3.97802	45.4828	ARFGEF2;MON2;SORT1;VPS13C;GOSR2;SNAP23;AP3D1;MYO5A;SCAMP1;SORL1;SCAMP2;DOPEY1;DOPEY2;KIF16B;VPS54;GOPC;EPS15;LLGL1	4.96552	post-Golgi vesicle-mediated transport (GO:0006892)
67	regulation of transcription from RNA polymerase II promoter in response to stress (GO:0043618)	30/94	1.82824e-10	9.55595e-09	0	0	4.95306	111.06	PSMD10;PSMD12;PSMD11;PSMD14;PSMD13;HIGD1A;PSMB10;PSMA7;PSMD8;PSMB6;PSMB7;PSMD6;PSMB4;PSMB5;PSMD4;UBB;PSMB2;PSMB3;UBC;PSMB1;EGLN2;PSMB8;PSMB9;PSMA6;PSMC5;PSMC6;PSMC3;PSMA2;PSMC4;PSMC2	9.73797	regulation of transcription from RNA polymerase II promoter in response to stress (GO:0043618)	regulation of actin filament bundle assembly (GO:0032231)	2025-11-01	1.14686e-05	0.000706773	0	0	7.10501	80.8258	PTGER4;CDC42;ROCK1;ROCK2;FHOD1;LIMK1;WAS;RAC1;PFN1;SHANK3;SLC9A1	4.94049	regulation of actin filament bundle assembly (GO:0032231)
68	transcription from RNA polymerase II promoter (GO:0006366)	86/486	1.96199e-10	1.01042e-08	0	0	2.30483	51.5172	TCERG1;EIF4A3;PHAX;YBX1;SNAPC5;MAGOH;NELFB;SNRPD3;NELFE;GTF2I;TSC22D1;PARP1;NCBP2;LMO2;THOC3;VEZF1;GTF2F1;GTF2F2;RUNX3;MED7;SRRM1;DDX39B;THRAP3;SARNP;MED20;SNRPG;SRSF3;SNRPE;MAML3;SNRPF;SRSF6;SRSF7;SRSF9;SLBP;GTF2A2;DDX5;ELOF1;NFIX;HLF;RBM8A;RNMT;MAZ;ZBTB1;GATA3;RTF1;PMF1;RXRB;MNT;PABPN1;POLR2C;POLR2D;POLR2E;POLR2F;E2F3;POLR2H;POLR2I;RREB1;POLR2J;SRSF11;POLR2K;NR2C2AP;POLR2L;BTF3;MBD4;EGR1;TAF15;…	9.7073	transcription from RNA polymerase II promoter (GO:0006366)	cellular response to glucose starvation (GO:0042149)	13/34	1.1849e-05	0.000711134	0	0	5.60134	63.5375	SH3GLB1;PRKAA1;SZT2;XBP1;MTMR3;HSPA5;PIK3R4;EIF2AK3;NUAK2;TBL2;PIK3C3;CPEB4;ATF4	4.92632	cellular response to glucose starvation (GO:0042149)
69	Wnt signaling pathway, planar cell polarity pathway (GO:0060071)	29/89	2.09233e-10	1.06194e-08	0	0	5.10531	113.785	PSMD10;PSMD12;PSMD11;PSMD14;PSMD13;PSMB10;PSMA7;PSMD8;PSMB6;PSMB7;PSMD6;PSMB4;PSMB5;PSMD4;UBB;PSMB2;PSMB3;UBC;PSMB1;RHOA;PSMB8;PSMB9;PSMA6;PSMC5;PSMC6;PSMC3;PSMA2;PSMC4;PSMC2	9.67937	Wnt signaling pathway, planar cell polarity pathway (GO:0060071)	positive regulation of I-kappaB kinase/NF-kappaB signaling (GO:0043123)	35/164	1.19179e-05	0.000711134	0	0	2.46754	27.9757	RNF31;APP;CANT1;SLC44A2;SLC20A1;NOD1;ATP2C1;LITAF;MALT1;IKBKB;TNFSF10;TRIM25;FLNA;RIPK1;MAP3K3;CD74;NDFIP1;CHUK;PRKCB;CARD9;SHISA5;IRAK4;CFLAR;TIRAP;TNFRSF1A;BST2;REL;S100A4;TAB2;LTBR;MYD88;TMEM9B;BIRC3;TLR2;LTF	4.9238	positive regulation of I-kappaB kinase/NF-kappaB signaling (GO:0043123)
70	protein modification by small protein removal (GO:0070646)	56/262	2.63218e-10	1.31684e-08	0	0	2.89374	63.8303	KEAP1;TOMM20;ACTB;PSMD8;BABAM1;BABAM2;PSMD6;PSMD4;OTUD6B;UIMC1;RUVBL1;ACTL6A;YOD1;UCHL3;UCHL5;RHOA;PSMA6;PSMA2;OTUB1;PSMD10;USP14;VCP;PSMD12;PSMD11;PSMD14;PSMD13;GPS1;COPS7A;NEDD8;GATA3;PSMA7;PSMB10;SNX3;PSMB6;PSMB7;PSMB4;RHOT1;PSMB5;PSMB2;UBB;PSMB3;PSMB1;UBC;MCRS1;ADRM1;INO80;PSMB8;PSMB9;PSMC5;COPS6;PSMC6;PSMC3;PSMC4;TNIP3;PSMC2;COPS8	9.57968	protein modification by small protein removal (GO:0070646)	cortical actin cytoskeleton organization (GO:0030866)	2021-10-01	1.22283e-05	0.000711134	0	0	8.21791	92.959	IKBKB;STRIP1;FMNL1;FMNL2;ROCK1;WIPF1;ROCK2;WAS;NCKAP1L;LLGL1	4.91264	cortical actin cytoskeleton organization (GO:0030866)
71	7-methylguanosine RNA capping (GO:0009452)	17/33	2.89284e-10	1.40609e-08	0	0	11.1722	245.381	RNMT;NCBP2;GTF2H2;GTF2F1;GTF2F2;GTF2H4;GTF2H5;CDK7;POLR2C;POLR2D;POLR2E;POLR2F;POLR2H;POLR2I;POLR2J;POLR2K;POLR2L	9.53868	7-methylguanosine RNA capping (GO:0009452)	positive regulation of transcription from RNA polymerase II promoter involved in cellular response to chemical stimulus (GO:1901522)	2021-10-01	1.22283e-05	0.000711134	0	0	8.21791	92.959	CREB3;XBP1;NOTCH1;EP300;RBPJ;SMAD5;HIF1A;VEGFA;NFE2L2;ATF4	4.91264	positive regulation of transcription from RNA polymerase II promoter involved in cellular response to chemical stimulus (GO:1901522)
72	7-methylguanosine mRNA capping (GO:0006370)	17/33	2.89284e-10	1.40609e-08	0	0	11.1722	245.381	RNMT;NCBP2;GTF2H2;GTF2F1;GTF2F2;GTF2H4;GTF2H5;CDK7;POLR2C;POLR2D;POLR2E;POLR2F;POLR2H;POLR2I;POLR2J;POLR2K;POLR2L	9.53868	7-methylguanosine mRNA capping (GO:0006370)	interferon-gamma-mediated signaling pathway (GO:0060333)	20/71	1.35847e-05	0.000779046	0	0	3.55496	39.8389	SP100;CAMK2D;IFNGR1;STAT1;IFNGR2;PRKCD;PTAFR;MID1;ICAM1;HCK;IRF1;IRF7;TRIM25;IRF8;IRF5;NCAM1;JAK2;IRF9;CD44;JAK1	4.86695	interferon-gamma-mediated signaling pathway (GO:0060333)
73	inner mitochondrial membrane organization (GO:0007007)	18/37	2.93102e-10	1.40609e-08	0	0	9.96568	218.752	UQCC3;AGK;TIMM9;TIMM13;ATP5C1;ATP5J;IMMT;TIMM22;ATP5G3;TAZ;ATP5G2;ATP5F1;ATP5G1;ATP5L;ATP5J2;MT-ATP6;ATP5B;CHCHD3	9.53298	inner mitochondrial membrane organization (GO:0007007)	response to cytokine (GO:0034097)	31/139	1.4715e-05	0.000832304	0	0	2.60826	29.0212	IFITM3;HDAC4;CSF1R;CD274;SP100;YTHDC2;CXCR4;ADAR;TIMP2;RIPK1;JAK2;JUNB;JAK3;MCL1;STAT1;STAT3;PRKCA;IRAK3;PTPN11;PTPN12;BST2;PLSCR1;MAPKAPK2;REL;HCLS1;PTPN9;PTPN6;IL6ST;MYD88;BCL2L1;TRIM56	4.83224	response to cytokine (GO:0034097)
74	mitochondrion organization (GO:0007005)	42/168	3.03077e-10	1.43429e-08	0	0	3.53482	77.4727	NDUFB8;ACSS2;TIMM9;TIMM13;PARK7;MTFR1L;PHB;SPG7;TOMM20;PHB2;HSD17B10;TMEM70;TOMM22;TIMM50;HSPD1;ATP5B;CHCHD3;RHOT1;TIMM17A;DNAJC19;TIMM8B;PNPT1;PARP1;IDH2;SIRT5;TIMM44;TIMM22;SOD2;ATAD3A;SIRT3;OXA1L;IMMP1L;PINK1;DNAJA3;TOMM7;YME1L1;TFAM;RAB38;MTFR2;SSBP1;SLC25A4;TOMM5	9.51845	mitochondrion organization (GO:0007005)	vacuolar transport (GO:0007034)	1930-12-01	1.49705e-05	0.000835311	0	0	6.03018	66.9919	CLN3;HGSNAT;GOSR2;TMEM50B;VPS13C;VPS13D;PIK3R4;AP3D1;VPS54;TMEM106B;ATP6V0D1;ARSB	4.82476	vacuolar transport (GO:0007034)
75	protein targeting to mitochondrion (GO:0006626)	22/55	3.59474e-10	1.6785e-08	0	0	7.02371	152.74	TIMM8B;DNAJC19;NDUFB8;AGK;TIMM9;PAM16;TIMM13;TIMM22;TIMM44;TOMM20;TOMM22;TIMM50;HSPD1;CHCHD4;IMMP1L;GRPEL1;TIMM17A;DNLZ;TOMM7;PMPCA;UQCRC2;TOMM5	9.44433	protein targeting to mitochondrion (GO:0006626)	positive regulation of apoptotic process (GO:0043065)	55/308	1.52265e-05	0.000838268	0	0	1.98357	22.0027	ITGB1;TRIO;BTG1;DDX3X;UBE2Z;PREX1;FLCN;RASSF2;MYC;TNFSF10;CTSH;RAC1;MAP3K5;TGM2;PSENEN;KLF11;APAF1;SCRIB;VAV1;TGFBR1;RHOB;DNM2;LATS1;TRAF7;LATS2;ARHGEF3;ARHGEF1;IRF5;ATF6;SQSTM1;SOS2;ATF4;DDX20;NOD1;PPM1F;FGD2;FGD3;GNA13;ABR;FGD4;NCSTN;BCL2L11;RIPK1;BAK1;IP6K2;GADD45B;GADD45A;BNIP3;GADD45G;RYBP;CDK5;BCL6;TRIM39;STK17B;MAP3K11	4.8174	positive regulation of apoptotic process (GO:0043065)
76	mitochondrial electron transport, ubiquinol to cytochrome c (GO:0006122)	2014-11-01	6.38366e-10	2.94152e-08	0	0	38.4494	814.055	UQCRB;UQCC3;UQCRQ;UQCRC1;UQCRFS1;PMPCB;UQCR11;UQCR10;UQCRC2;CYC1;UQCRH	9.19493	mitochondrial electron transport, ubiquinol to cytochrome c (GO:0006122)	negative regulation of endoplasmic reticulum stress-induced intrinsic apoptotic signaling pathway (GO:1902236)	2014-08-01	1.70274e-05	0.000913069	0	0	12.0442	132.253	CREB3;XBP1;OPA1;SELENOS;LRRK2;SYVN1;TMBIM6;HERPUD1	4.76885	negative regulation of endoplasmic reticulum stress-induced intrinsic apoptotic signaling pathway (GO:1902236)
77	establishment of protein localization to mitochondrion (GO:0072655)	20/50	2.27043e-09	1.0326e-07	0	0	7.01675	139.657	TIMM8B;DNAJC19;NDUFB8;TIMM9;COX18;PAM16;TIMM13;TIMM22;TIMM44;TOMM20;TOMM22;TIMM50;HSPD1;CHCHD4;PINK1;GRPEL1;TIMM17A;DNLZ;TOMM7;TOMM5	8.64389	establishment of protein localization to mitochondrion (GO:0072655)	interleukin-6-mediated signaling pathway (GO:0070102)	2014-08-01	1.70274e-05	0.000913069	0	0	12.0442	132.253	SOCS3;STAT1;STAT3;PTPN11;CBL;IL6ST;JAK2;JAK1	4.76885	interleukin-6-mediated signaling pathway (GO:0070102)
78	proteasomal ubiquitin-independent protein catabolic process (GO:0010499)	14/25	2.60948e-09	1.17159e-07	0	0	13.3633	264.113	KEAP1;PSMA7;PSMB10;PSMB8;PSMB9;PSMB6;PSMB7;PSMA6;PSMB4;PSMB5;PSMB2;PSMB3;PSMA2;PSMB1	8.58345	proteasomal ubiquitin-independent protein catabolic process (GO:0010499)	negative regulation of apoptotic process (GO:0043066)	78/486	1.76771e-05	0.000935756	0	0	1.74983	19.1488	ITGB1;ANKLE2;DDX3X;CITED2;KIF14;CIB1;IKBKB;OPA1;MYC;ARHGDIA;CLEC5A;CTSH;ERC1;ANXA1;AREL1;GPX1;SPHK2;HGF;PRKCD;NME2;PLAUR;LMTK2;PRKCA;TNFRSF1B;MMP9;DNAJC3;SUPV3L1;HCK;HCLS1;ADAM8;TMBIM6;ITGA5;IL6ST;SQSTM1;CD44;BIRC3;LTF;CSF1R;PRKAA1;NOTCH1;XIAP;PIK3R1;CBL;MALT1;HSP90B1;CLN3;PRDX5;NUAK2;FLNA;PTK2B;NCKAP1L;VHL;FNIP1;PAK2;TXNDC5;MCL1;CDKN2D;CD74;XBP1;SEMA4D;CBX4;HSPA5;INSR;BNIP3;STAT3;DHCR24;CFLAR;HI…	4.75259	negative regulation of apoptotic process (GO:0043066)
79	mRNA metabolic process (GO:0016071)	29/98	2.66514e-09	1.18143e-07	0	0	4.43721	87.6038	SF3B4;SLBP;DDX5;SF3B2;HNRNPR;ALKBH5;SNRNP70;PCBP2;SNRPD3;PRKACA;SRSF11;HNRNPA0;CPSF6;PNPT1;SSB;SF3A2;SCAF11;NCBP2;NONO;LSM5;LSM3;KIN;NUDT21;SNRPG;SNRPE;SNRPF;AURKAIP1;SRSF7;SRSF9	8.57428	mRNA metabolic process (GO:0016071)	positive regulation of reactive oxygen species metabolic process (GO:2000379)	14/40	1.80006e-05	0.000940816	0	0	4.87327	53.241	CDKN1A;ITGAM;GADD45A;ITGB2;PRKCD;RAB27A;CYBA;FPR2;MAPK14;TGFBR2;RIPK1;GRB2;XDH;CD177	4.74471	positive regulation of reactive oxygen species metabolic process (GO:2000379)
80	protein deubiquitination (GO:0016579)	53/258	3.46172e-09	1.51537e-07	0	0	2.74737	53.5229	KEAP1;TOMM20;ACTB;PSMD8;BABAM1;BABAM2;PSMD6;PSMD4;OTUD6B;UIMC1;RUVBL1;ACTL6A;YOD1;UCHL3;UCHL5;RHOA;PSMA6;PSMA2;OTUB1;PSMD10;USP14;VCP;PSMD12;PSMD11;PSMD14;PSMD13;NEDD8;GATA3;PSMA7;PSMB10;SNX3;PSMB6;PSMB7;PSMB4;RHOT1;PSMB5;PSMB2;UBB;PSMB3;PSMB1;UBC;MCRS1;ADRM1;INO80;PSMB8;PSMB9;PSMC5;PSMC6;PSMC3;PSMC4;TNIP3;PSMC2;OTULIN	8.46071	protein deubiquitination (GO:0016579)	protein localization to membrane (GO:0072657)	34/161	1.99243e-05	0.00102834	0	0	2.43382	26.3427	NLGN2;ROCK1;ROCK2;ITGB2;ITGAL;IKBKB;EFR3A;DVL1;FCHO2;RAB29;TSPAN5;FLOT2;FLNA;ARL5A;RAB8B;SH3GLB1;ITGA4;PTCH1;TTC7B;AP3D1;MYO5A;ATP1B3;SCRIB;TNFRSF1A;RAB32;GAK;RAP2A;TSPAN14;PACS2;MYADM;RAPGEF2;PKP3;RAPGEF6;SHANK3	4.70062	protein localization to membrane (GO:0072657)
81	positive regulation of viral transcription (GO:0050434)	18/42	3.82921e-09	1.65554e-07	0	0	7.88733	152.861	JUN;SMARCB1;TAF11;GTF2F1;GTF2F2;SNW1;TFAP4;POLR2C;POLR2D;POLR2E;POLR2F;NELFB;POLR2H;POLR2I;POLR2J;POLR2K;NELFE;POLR2L	8.41689	positive regulation of viral transcription (GO:0050434)	receptor-mediated endocytosis (GO:0006898)	38/189	2.1709e-05	0.00110662	0	0	2.2894	24.5831	ITGB1;TFRC;CLTC;ITGB2;FPR2;ADRB2;VLDLR;ARRB2;AP2A2;HSP90B1;CLN3;HSPH1;GRK2;IGKC;FCHO2;CXCR2;PIP5K1C;SCARF1;ABCD1;EPS15;PDLIM7;FCER1G;SYK;APOBR;DNAJC13;ARHGAP27;SORL1;IGF2R;DNM2;GAK;DNAJC6;CANX;PPT1;CD9;HYOU1;GRB2;FCGR2B;PICALM	4.66336	receptor-mediated endocytosis (GO:0006898)
82	protein ubiquitination (GO:0016567)	84/507	8.13577e-09	3.47457e-07	0	0	2.12352	39.5549	KEAP1;PRPF19;FBXO22;UBE2L3;PSMD8;PSMD6;PSMD4;RACK1;UBE2E3;UBE2E1;NOSIP;PEX2;COMMD1;UCHL3;FBXW2;RNF168;PSMA6;RRAGA;UBE2R2;PSMA2;UBE2V2;BIRC5;RBCK1;DTL;THOP1;RNF122;ANAPC2;PSMD10;VCP;PSMD12;RNF34;PSMD11;CUL5;UHRF2;PSMD14;PSMD13;NEDD8;RNF6;RTF1;RNF7;RCHY1;PSMA7;PSMB10;ANAPC11;PSMB6;PCNP;RMND5B;PSMB7;PSMB4;PSMB5;PSMB2;BTBD1;UBB;RNF138;PSMB3;PSMB1;UBC;RBBP6;UBE2C;KLHL22;UBE2G1;BFAR;MARCH5;FBXL14;PSMB8…	8.0896	protein ubiquitination (GO:0016567)	receptor internalization (GO:0031623)	16/51	2.24196e-05	0.00111628	0	0	4.1394	44.3147	ITGB1;FCER1G;TFRC;SYK;CLTC;ITGB2;ARRB1;ARRB2;DNM2;CEACAM1;GRK2;CXCR2;CD9;GRB2;SCYL2;PICALM	4.64937	receptor internalization (GO:0031623)
83	termination of RNA polymerase II transcription (GO:0006369)	23/69	9.35319e-09	3.87245e-07	0	0	5.26707	97.3752	SLBP;RBM8A;NCBP2;ALYREF;EIF4A3;MAZ;THOC3;MAGOHB;SRRM1;NUDT21;DDX39B;PABPN1;SARNP;MAGOH;SNRPG;SRSF3;SNRPE;SNRPD3;SNRPF;SRSF6;SRSF7;SRSF11;SRSF9	8.02904	termination of RNA polymerase II transcription (GO:0006369)	interleukin-27-mediated signaling pathway (GO:0070106)	2022-11-07	2.27095e-05	0.00111628	0	0	15.8018	168.964	STAT1;STAT3;EBI3;CANX;IL6ST;JAK2;JAK1	4.64379	interleukin-27-mediated signaling pathway (GO:0070106)
84	DNA-templated transcription, elongation (GO:0006354)	30/109	9.38844e-09	3.87245e-07	0	0	4.0093	74.107	GTF2A2;ELOF1;RTF1;TAF1D;POLR2C;TWISTNB;POLR2D;POLR2E;POLR2F;NELFB;POLR2H;POLR2I;POLR2J;POLR2K;NELFE;POLR2L;TAF15;NCBP2;ADRM1;TAF11;SSRP1;GTF2H2;GTF2F1;GTF2F2;GTF2H4;GTF2H5;CDK7;POLR1C;TCEA1;TAF7	8.02741	DNA-templated transcription, elongation (GO:0006354)	interleukin-35-mediated signaling pathway (GO:0070757)	2022-11-07	2.27095e-05	0.00111628	0	0	15.8018	168.964	STAT1;STAT3;EBI3;CANX;IL6ST;JAK2;JAK1	4.64379	interleukin-35-mediated signaling pathway (GO:0070757)
85	protein transmembrane import into intracellular organelle (GO:0044743)	18/44	9.39915e-09	3.87245e-07	0	0	7.27982	134.55	DNAJC19;PEX19;AGK;TIMM9;PAM16;TIMM13;TIMM44;TIMM22;PEX2;TOMM20;HSPD1;TOMM22;TIMM50;CHCHD4;GRPEL1;TIMM17A;DNLZ;TOMM7	8.02691	protein transmembrane import into intracellular organelle (GO:0044743)	regulated exocytosis (GO:0045055)	32/149	2.42397e-05	0.00117748	0	0	2.4853	26.4126	APP;FAM49B;ORM1;WDR1;ITGB3;ENDOD1;PPP3CB;RAB11FIP1;SYNGR2;TMSB4X;LAMP2;PSAP;FLNA;QSOX1;LYN;ABCC4;APLP2;ACTN1;HGF;MANF;F5;VEGFA;SELP;TMX3;MMRN1;DNAJC5;SELENOP;CD9;NHLRC2;TLN1;CALM1;VCL	4.61547	regulated exocytosis (GO:0045055)
86	double-strand break repair (GO:0006302)	35/142	1.33087e-08	5.41943e-07	0	0	3.45822	62.7142	VCP;FEN1;PSMD14;ATP23;CDCA5;DDX1;PRPF19;RAD51AP1;BABAM1;BABAM2;WRN;MTA1;SFR1;RNF138;CHEK2;UIMC1;ORAOV1;XRCC6;PARP1;XRCC5;NSMCE2;NSMCE1;MND1;INO80;RNF168;RAD51B;RAD52;MORF4L1;POLA1;RAD50;RAD51;MSH2;UBE2V2;UBE2N;NABP2	7.87586	double-strand break repair (GO:0006302)	positive regulation of macromolecule metabolic process (GO:0010604)	50/277	2.7174e-05	0.00130467	0	0	2.00757	21.1061	APP;DDX3X;CITED2;PIK3CD;PTPN22;ECE1;ARRB1;PIK3CB;ARRB2;ETS1;MYC;CTSH;VPS35;SCYL2;NSF;ANXA2;SCRIB;TGFBR1;PLSCR1;PKP3;ATF4;TLR2;MTPN;DNMT1;PRKAA1;ROCK1;ROCK2;GBA;HIF1A;PPM1F;UBR5;RAB29;ZBTB7B;MAPK3;PTPN1;GSN;STAT3;EIF2AK3;RAB27A;MSN;MAPK14;MTOR;KLF2;VEGFA;RGCC;SP1;ID2;MYD88;LIMS1;NFE2L2	4.56585	positive regulation of macromolecule metabolic process (GO:0010604)
87	proteasome assembly (GO:0043248)	2022-11-09	1.38525e-08	5.57604e-07	0	0	47.1363	852.923	PSMD10;PSMD8;PSMD11;PSMD4;PSMD13;POMP;ADRM1;PSMG1;PSMG2	7.85847	proteasome assembly (GO:0043248)	phosphate-containing compound metabolic process (GO:0006796)	37/184	2.7587e-05	0.00130927	0	0	2.28916	24.0319	SLC20A1;LRRK2;PNKP;PLD4;PIK3CD;PIK3CB;LIMD1;CLN8;NUDT4;PPP3CB;INPP5D;PLCG2;PIP4K2A;PIP4K2B;PLCG1;PAK2;NADK;IP6K2;MAPK3;GK;TNK2;GFPT1;STAT3;MTOR;INPP4A;PLA2G15;ITPKB;PLPP5;PLCB3;PTPRC;SYNJ1;CDK5;LPCAT4;TOLLIP;FAM20B;PLBD1;CALM1	4.55929	phosphate-containing compound metabolic process (GO:0006796)
88	cristae formation (GO:0042407)	14/28	1.82433e-08	7.25999e-07	0	0	10.498	187.069	UQCC3;ATP5C1;ATP5J;IMMT;ATP5G3;TAZ;ATP5G2;ATP5F1;ATP5G1;ATP5L;ATP5J2;MT-ATP6;ATP5B;CHCHD3	7.7389	cristae formation (GO:0042407)	stress-activated MAPK cascade (GO:0051403)	18/63	2.9326e-05	0.0013717	0	0	3.62361	37.8198	PTGER4;MAP2K4;MAP4K2;CHUK;SH2D3C;NOD1;MAPK14;ZFP36L1;MAPK13;IKBKB;ZFP36;MAP3K8;CCM2;TAB2;TRIB1;MAP3K11;MAP3K5;MAPK3	4.53275	stress-activated MAPK cascade (GO:0051403)
89	mitochondrial gene expression (GO:0140053)	18/46	2.17044e-08	8.54032e-07	0	0	6.75909	119.269	MRPS17;PTCD3;MRPS15;NDUFA7;MRPS16;PNPT1;MRPS24;MRPS12;MRPS34;MRPL16;MRPS18B;MRPL12;MRPS7;MRPL57;MRPS18C;MRPL2;MRPL51;TFAM	7.66345	mitochondrial gene expression (GO:0140053)	protein modification by small protein conjugation (GO:0032446)	66/399	2.95667e-05	0.0013717	0	0	1.81053	18.8818	UBE2D1;ARRB1;UBE3A;ARRB2;UBE2Z;BACH1;HERC4;HERC2;ARIH1;NDC1;ARRDC4;ATG3;MYLIP;RNF44;USP7;AREL1;NUP210;FBXO18;MSL2;PIAS1;SENP1;TRAF7;CDC34;SELENOS;BIRC3;CUL9;KLHL18;NUP205;CUL7;RNF38;DERL1;UBR3;XIAP;CBL;HIF1A;VCPIP1;RNF213;HECTD1;CAND1;NUP85;HECTD3;HECTD4;TPR;UBR5;TMEM129;VHL;RANBP2;UBE2H;HACE1;USP9X;RNF25;KLHL28;SYVN1;KLHL21;WWP1;KLHL2;WWP2;NUP153;CHFR;MIB1;KBTBD3;KBTBD2;TRIP12;UBA1;FBXL5;NFE2L2	4.5292	protein modification by small protein conjugation (GO:0032446)
90	fatty acid beta-oxidation (GO:0006635)	19/51	2.28468e-08	8.88996e-07	0	0	6.245	109.877	GCDH;ACADVL;ACAA2;MECR;ECI2;ETFA;PEX2;ETFB;ACAT1;HADHB;HADHA;SLC25A17;ACADL;NDUFAB1;ACADM;HADH;ACADS;HIBCH;DECR1	7.64117	fatty acid beta-oxidation (GO:0006635)	regulation of intracellular signal transduction (GO:1902531)	69/423	3.12262e-05	0.00140574	0	0	1.78119	18.4785	ARHGAP9;TRIO;GDI1;LRRK2;ARHGAP1;PTPN22;ARHGAP39;ARHGAP4;PREX1;FLCN;KAT5;TMSB4X;ARHGDIA;ARHGDIB;RAC2;PIP4K2A;EP300;PIP4K2B;PIP4K2C;RAC1;PDPK1;RHOG;HUS1;ARAP3;ARAP1;VAV1;RHOB;ARHGAP45;TTI1;CEACAM1;KAT6A;DDIT4;ARHGEF3;ARHGEF1;SQSTM1;SOS2;BIRC3;PRKAA1;SGMS1;ARHGAP19;XIAP;NOD1;PIK3R2;FGD2;RHOBTB2;FGD3;CDC42;GNA13;ABR;FGD4;RHOT2;GNA12;PIP5K1B;PIP5K1C;SRGAP2;PAK2;MAPK3;LYN;MYO9B;HIPK1;ARHGAP26;MAPK14;MY…	4.50548	regulation of intracellular signal transduction (GO:1902531)
91	mitochondrial ATP synthesis coupled proton transport (GO:0042776)	2021-12-01	2.71469e-08	1.04297e-06	0	0	13.985	243.648	MT-ATP6;ATP5B;ATP5C1;ATP5J;ATP5G3;CYC1;COX5B;ATP5F1;ATP5G2;ATP5G1;ATP5L;ATP5J2	7.56628	mitochondrial ATP synthesis coupled proton transport (GO:0042776)	peptidyl-threonine phosphorylation (GO:0018107)	19/69	3.14596e-05	0.00140574	0	0	3.44321	35.6951	CAMK2D;CAMK1D;PDPK1;ROCK2;TNKS;LRRK2;PRKCD;STK39;LMTK2;OXSR1;ACVR1B;TGFBR1;HIPK3;TGFBR2;CDK5;WNK1;CDK10;ULK1;MARK2	4.50225	peptidyl-threonine phosphorylation (GO:0018107)
92	RNA export from nucleus (GO:0006405)	31/120	2.73995e-08	1.04297e-06	0	0	3.67755	64.0363	SLBP;NXT1;RBM8A;EIF4A3;PHAX;SMG6;ALKBH5;HHEX;MAGOH;HNRNPA1;RAE1;EIF4E;SRSF11;UPF2;EIF5A;RANBP1;NPM1;SSB;NCBP2;ALYREF;THOC3;MAGOHB;SRRM1;DDX39B;SARNP;SRSF3;NUP98;SRSF6;SRSF7;RAN;SRSF9	7.56226	RNA export from nucleus (GO:0006405)	organelle transport along microtubule (GO:0072384)	1932-12-01	3.23102e-05	0.00140574	0	0	5.42656	56.1113	CDC42;CLN3;RHOT2;KIF5B;COPG2;COPG1;RAB6A;BICD2;LRPPRC;TRAK2;BORCS5;PAFAH1B1	4.49066	organelle transport along microtubule (GO:0072384)
93	spliceosomal complex assembly (GO:0000245)	17/42	2.93686e-08	1.1059e-06	0	0	7.14667	123.947	SF3A2;SCAF11;DDX1;PRPF19;LSM4;SNRPD2;DDX39B;SNRPD1;SNRPG;LUC7L3;SNRPE;SNRPD3;TXNL4A;SRSF6;SF3B1;LUC7L2;SRSF9	7.53212	spliceosomal complex assembly (GO:0000245)	lysosome organization (GO:0007040)	1932-12-01	3.23102e-05	0.00140574	0	0	5.42656	56.1113	CLN3;VPS18;FAM160A2;HOOK1;LRRK2;VPS33A;VPS11;TFEB;TMEM106B;HOOK3;CORO1A;ARSB	4.49066	lysosome organization (GO:0007040)
94	rRNA metabolic process (GO:0016072)	43/201	2.977e-08	1.10909e-06	0	0	2.88261	49.955	LTV1;DDX49;DDX27;POP4;RRP1;MRPS12;FCF1;WDR43;RRP9;RRP7A;EXOSC7;FBL;EXOSC5;NOB1;ERI1;EXOSC9;EXOSC8;SPIN1;RIOK2;RIOK1;EXOSC3;EXOSC1;NOP56;WDR36;UTP11;IMP3;UTP3;KRR1;PIH1D1;WDR18;IMP4;CSNK1E;UTP18;WDR55;RCL1;TBL3;EBNA1BP2;DKC1;XRN2;MRTO4;C1D;SBDS;MPHOSPH10	7.52622	rRNA metabolic process (GO:0016072)	cellular response to interleukin-6 (GO:0071354)	2023-10-01	3.28733e-05	0.00140574	0	0	6.95284	71.7731	SOCS3;SBNO2;SELPLG;STAT1;STAT3;PTPN11;CBL;IL6ST;JAK2;JAK1	4.48316	cellular response to interleukin-6 (GO:0071354)
95	transcription elongation from RNA polymerase II promoter (GO:0006368)	27/96	3.09632e-08	1.1414e-06	0	0	4.1264	71.3474	GTF2A2;ELOF1;RTF1;POLR2C;POLR2D;POLR2E;POLR2F;NELFB;POLR2H;POLR2I;POLR2J;POLR2K;NELFE;POLR2L;TAF15;NCBP2;ADRM1;TAF11;SSRP1;GTF2H2;GTF2F1;GTF2F2;GTF2H4;GTF2H5;CDK7;TCEA1;TAF7	7.50915	transcription elongation from RNA polymerase II promoter (GO:0006368)	regulation of establishment of cell polarity (GO:2000114)	2015-08-01	3.32796e-05	0.00140574	0	0	10.323	106.436	ARFGEF1;RAP1B;RIPOR2;GSN;ROCK1;ROCK2;RUFY3;PTK2B	4.47782	regulation of establishment of cell polarity (GO:2000114)
96	regulation of primary metabolic process (GO:0080090)	34/140	3.17463e-08	1.15808e-06	0	0	3.38931	58.5182	PSMD10;PSMD12;PSMD11;PSMD14;PSMD13;HMGCR;OAZ1;PSMB10;PSMA7;PSMD8;PSMB6;PSMB7;PSMD6;PSMB4;PSMB5;PSMD4;SIN3B;PSMB2;PSMB3;PSMB1;ACADM;MBD4;H2AFY;TXNRD1;CACYBP;PSMB8;PSMB9;PSMA6;PSMC5;PSMC6;PSMC3;PSMA2;PSMC4;PSMC2	7.49831	regulation of primary metabolic process (GO:0080090)	regulation of clathrin-dependent endocytosis (GO:2000369)	2015-08-01	3.32796e-05	0.00140574	0	0	10.323	106.436	ROCK1;TNK2;AAK1;ARAP3;UNC119;PIK3CB;SCYL2;PICALM	4.47782	regulation of clathrin-dependent endocytosis (GO:2000369)
97	nucleocytoplasmic transport (GO:0006913)	18/47	3.23049e-08	1.16631e-06	0	0	6.52566	112.555	EIF5A;NPM1;SET;NXT1;ANP32A;NCBP2;PHAX;LSG1;SNRPD2;SNRPD1;ANP32E;SNRPG;GEMIN6;SNRPE;SNRPD3;NUP98;SNRPF;HNRNPA1	7.49073	nucleocytoplasmic transport (GO:0006913)	ERBB signaling pathway (GO:0038127)	21/81	3.32825e-05	0.00140574	0	0	3.17281	32.7132	DGKD;PDPK1;MVP;PXN;CBLB;PRKCA;PTPN11;IQGAP1;PIK3R1;PTPN12;PIK3C2A;CBL;EPS8;KIF16B;FES;PTK2B;CPNE3;GRB2;PLCG1;EPS15;PAG1	4.47778	ERBB signaling pathway (GO:0038127)
98	ribosomal large subunit biogenesis (GO:0042273)	21/64	5.59841e-08	2.00057e-06	0	0	5.13948	85.8201	NPM1;NOP16;PAK1IP1;NIP7;WDR18;MAK16;MRPL11;WDR55;MRPL20;RSL1D1;NSA2;EBNA1BP2;EIF6;MRTO4;NHP2;RRS1;BRIX1;AAMP;NOP53;RSL24D1;RRP15	7.25194	ribosomal large subunit biogenesis (GO:0042273)	epidermal growth factor receptor signaling pathway (GO:0007173)	17/58	3.37679e-05	0.00140574	0	0	3.75513	38.6628	DGKD;PDPK1;PXN;CBLB;PTPN11;IQGAP1;PIK3R1;PIK3C2A;CBL;EPS8;KIF16B;FES;PTK2B;GRB2;PLCG1;EPS15;PAG1	4.4715	epidermal growth factor receptor signaling pathway (GO:0007173)
99	tumor necrosis factor-mediated signaling pathway (GO:0033209)	31/124	6.22701e-08	2.20272e-06	0	0	3.5186	58.3799	PSMD10;PSMD12;PSMD11;PSMD14;TNFRSF13B;PSMD13;PSMB10;PSMA7;PSMD8;PSMB6;PSMB7;PSMD6;PSMB4;PSMB5;PSMD4;UBB;PSMB2;PSMB3;UBC;PSMB1;COMMD7;PSMB8;PSMB9;PSMA6;PSMC5;PSMC6;PSMC3;PSMA2;PSMC4;PSMC2;CD27	7.20572	tumor necrosis factor-mediated signaling pathway (GO:0033209)	actin polymerization or depolymerization (GO:0008154)	13/37	3.41428e-05	0.00140574	0	0	4.90035	50.3999	CAP1;GSN;WDR1;TWF2;WAS;DSTN;TTC17;PREX1;ABI1;EVL;RAC1;JAK2;MSRB1	4.4667	actin polymerization or depolymerization (GO:0008154)
100	nuclear export (GO:0051168)	26/93	6.34229e-08	2.22107e-06	0	0	4.09026	67.7897	NXT1;RBM8A;EIF4A3;PHAX;MAGOH;HNRNPA1;RAE1;EIF4E;SRSF11;EIF5A;RANBP1;NCBP2;ALYREF;THOC3;MAGOHB;SRRM1;LSG1;DDX39B;SARNP;SRSF3;NUP98;CALR;SRSF6;SRSF7;RAN;SRSF9	7.19775	nuclear export (GO:0051168)	Golgi vesicle transport (GO:0048193)	49/272	3.43123e-05	0.00140574	0	0	2.00213	20.5819	ARF3;ATP8A1;CTSZ;SNAP23;MIA3;BICD2;ACTR1A;TRAPPC11;TMED7;SPTAN1;CTSC;RAB8B;NSF;COG7;COG6;COG3;SCAMP1;DYNLL1;COPZ1;SCAMP2;F5;TAPBP;PREB;SEC22C;COPA;DCTN1;GOSR2;USO1;GOSR1;KIF3B;TBC1D14;RAB6A;CD55;SEC31A;DYNC1H1;SEC24B;TRAPPC10;SURF4;MYO5A;TRAPPC8;SORL1;GOLPH3;CAPZA1;HYOU1;COPG2;GOPC;COPG1;SEC24D;SEC24C	4.46455	Golgi vesicle transport (GO:0048193)
