# Supplementary material for: DRAG in situ barcoding reveals an increased number of HSPCs contributing to myelopoiesis with age
Source: Nat Commun. 2023 Apr 17;14:2184. doi: 10.1038/s41467-023-37167-8 (PMC10110593; doi:10.1038/s41467-023-37167-8)
Supplement: Supplementary file 9 — Supplementary Data 6 [file 41467_2023_37167_MOESM9_ESM.xlsx]

## Sheet: fig_2e
	gfp.pos	gfp.neg
MPP3/4	0.247961	0.275081
HSC/MPP4/5	0.21044	0.228849
HSC/MPP5	0.17292	0.188627
MPP2	0.12398	0.144706
MPP4	0.08646	0.0859917
HSC/MPP1	0.0815661	0.0559408
MPP3	0.0766721	0.0208044

## Sheet: fig_3d
	type	class	contrib	sd
1	LSK	HSPC	24.5898	18.9997
2	LSK	HSPC-MP	8.30007	5.43323
3	LSK	HSPC-MP-M	69.8768	23.7006
4	LSK	M	0	0
5	LSK	MP	0	0
6	LSK	MP-M	0	0
7	P	HSPC	0	0
8	P	HSPC-MP	2.81236	1.08984
9	P	HSPC-MP-M	34.3622	15.9802
10	P	M	0	0
11	P	MP	15.6844	6.36546
12	P	MP-M	48.0785	22.9928
13	M	HSPC	0	0
14	M	HSPC-MP	0	0
15	M	HSPC-MP-M	41.4495	12.1736
16	M	M	15.3266	9.8496
17	M	MP	0	0
18	M	MP-M	43.2239	8.09369

## Sheet: fig_5e
	mo06	mo12	mo18
MPP4	0.329025	0.168046	0.0846619
MPP2/3	0.198403	0.175773	0.134964
HSC	0.208806	0.120585	0.0964816
MPP2/Cycling	0.126208	0.250552	0.113249
MPP2a	0.108974	0.124448	0.0893348
MPP3	0.025641	0.0527042	0.0656954
MPP2b	0.00178646	0.0764349	0.0596482
MPP3/4/5	0.000420345	0.0143488	0.104728
MPP1/3/4/5	0.000210172	0.0104857	0.105278
HSC/MPP3/4/5	0.000315259	0.00275938	0.0736668
MPP2/3/Cycling	0.000210172	0.00386313	0.0722925

## Sheet: fig_5i
	6 months	12 months	18 months
HSC	0.142392	0.0684327	0.0481034
MPP	0.746742	0.687086	0.365311
E/Mk	0.0269021	0.0317329	0.0283123
E	0.0176545	0.0836093	0.146784
Mk	0.00693569	0.0237307	0.0324354
M	0.0336276	0.0717439	0.240517
L	0.0257461	0.0336645	0.138538
