# Supplementary material for: DRAG in situ barcoding reveals an increased number of HSPCs contributing to myelopoiesis with age
Source: Nat Commun. 2023 Apr 17;14:2184. doi: 10.1038/s41467-023-37167-8 (PMC10110593; doi:10.1038/s41467-023-37167-8)
Supplement: Supplementary file 11 — Source Data [file 41467_2023_37167_MOESM11_ESM.xlsx]

## Sheet: 1c
months	tam	mouse	M
3	ctrl	7	0.13
3	ctrl	6	0.47
4	ctrl	6	0.24
4	ctrl	7	0.2
4	ctrl	8	1.55
5	ctrl	6	0.01
5	ctrl	7	0.011
5	ctrl	8	2.67
6	ctrl	6	0.072
6	ctrl	7	0.019
6	ctrl	8	1.6
7	ctrl	6	0.14
7	ctrl	7	0.062
7	ctrl	8	1.75
8	ctrl	6	0.023
8	ctrl	7	0.031
8	ctrl	8	2.58
9	ctrl	6	0.034
9	ctrl	7	0.089
9	ctrl	8	1.24
10	ctrl	6	0.075
10	ctrl	7	0.27
10	ctrl	8	0.48
11	ctrl	7	0.051
11	ctrl	6	0.073
11	ctrl	8	3.15
12	ctrl	7	0.039
12	ctrl	6	0.056
12	ctrl	8	1.24
13	ctrl	7	0.029
13	ctrl	6	0.045
13	ctrl	8	3.39
14	ctrl	7	0.051
14	ctrl	6	0.064
14	ctrl	8	0.86
15	ctrl	7	0
15	ctrl	8	2.76
3	induced	1	2.87
3	induced	2	3.09
3	induced	3	3.27
3	induced	4	3.08
4	induced	1	3.68
4	induced	2	3.5
4	induced	3	2.21
4	induced	4	3.47
4	induced	9	3.38
5	induced	1	4.94
5	induced	2	3.12
5	induced	3	5.4
5	induced	4	4.89
5	induced	9	3.75
6	induced	1	6.19
6	induced	2	2.75
6	induced	3	3.59
6	induced	4	3.57
6	induced	9	3.56
7	induced	1	3.72
7	induced	2	1.93
7	induced	3	4.43
7	induced	4	6.44
7	induced	9	2.74
8	induced	1	2.87
8	induced	2	5.73
8	induced	3	4.51
8	induced	4	2.12
8	induced	9	5.04
9	induced	1	3.05
9	induced	2	2.97
9	induced	3	4.81
9	induced	4	3.39
9	induced	9	2.49
10	induced	1	2.89
10	induced	2	7.53
10	induced	3	10.2
10	induced	4	7.05
10	induced	9	3.82
11	induced	1	7.96
11	induced	2	4.35
11	induced	3	5.88
11	induced	4	6.39
11	induced	9	4.07
12	induced	1	3.96
12	induced	2	2.66
12	induced	3	3.71
12	induced	4	2.93
12	induced	9	2.2
13	induced	1	5.99
13	induced	2	2.43
13	induced	3	3.37
13	induced	4	2.84
14	induced	1	2.98
14	induced	2	5.09
14	induced	3	3.62
14	induced	4	3.08
15	induced	1	3.16
15	induced	2	4.43
15	induced	3	4.58
15	induced	4	5.03

## Sheet: 2e
	gfp.pos	gfp.neg
MPP3/4	0.247961	0.275081
HSC/MPP4/5	0.21044	0.228849
HSC/MPP5	0.17292	0.188627
MPP2	0.12398	0.144706
MPP4	0.08646	0.0859917
HSC/MPP1	0.0815661	0.0559408
MPP3	0.0766721	0.0208044

## Sheet: 5e
	mo06	mo12	mo18
MPP4	0.329025	0.168046	0.0846619
MPP2/3	0.198403	0.175773	0.134964
HSC	0.208806	0.120585	0.0964816
MPP2/Cycling	0.126208	0.250552	0.113249
MPP2a	0.108974	0.124448	0.0893348
MPP3	0.025641	0.0527042	0.0656954
MPP2b	0.00178646	0.0764349	0.0596482
MPP3/4/5	0.00042034	0.0143488	0.104728
MPP1/3/4/5	0.00021017	0.0104856	0.105278
HSC/MPP3/4/5	0.00031526	0.00275938	0.0736669
MPP2/3/Cycling	0.00021017	0.00386313	0.0722925

## Sheet: 5i
	6 months	12 months	18 months
HSC	0.142392	0.0684327	0.0481034
MPP	0.746742	0.687086	0.365311
E/Mk	0.0269021	0.0317329	0.0283123
E	0.0176545	0.0836093	0.146784
Mk	0.00693569	0.0237307	0.0324354
M	0.0336276	0.0717439	0.240517
L	0.0257461	0.0336645	0.138538

## Sheet: sequencing data
Dataset	Sample	Relevant Figure Panel	Raw Data type	Raw Data Source	GEO accession	Processed Data Source	Processed Data Directory
scRNAseq	All	2,5,and 6	cell ranger outputs	doi:10.5281/zenodo.7590818	GSE226131	https://github.com/TeamPerie/UrbanusCosgrove-et-al-DRAG-mouse.git	/scRNAseq data/Preprocessed data
scRNAseq	6 months (mouse 1 and 2)	5 and 6	.fastq	doi:10.5281/zenodo.7594622	GSE226131	https://github.com/TeamPerie/UrbanusCosgrove-et-al-DRAG-mouse.git	/scRNAseq data/Preprocessed data
scRNAseq	12 months mouse 1	5 and 6	.fastq	doi:10.5281/zenodo.7594041	GSE226131	https://github.com/TeamPerie/UrbanusCosgrove-et-al-DRAG-mouse.git	/scRNAseq data/Preprocessed data
scRNAseq	12 months mouse 2	5 and 6	.fastq	doi:10.5281/zenodo.7594646	GSE226131	https://github.com/TeamPerie/UrbanusCosgrove-et-al-DRAG-mouse.git	/scRNAseq data/Preprocessed data
scRNAseq	18 months mouse 1	5 and 6	.fastq	doi:10.5281/zenodo.7590191	GSE226131	https://github.com/TeamPerie/UrbanusCosgrove-et-al-DRAG-mouse.git	/scRNAseq data/Preprocessed data
scRNAseq	18 months mouse 2	5 and 6	.fastq	doi:10.5281/zenodo.7594704	GSE226131	https://github.com/TeamPerie/UrbanusCosgrove-et-al-DRAG-mouse.git	/scRNAseq data/Preprocessed data
DRAG barcoding	All	Figure 1,3, and 4	.fastq	doi:10.5281/zenodo.7599766	NA	https://github.com/TeamPerie/UrbanusCosgrove-et-al-DRAG-mouse.git	/DRAG lineage data/Bone marrow and blood/Preprocessed data

## Sheet: 3c
HSPC	HSPC-MP	HSPC-MP-M	M	MP	MP-M
8		8	24	16	44
5.26316	5.26316	15.7895	26.3158	15.7895	31.5789
39.1304	4.34783	17.3913	4.34783	17.3913	17.3913

## Sheet: 3d
	type	class	contrib	sd
1	LSK	HSPC	24.5898	18.9997
2	LSK	HSPC-MP	8.30007	5.43323
3	LSK	HSPC-MP-M	69.8768	23.7006
4	LSK	M	0	0
5	LSK	MP	0	0
6	LSK	MP-M	0	0
7	P	HSPC	0	0
8	P	HSPC-MP	2.81236	1.08984
9	P	HSPC-MP-M	34.3622	15.9802
10	P	M	0	0
11	P	MP	15.6844	6.36546
12	P	MP-M	48.0785	22.9928
13	M	HSPC	0	0
14	M	HSPC-MP	0	0
15	M	HSPC-MP-M	41.4495	12.1736
16	M	M	15.3266	9.8496
17	M	MP	0	0
18	M	MP-M	43.2239	8.09369

## Sheet: 4b
	gfp.pos	gfp.neg
MPP3/4	0.247961	0.275081
HSC/MPP4/5	0.21044	0.228849				Eosinophils
HSC/MPP5	0.17292	0.188627				young	old
MPP2	0.12398	0.144706				4.22	3.18
MPP4	0.08646	0.0859917				4.46	2.55
HSC/MPP1	0.0815661	0.0559408				2.72	2.92
MPP3	0.0766721	0.0208044				3.63	3.19

## Sheet: 6c
	mo06	mo12	mo18
MPP4	0.329025	0.168046	0.0846619
MPP2/3	0.198403	0.175773	0.134964
HSC	0.208806	0.120585	0.0964816		cellular response to DNA damage stimulus	ATP-dependent chromatin remodelling	mRNA processing	mitotic cell cycle phase transition	DNA metabolic process
MPP2/Cycling	0.126208	0.250552	0.113249		7.35e-11	5.41e-11	1.97e-15	1.13e-16	2.15e-20
MPP2a	0.108974	0.124448	0.0893348
MPP3	0.025641	0.0527042	0.0656954
MPP2b	0.00178646	0.0764349	0.0596482			tyrosine kinase signaling pathway	positive regulation of transcription	cellular response to cytokine stimulus	protein phosphorylation	neutrophil mediated immunity
MPP3/4/5	0.000420345	0.0143488	0.104728			2.42712e-08	2.34667e-08	9.37e-09	3.59e-12	6.03e-58
MPP1/3/4/5	0.000210172	0.0104857	0.105278
HSC/MPP3/4/5	0.000315259	0.00275938	0.0736668
MPP2/3/Cycling	0.000210172	0.00386313	0.0722925		response to endoplasmic reticulum stress	protein phosphorylation	cytokine-mediated signaling pathway	vesicle-mediated transport	neutrophil mediated immunity
					2.53e-08	3.04e-09	4.39e-10	3.8e-10	1.45e-55

## Sheet: 7b
	6 months	12 months	18 months			MPP2			MPP3
HSC	0.142392	0.0684327	0.0481034			young	old		young	old
MPP	0.746742	0.687086	0.365311			2043	974		12890	4879
E/Mk	0.0269021	0.0317329	0.0283123			1762	122		15232	1610
E	0.0176545	0.0836093	0.146784			1602	2204		14662	11540
Mk	0.00693569	0.0237307	0.0324354			1212	1684		9892	7238
M	0.0336276	0.0717439	0.240517
L	0.0257461	0.0336645	0.138538
						GMP			MEP
						young	old		young	old
						15859	18137		25231	41977
						27771	5610		27527	12536
						27290	14116		24919	31314
						24311	9809		25067	34610

[truncated: 4 more sheets: S4d, S9e, S10b, S10a]
